# Supplementary material for: Synthesis and crystal structure of 2-[(2,3,5,6-tetra­fluoro­pyridin-4-yl)amino]­ethyl methacrylate
Source: Acta Crystallogr E Crystallogr Commun. 2023 May 26;79(Pt 6):571–4. doi: 10.1107/S2056989023004334 (PMC10242742; doi:10.1107/S2056989023004334)
Supplement: Supplementary file 1 [file e-79-00571-sup1.cif]

##############################################################################
#                                                                            #
# This CIF contains the data in a paper accepted for publication in          #
# Acta Crystallographica Section E. It conforms to the requirements of       #
# Notes for Authors for Acta Crystallographica Section E, and has been       #
# peer reviewed under the auspices of the IUCr Commission on Journals.       #
#                                                                            #
# Full details of the Crystallographic Information File format               #
# are given in the paper "The Crystallographic Information File (CIF):       #
# a New Standard Archive File for Crystallography" by S. R. Hall, F. H.      #
# Allen and I. D. Brown [Acta Cryst. (1991), A47, 655-685].                  #
#                                                                            #
# The current version of the core CIF dictionary is obtainable from          #
# ftp://ftp.iucr.org/pub/cif_core.dic.                                       #
#                                                                            #
# Software is freely available for graphical display of the structure(s)     #
# in this CIF. For information consult the CIF software page                 #
# http://www.iucr.org/resources/cif/software.                                #
#                                                                            #
# This file may be used for bona fide research purposes within the           #
# scientific community so long as proper attribution is given to the journal # 
# article from which it was obtained.                                        #
#                                                                            #
##############################################################################
data_I
_audit_creation_method
;
Olex2 1.5
(compiled 2023.03.06 svn.rbb2c1857 for OlexSys, GUI svn.r6748)
;
_journal_date_recd_electronic     2023-05-09
_journal_date_accepted     2023-05-18
_journal_name_full     'Acta Crystallographica, Section E'
_journal_year     2023
_journal_volume     79
_journal_issue      6
_journal_page_first     1
_journal_page_last     0
_journal_paper_category     GO
_journal_paper_doi     10.1107/S2056989023004334
_journal_coeditor_code     HB8066
_publ_contact_author_name     'Shayla M. J. Overstreet'
_publ_contact_author_address
;
Department of Chemistry
United States Air Force Academy
Colorado Springs, CO 80840,
USA
;
_publ_contact_author_email     'andrew.j.peloquin4.mil@mail.mil'
_publ_contact_author_fax     ?
_publ_contact_author_phone     ?
_publ_section_title
;
Synthesis and crystal structure of
2-[(2,3,5,6-tetrafluoropyridin-4-yl)amino]ethyl methacrylate
;
loop_
    _publ_author_name
    _publ_author_footnote
    _publ_author_address
    'Overstreet, Shayla M. J.' .
;
Department of Chemistry
United States Air Force Academy
Colorado Springs, CO 80840,
USA
;
    'Genzia, Ian M.' .
;
Department of Chemistry
United States Air Force Academy
Colorado Springs, CO 80840, USA
;
    'Nguyen, Alexander' .
;
Department of Chemistry
United States Air Force Academy
Colorado Springs, CO 80840,
USA
;
    'Auleciems, Zachary J.' .
;
Department of Chemistry
United States Air Force Academy
Colorado Springs, CO 80840, USA
;
    'Jennings, Abby R.' .
;
Department of Chemistry
United States Air Force Academy
Colorado Springs, CO 80840, USA
;
    'Peloquin, Andrew J.' .
;
Department of Chemistry
United States Air Force Academy
Colorado Springs, CO 80840, USA
;
_publ_section_synopsis
;
In the crystal structure of the title compound, the packing is driven by
C---H...F, N---H...O and C---H...\p contacts. Hirshfeld surface analysis
showed that the largest contribution to the surface contacts arise from
F...H/H...F interactions.
;
_chemical_name_systematic
;
2-[(2,3,5,6-Tetrafluoropyridin-4-yl)amino]ethyl 2-methylprop-2-enoate
;
_chemical_name_common
;
2-[(2,3,5,6-Tetrafluoropyridin-4-yl)amino]ethyl methacrylate
;
_chemical_formula_moiety     'C11 H10 F4 N2 O2'
_chemical_formula_sum     'C11 H10 F4 N2 O2'
_chemical_formula_iupac     'C11 H10 F4 N2 O2'
_chemical_formula_weight     278.21
_chemical_melting_point     ?
_space_group_crystal_system     monoclinic
_space_group_name_H-M_alt     'P 1 21/n 1'
_space_group_name_Hall     '-P 2yn'
loop_
    _space_group_symop_operation_xyz
    'x, y, z'
    '-x+1/2, y+1/2, -z+1/2'
    '-x, -y, -z'
    'x-1/2, -y-1/2, z-1/2'
_cell_length_a     6.85880(10)
_cell_length_b     10.7797(2)
_cell_length_c     15.7707(2)
_cell_angle_alpha     90
_cell_angle_beta     91.2510(10)
_cell_angle_gamma     90
_cell_volume     1165.74(3)
_cell_formula_units_Z     4
_cell_measurement_reflns_used     19836
_cell_measurement_theta_min     2.2760
_cell_measurement_theta_max     27.1530
_cell_measurement_temperature     106.15
_exptl_crystal_description     needle
_exptl_crystal_colour     colourless
_exptl_crystal_size_max     0.44
_exptl_crystal_size_mid     0.18
_exptl_crystal_size_min     0.166
_exptl_crystal_density_diffrn     1.585
_exptl_crystal_density_meas     .
_exptl_crystal_density_method     'not measured'
_exptl_crystal_F_000     568
_exptl_absorpt_coefficient_mu     0.152
_exptl_absorpt_correction_type     gaussian
_exptl_absorpt_process_details
;
(CrysAlis PRO; Rigaku OD, 2019)
;
_exptl_absorpt_correction_T_min     0.705
_exptl_absorpt_correction_T_max     1.000
_diffrn_ambient_temperature     106.15
_diffrn_source     'micro-focus sealed X-ray tube'
_diffrn_radiation_type     MoK\a
_diffrn_radiation_wavelength     0.71073
_diffrn_measurement_device_type
                        'XtaLAB Synergy, Single source at offset/far, HyPix3000'
_diffrn_measurement_method     '\f and \w scans'
_diffrn_detector_area_resol_mean     .
_diffrn_reflns_number     33062
_diffrn_reflns_av_R_equivalents     0.0349
_diffrn_reflns_av_unetI/netI     0.0164
_diffrn_reflns_theta_min     2.289
_diffrn_reflns_theta_max     27.383
_diffrn_reflns_theta_full     25.242
_diffrn_measured_fraction_theta_max     0.977
_diffrn_measured_fraction_theta_full     1.000
_diffrn_reflns_limit_h_min     -8
_diffrn_reflns_limit_h_max     8
_diffrn_reflns_limit_k_min     -13
_diffrn_reflns_limit_k_max     13
_diffrn_reflns_limit_l_min     -19
_diffrn_reflns_limit_l_max     20
_diffrn_standards_number     0
_diffrn_standards_interval_count     0
_diffrn_standards_decay_%     0
_refine_special_details     ?
_reflns_number_total     2583
_reflns_number_gt     2211
_reflns_threshold_expression     'I > 2\s(I)'
_refine_ls_structure_factor_coef     Fsqd
_refine_ls_matrix_type     full
_refine_ls_R_factor_all     0.0417
_refine_ls_R_factor_gt     0.0352
_refine_ls_wR_factor_gt     0.0867
_refine_ls_wR_factor_ref     0.0903
_refine_ls_goodness_of_fit_ref     1.057
_refine_ls_restrained_S_all     1.057
_refine_ls_number_reflns     2583
_refine_ls_number_parameters     177
_refine_ls_number_restraints     0
_refine_ls_hydrogen_treatment     mixed
_refine_ls_weighting_scheme     calc
_refine_ls_weighting_details
              'w=1/[\s^2^(Fo^2^)+(0.0389P)^2^+0.4834P] where P=(Fo^2^+2Fc^2^)/3'
_atom_sites_solution_hydrogens     mixed
_atom_sites_solution_primary     dual
_atom_sites_solution_secondary     ?
_refine_ls_shift/su_max     0.000
_refine_ls_shift/su_mean     0.000
_refine_diff_density_max     0.280
_refine_diff_density_min     -0.213
_refine_ls_extinction_method     none
_refine_ls_extinction_coef     .
loop_
    _atom_type_symbol
    _atom_type_description
    _atom_type_scat_dispersion_real
    _atom_type_scat_dispersion_imag
    _atom_type_scat_source
    'C' 'C' 0.0033 0.0016
                         'International Tables Vol C Tables 4.2.6.8 and 6.1.1.4'
    'H' 'H' 0.0000 0.0000
                         'International Tables Vol C Tables 4.2.6.8 and 6.1.1.4'
    'F' 'F' 0.0171 0.0103
                         'International Tables Vol C Tables 4.2.6.8 and 6.1.1.4'
    'N' 'N' 0.0061 0.0033
                         'International Tables Vol C Tables 4.2.6.8 and 6.1.1.4'
    'O' 'O' 0.0106 0.0060
                         'International Tables Vol C Tables 4.2.6.8 and 6.1.1.4'
_computing_data_collection
;
APEX3 v2017.3-0 (Bruker, 2017)
;
_computing_cell_refinement
;
SAINT V8.38A (Bruker, 2017)
;
_computing_data_reduction
;
SAINT V8.38A (Bruker, 2017)
;
_computing_structure_solution
;
<i>SHELXT2018/2</i> (Sheldrick, 2015<i>a</i>)
;
_computing_structure_refinement
;
<i>SHELXL2018/3</i> (Sheldrick, 2015<i>b</i>)
;
_computing_molecular_graphics
;
Mercury (Macrae <i>et al.</i>, 2020)
;
_computing_publication_material
;
Olex2 1.5 (Dolomanov <i>et al.</i>, 2009)
;
loop_
    _atom_site_type_symbol
    _atom_site_label
    _atom_site_fract_x
    _atom_site_fract_y
    _atom_site_fract_z
    _atom_site_U_iso_or_equiv
    _atom_site_adp_type
    _atom_site_calc_flag
    _atom_site_occupancy
    _atom_site_disorder_assembly
    _atom_site_disorder_group
    F F1 0.76605(14) 0.04660(8) 0.49959(5) 0.0400(2) Uani d 1 . .
    F F2 0.49913(12) 0.06997(8) 0.37165(5) 0.0334(2) Uani d 1 . .
    F F3 0.92779(11) 0.36294(8) 0.24890(5) 0.0301(2) Uani d 1 . .
    F F4 1.17024(11) 0.32149(9) 0.37827(5) 0.0364(2) Uani d 1 . .
    O O1 0.53522(13) 0.47979(9) 0.28749(6) 0.0261(2) Uani d 1 . .
    O O2 0.30721(15) 0.62510(10) 0.30633(7) 0.0391(3) Uani d 1 . .
    N N1 0.96939(17) 0.18455(11) 0.43992(7) 0.0296(3) Uani d 1 . .
    N N2 0.56174(17) 0.22514(11) 0.23936(7) 0.0267(3) Uani d 1 . .
    C C1 0.8023(2) 0.12386(13) 0.43516(8) 0.0293(3) Uani d 1 . .
    C C2 0.66735(19) 0.13523(12) 0.37096(8) 0.0258(3) Uani d 1 . .
    C C3 0.69653(18) 0.21724(12) 0.30299(8) 0.0228(3) Uani d 1 . .
    C C4 0.87510(19) 0.28051(12) 0.30859(8) 0.0241(3) Uani d 1 . .
    C C5 0.99991(19) 0.25973(13) 0.37622(8) 0.0274(3) Uani d 1 . .
    C C6 0.53726(19) 0.32687(13) 0.17900(8) 0.0266(3) Uani d 1 . .
    H H6A 0.468848 0.295683 0.127349 0.032 Uiso calc 1 . .
    H H6B 0.667341 0.356903 0.162348 0.032 Uiso calc 1 . .
    C C7 0.42353(19) 0.43344(13) 0.21475(8) 0.0272(3) Uani d 1 . .
    H H7A 0.406113 0.499531 0.171663 0.033 Uiso calc 1 . .
    H H7B 0.293237 0.405086 0.232375 0.033 Uiso calc 1 . .
    C C8 0.45919(19) 0.57648(13) 0.32828(9) 0.0276(3) Uani d 1 . .
    C C9 0.5847(2) 0.61826(14) 0.40162(9) 0.0306(3) Uani d 1 . .
    C C10 0.7559(2) 0.54178(16) 0.42728(10) 0.0417(4) Uani d 1 . .
    H H10A 0.843816 0.534069 0.379396 0.063 Uiso calc 1 . .
    H H10B 0.711927 0.459166 0.444381 0.063 Uiso calc 1 . .
    H H10C 0.825125 0.581580 0.475012 0.063 Uiso calc 1 . .
    C C11 0.5387(3) 0.72537(16) 0.43920(10) 0.0430(4) Uani d 1 . .
    H H11A 0.617410 0.756041 0.484859 0.052 Uiso calc 1 . .
    H H11B 0.427248 0.770700 0.420212 0.052 Uiso calc 1 . .
    H HN2 0.467(3) 0.1814(16) 0.2450(10) 0.032(4) Uiso d 1 . .
loop_
    _atom_site_aniso_label
    _atom_site_aniso_U_11
    _atom_site_aniso_U_22
    _atom_site_aniso_U_33
    _atom_site_aniso_U_12
    _atom_site_aniso_U_13
    _atom_site_aniso_U_23
    F1 0.0534(6) 0.0383(5) 0.0284(4) 0.0099(4) 0.0041(4) 0.0129(4)
    F2 0.0342(5) 0.0303(4) 0.0360(5) -0.0056(3) 0.0052(3) 0.0048(3)
    F3 0.0244(4) 0.0381(5) 0.0277(4) -0.0070(3) -0.0027(3) 0.0070(3)
    F4 0.0247(4) 0.0491(5) 0.0351(5) -0.0030(4) -0.0091(3) -0.0017(4)
    O1 0.0213(5) 0.0304(5) 0.0264(5) 0.0017(4) -0.0040(4) 0.0011(4)
    O2 0.0270(5) 0.0447(6) 0.0453(6) 0.0115(5) -0.0054(4) 0.0008(5)
    N1 0.0328(6) 0.0332(6) 0.0228(6) 0.0102(5) -0.0038(5) -0.0007(5)
    N2 0.0236(6) 0.0292(6) 0.0270(6) -0.0065(5) -0.0051(4) 0.0039(5)
    C1 0.0382(8) 0.0281(7) 0.0216(6) 0.0111(6) 0.0035(5) 0.0028(5)
    C2 0.0276(7) 0.0241(6) 0.0260(6) 0.0012(5) 0.0038(5) -0.0004(5)
    C3 0.0229(6) 0.0238(6) 0.0217(6) 0.0024(5) -0.0001(5) -0.0018(5)
    C4 0.0242(6) 0.0263(6) 0.0217(6) 0.0012(5) 0.0001(5) 0.0008(5)
    C5 0.0228(6) 0.0329(7) 0.0265(7) 0.0043(5) -0.0034(5) -0.0047(6)
    C6 0.0243(6) 0.0342(7) 0.0211(6) -0.0043(5) -0.0051(5) 0.0044(5)
    C7 0.0203(6) 0.0345(7) 0.0266(7) -0.0031(5) -0.0062(5) 0.0062(6)
    C8 0.0227(6) 0.0309(7) 0.0295(7) 0.0034(5) 0.0021(5) 0.0065(6)
    C9 0.0310(7) 0.0341(7) 0.0269(7) 0.0055(6) 0.0005(5) 0.0016(6)
    C10 0.0419(9) 0.0459(9) 0.0369(8) 0.0100(7) -0.0106(7) -0.0114(7)
    C11 0.0490(10) 0.0442(9) 0.0356(8) 0.0130(7) -0.0057(7) -0.0044(7)
_geom_special_details
;
 All esds (except the esd in the dihedral angle between two l.s. planes)
 are estimated using the full covariance matrix.  The cell esds are taken
 into account individually in the estimation of esds in distances, angles
 and torsion angles; correlations between esds in cell parameters are only
 used when they are defined by crystal symmetry.  An approximate (isotropic)
 treatment of cell esds is used for estimating esds involving l.s. planes.
;
loop_
    _geom_bond_atom_site_label_1
    _geom_bond_atom_site_label_2
    _geom_bond_site_symmetry_2
    _geom_bond_distance
    _geom_bond_publ_flag
    F1 C1 . 1.3413(16) ?
    F2 C2 . 1.3516(15) ?
    F3 C4 . 1.3495(15) ?
    F4 C5 . 1.3444(16) ?
    O1 C7 . 1.4540(15) ?
    O1 C8 . 1.3367(17) ?
    O2 C8 . 1.2105(16) ?
    N1 C1 . 1.3201(19) ?
    N1 C5 . 1.3111(18) ?
    N2 C3 . 1.3522(16) ?
    N2 C6 . 1.4594(17) ?
    N2 HN2 . 0.811(18) ?
    C1 C2 . 1.3625(19) ?
    C2 C3 . 1.4072(18) ?
    C3 C4 . 1.4030(18) ?
    C4 C5 . 1.3714(18) ?
    C6 H6A . 0.9900 ?
    C6 H6B . 0.9900 ?
    C6 C7 . 1.505(2) ?
    C7 H7A . 0.9900 ?
    C7 H7B . 0.9900 ?
    C8 C9 . 1.4961(19) ?
    C9 C10 . 1.484(2) ?
    C9 C11 . 1.339(2) ?
    C10 H10A . 0.9800 ?
    C10 H10B . 0.9800 ?
    C10 H10C . 0.9800 ?
    C11 H11A . 0.9500 ?
    C11 H11B . 0.9500 ?
loop_
    _geom_angle_atom_site_label_1
    _geom_angle_atom_site_label_2
    _geom_angle_atom_site_label_3
    _geom_angle_site_symmetry_1
    _geom_angle_site_symmetry_3
    _geom_angle
    _geom_angle_publ_flag
    C8 O1 C7 . . 116.31(10) ?
    C5 N1 C1 . . 114.56(11) ?
    C3 N2 C6 . . 126.76(11) ?
    C3 N2 HN2 . . 114.8(11) ?
    C6 N2 HN2 . . 115.4(12) ?
    F1 C1 C2 . . 118.98(13) ?
    N1 C1 F1 . . 116.09(12) ?
    N1 C1 C2 . . 124.93(13) ?
    F2 C2 C1 . . 120.90(12) ?
    F2 C2 C3 . . 117.95(11) ?
    C1 C2 C3 . . 121.13(12) ?
    N2 C3 C2 . . 119.91(12) ?
    N2 C3 C4 . . 126.72(12) ?
    C4 C3 C2 . . 113.32(11) ?
    F3 C4 C3 . . 121.52(11) ?
    F3 C4 C5 . . 118.55(12) ?
    C5 C4 C3 . . 119.92(12) ?
    F4 C5 C4 . . 117.72(12) ?
    N1 C5 F4 . . 116.16(11) ?
    N1 C5 C4 . . 126.12(13) ?
    N2 C6 H6A . . 109.1 ?
    N2 C6 H6B . . 109.1 ?
    N2 C6 C7 . . 112.48(11) ?
    H6A C6 H6B . . 107.8 ?
    C7 C6 H6A . . 109.1 ?
    C7 C6 H6B . . 109.1 ?
    O1 C7 C6 . . 106.82(10) ?
    O1 C7 H7A . . 110.4 ?
    O1 C7 H7B . . 110.4 ?
    C6 C7 H7A . . 110.4 ?
    C6 C7 H7B . . 110.4 ?
    H7A C7 H7B . . 108.6 ?
    O1 C8 C9 . . 112.50(11) ?
    O2 C8 O1 . . 122.86(13) ?
    O2 C8 C9 . . 124.62(13) ?
    C10 C9 C8 . . 118.83(13) ?
    C11 C9 C8 . . 117.68(13) ?
    C11 C9 C10 . . 123.46(14) ?
    C9 C10 H10A . . 109.5 ?
    C9 C10 H10B . . 109.5 ?
    C9 C10 H10C . . 109.5 ?
    H10A C10 H10B . . 109.5 ?
    H10A C10 H10C . . 109.5 ?
    H10B C10 H10C . . 109.5 ?
    C9 C11 H11A . . 120.0 ?
    C9 C11 H11B . . 120.0 ?
    H11A C11 H11B . . 120.0 ?
loop_
    _geom_torsion_atom_site_label_1
    _geom_torsion_atom_site_label_2
    _geom_torsion_atom_site_label_3
    _geom_torsion_atom_site_label_4
    _geom_torsion_site_symmetry_1
    _geom_torsion_site_symmetry_2
    _geom_torsion_site_symmetry_3
    _geom_torsion_site_symmetry_4
    _geom_torsion
    _geom_torsion_publ_flag
    F1 C1 C2 F2 . . . . -0.02(19) ?
    F1 C1 C2 C3 . . . . 178.48(11) ?
    F2 C2 C3 N2 . . . . -2.59(18) ?
    F2 C2 C3 C4 . . . . 179.79(11) ?
    F3 C4 C5 F4 . . . . -1.19(18) ?
    F3 C4 C5 N1 . . . . 178.86(12) ?
    O1 C8 C9 C10 . . . . -8.07(19) ?
    O1 C8 C9 C11 . . . . 170.13(13) ?
    O2 C8 C9 C10 . . . . 173.30(15) ?
    O2 C8 C9 C11 . . . . -8.5(2) ?
    N1 C1 C2 F2 . . . . -179.47(12) ?
    N1 C1 C2 C3 . . . . -1.0(2) ?
    N2 C3 C4 F3 . . . . 2.5(2) ?
    N2 C3 C4 C5 . . . . -177.92(13) ?
    N2 C6 C7 O1 . . . . 61.78(13) ?
    C1 N1 C5 F4 . . . . -178.91(11) ?
    C1 N1 C5 C4 . . . . 1.0(2) ?
    C1 C2 C3 N2 . . . . 178.87(12) ?
    C1 C2 C3 C4 . . . . 1.25(18) ?
    C2 C3 C4 F3 . . . . 179.97(11) ?
    C2 C3 C4 C5 . . . . -0.49(18) ?
    C3 N2 C6 C7 . . . . -81.68(16) ?
    C3 C4 C5 F4 . . . . 179.25(11) ?
    C3 C4 C5 N1 . . . . -0.7(2) ?
    C5 N1 C1 F1 . . . . -179.66(11) ?
    C5 N1 C1 C2 . . . . -0.2(2) ?
    C6 N2 C3 C2 . . . . 160.42(13) ?
    C6 N2 C3 C4 . . . . -22.3(2) ?
    C7 O1 C8 O2 . . . . -0.88(19) ?
    C7 O1 C8 C9 . . . . -179.54(11) ?
    C8 O1 C7 C6 . . . . 179.42(11) ?
loop_
    _geom_hbond_atom_site_label_D
    _geom_hbond_atom_site_label_H
    _geom_hbond_atom_site_label_A
    _geom_hbond_site_symmetry_A
    _geom_hbond_distance_DH
    _geom_hbond_distance_HA
    _geom_hbond_distance_DA
    _geom_hbond_angle_DHA
    _geom_hbond_publ_flag
    N2 HN2 O2 2_545 0.811(18) 2.119(17) 2.8296(15) 146.3(15) yes
    C6 H6B F3 . 0.99 2.23 2.9004(15) 124 yes
    C7 H7B F3 1_455 0.99 2.57 3.5368(15) 167 yes
    C7 H7B F4 1_455 0.99 2.63 3.3646(16) 131 yes
    C7 H7A Cg1 2_655 0.99 2.89 3.6047(15) 130 yes
_shelx_space_group_comment
;
The symmetry employed for this shelxl refinement is uniquely defined
by the following loop, which should always be used as a source of
symmetry information in preference to the above space-group names.
They are only intended as comments.
;
_shelx_estimated_absorpt_T_min     0.909
_shelx_estimated_absorpt_T_max     0.975
_shelx_hkl_file
;
   0 -13   0    1.44    1.85
   0 -13   0    1.34    1.50
   0 -13   0    1.47    1.77
   0 -13   1    2.16    1.97
   0 -13   1    4.72    2.22
   0 -13  -1    4.02    2.12
   0 -13  -1    5.20    2.45
   0 -13   1    5.16    2.23
   0 -13   2    0.72    1.87
   0 -13   2    0.68    1.64
   0 -13  -2    1.34    1.84
   0 -13  -2    1.46    1.76
   0 -13   3   13.19    3.37
   0 -13   3   16.39    3.55
   0 -13  -3   18.81    3.85
   0 -13  -3   19.26    3.82
   0 -13   4    4.45    2.35
   0 -13   4    4.14    2.09
   0 -13  -4    5.43    2.40
   0 -13  -4    4.25    2.33
   0 -13   5    6.76    2.66
   0 -13  -5    8.23    2.81
   0 -13  -5    8.56    2.77
   0 -12   0   80.07    7.38
   0 -12   0   75.50    6.94
   0 -12   0   70.10    7.01
   0 -12   1   22.76    4.16
   0 -12  -1   28.05    4.45
   0 -12  -1   30.15    4.60
   0 -12   1   32.90    4.77
   0 -12  -1   24.33    4.00
   0 -12   1   20.66    3.72
   0 -12   2    0.47    1.29
   0 -12   2   -0.68    2.05
   0 -12  -2    1.25    1.39
   0 -12   2    2.53    1.63
   0 -12  -2    0.68    1.63
   0 -12   3    0.69    1.98
   0 -12  -3    0.63    1.28
   0 -12   3   -1.92    1.54
   0 -12  -3   -0.67    1.50
   0 -12   4   59.22    6.42
   0 -12  -4   58.82    6.14
   0 -12  -4   57.40    6.23
   0 -12   5   17.03    3.60
   0 -12  -5   26.41    4.21
   0 -12  -5   31.42    4.57
   0 -12   6   23.01    4.22
   0 -12  -6   13.74    3.19
   0 -12  -6   12.93    3.13
   0 -12   7    1.46    1.63
   0 -12  -7    1.34    1.61
   0 -12  -7    1.38    1.41
   0 -12   8    5.92    2.53
   0 -12  -8    4.11    2.17
   0 -12  -8    7.00    2.56
   0 -12   9    2.25    2.06
   0 -12  -9    2.79    2.01
   0 -12  -9    0.71    1.60
   0 -11   0    0.61    1.37
   0 -11   0   -0.63    1.51
   0 -11   0   -0.57    1.38
   0 -11   1   -0.44    1.07
   0 -11  -1    0.61    1.37
   0 -11   1   -0.62    1.38
   0 -11  -1   -0.63    1.51
   0 -11   1    0.58    1.18
   0 -11  -1   -0.57    1.17
   0 -11   2    0.44    1.06
   0 -11   2   -0.63    1.14
   0 -11  -2    0.64    1.30
   0 -11  -2    0.57    1.17
   0 -11   2    1.75    1.50
   0 -11   3    3.50    1.55
   0 -11   3    0.64    1.53
   0 -11  -3    1.24    1.50
   0 -11  -3    2.31    1.58
   0 -11  -4   50.59    5.67
   0 -11  -4   63.36    6.18
   0 -11   4   54.76    4.98
   0 -11   4   61.57    6.28
   0 -11   5    2.64    1.90
   0 -11  -5    1.19    1.34
   0 -11  -5    3.76    2.14
   0 -11   6  216.00   12.93
   0 -11  -6  232.14   12.76
   0 -11  -6  247.97   13.29
   0 -11   7   99.00    8.37
   0 -11  -7   97.97    7.91
   0 -11  -7   95.59    8.01
   0 -11   8    2.08    1.68
   0 -11  -8    0.64    1.31
   0 -11  -8    3.29    1.80
   0 -11   9   63.02    6.61
   0 -11  -9   51.22    5.97
   0 -11  -9   57.26    6.11
   0 -11  10   15.19    3.58
   0 -11 -10   10.77    2.91
   0 -11  11   -0.74    1.79
   0 -11 -11    0.70    1.56
   0 -11 -11   -0.69    1.26
   0 -10   0   77.34    5.71
   0 -10   0   72.99    6.44
   0 -10   0   73.86    6.18
   0 -10   1   11.77    2.22
   0 -10  -1   11.72    2.72
   0 -10   1   20.23    3.42
   0 -10  -1   15.91    3.09
   0 -10   1   14.14    2.77
   0 -10  -1   15.61    2.91
   0 -10   2    4.45    1.61
   0 -10   2    2.86    1.95
   0 -10  -2    3.46    1.67
   0 -10  -2    6.29    2.09
   0 -10   3   22.67    3.07
   0 -10   3   19.23    3.46
   0 -10  -3   22.77    3.44
   0 -10   4    9.75    2.08
   0 -10   4    8.90    2.49
   0 -10  -4    8.01    2.35
   0 -10  -4    6.44    1.97
   0 -10   5   15.10    2.64
   0 -10   5   16.36    3.20
   0 -10  -5   17.56    3.15
   0 -10  -5   12.69    2.77
   0 -10   6    1.24    1.38
   0 -10  -6   -0.56    1.03
   0 -10  -6    1.17    1.20
   0 -10   7    0.63    1.29
   0 -10  -7   -0.58    1.40
   0 -10  -7    1.20    1.45
   0 -10   8  120.35    9.04
   0 -10  -8  126.45    8.90
   0 -10  -8  138.58    9.29
   0 -10   9   20.59    3.83
   0 -10  -9   19.70    3.60
   0 -10  -9   25.05    4.00
   0 -10  10    0.68    1.64
   0 -10 -10   -0.63    1.29
   0 -10  11    5.60    2.31
   0 -10 -11    1.95    1.68
   0 -10 -11    1.97    1.80
   0 -10  12    9.37    2.87
   0 -10 -12    1.33    1.93
   0 -10 -12    8.04    2.52
   0 -10  13   -0.74    1.79
   0 -10 -13    1.37    1.65
   0 -10 -13    0.68    1.52
   0  -9   0   -0.37    0.96
   0  -9   0    1.50    1.21
   0  -9   0   -1.40    1.04
   0  -9  -1  119.68    7.09
   0  -9   1  112.52    6.87
   0  -9   1  122.41    8.08
   0  -9  -1  130.74    8.21
   0  -9  -1  126.87    8.16
   0  -9  -1  121.87    7.73
   0  -9  -1  124.01    6.46
   0  -9   2    0.37    0.89
   0  -9  -2    3.05    1.39
   0  -9   2    0.52    1.05
   0  -9  -2    4.16    1.64
   0  -9  -2    1.41    1.05
   0  -9   3   23.28    2.93
   0  -9   3   18.40    3.05
   0  -9  -3   22.39    3.34
   0  -9  -3   19.60    3.07
   0  -9  -4   48.29    4.90
   0  -9  -4   53.49    5.01
   0  -9   4   54.62    4.59
   0  -9   4   56.99    5.49
   0  -9  -5  132.44    8.51
   0  -9  -5  126.93    8.14
   0  -9   5  124.11    7.31
   0  -9   5  139.36    8.94
   0  -9   6    8.13    1.95
   0  -9  -6    4.29    1.71
   0  -9  -6    9.79    2.45
   0  -9   6   11.89    2.59
   0  -9  -7    0.53    0.97
   0  -9  -7    1.10    1.23
   0  -9  -7    1.24    0.81
   0  -9   7   -0.58    1.19
   0  -9  -8    2.20    1.33
   0  -9   8    2.40    1.55
   0  -9  -8    0.57    1.16
   0  -9  -8    2.93    1.01
   0  -9  -9   48.67    3.77
   0  -9  -9   40.69    4.82
   0  -9   9   42.03    5.14
   0  -9 -10   12.51    2.79
   0  -9 -10   14.08    3.00
   0  -9  10   10.85    2.87
   0  -9 -11   -1.83    1.58
   0  -9 -11    2.43    1.92
   0  -9  11    1.32    1.60
   0  -9 -12   -0.63    1.28
   0  -9 -12   -1.25    1.27
   0  -9  12    0.68    1.53
   0  -9 -13    3.23    1.96
   0  -9 -13    5.77    2.27
   0  -9  13    3.55    2.05
   0  -9 -14    5.98    2.19
   0  -9  14    9.59    2.86
   0  -9 -14    7.91    2.63
   0  -8   0    1.66    1.14
   0  -8   0    6.34    1.66
   0  -8   0    6.22    1.67
   0  -8   0    5.12    1.65
   0  -8   0    5.77    1.39
   0  -8   0    4.62    1.42
   0  -8   0    4.51    1.42
   0  -8   1  372.42   14.94
   0  -8  -1  358.53   14.91
   0  -8  -1  391.69   15.77
   0  -8   1  381.62   15.13
   0  -8  -1  373.64   15.16
   0  -8  -1  350.12   14.87
   0  -8   1  350.76   15.39
   0  -8  -1  370.20   15.44
   0  -8   1  394.72   13.42
   0  -8   1  388.17   14.39
   0  -8   1  359.99   14.17
   0  -8  -1  356.94   14.19
   0  -8   2  152.26    8.22
   0  -8  -2  145.70    8.26
   0  -8  -2  144.30    8.51
   0  -8  -2  159.03    8.57
   0  -8  -2  154.56    8.52
   0  -8  -2  153.69    7.04
   0  -8  -2  155.25    8.79
   0  -8   2  157.54    8.82
   0  -8   2  147.94    6.78
   0  -8   2  144.87    7.57
   0  -8  -2  133.75    5.87
   0  -8   2  142.44    7.44
   0  -8  -3  100.08    6.88
   0  -8  -3  120.91    7.66
   0  -8  -3  115.24    7.36
   0  -8   3  118.57    7.61
   0  -8   3  132.54    6.12
   0  -8   3  116.90    6.61
   0  -8  -3  111.51    5.16
   0  -8   3  127.15    6.79
   0  -8   4   39.00    3.60
   0  -8   4   44.74    4.57
   0  -8   4   41.37    3.18
   0  -8   4   43.54    3.86
   0  -8  -4   43.17    2.87
   0  -8  -4   34.88    3.83
   0  -8  -4   48.41    4.61
   0  -8   5   33.01    3.30
   0  -8   5   27.78    3.71
   0  -8   5   31.14    2.78
   0  -8   5   29.67    3.19
   0  -8  -5   28.28    2.38
   0  -8  -5   32.44    3.70
   0  -8  -5   35.55    4.00
   0  -8   6  192.63    9.14
   0  -8   6  209.44   10.96
   0  -8   6  189.67    8.30
   0  -8   6  194.27    9.43
   0  -8  -6  194.63   10.35
   0  -8  -6  192.29   10.46
   0  -8  -6  218.35    8.30
   0  -8  -7   16.51    2.81
   0  -8   7   17.53    3.07
   0  -8   7   19.99    2.75
   0  -8  -7   19.45    3.16
   0  -8  -7   19.62    2.12
   0  -8  -8   -0.50    1.13
   0  -8  -8    0.76    0.69
   0  -8   8    0.55    1.12
   0  -8  -8    0.51    1.05
   0  -8  -8   -0.39    0.86
   0  -8  -9    5.23    1.85
   0  -8  -9    4.12    1.26
   0  -8  -9    3.19    1.68
   0  -8  -9    3.20    1.27
   0  -8   9    5.72    2.09
   0  -8  10    4.78    1.89
   0  -8 -10    4.39    1.94
   0  -8 -10    3.26    1.65
   0  -8  11    5.62    2.21
   0  -8 -11    7.93    2.43
   0  -8 -11    2.81    1.54
   0  -8  12   -0.65    1.33
   0  -8 -12    1.17    1.31
   0  -8 -12   -0.58    0.92
   0  -8  13    8.16    2.57
   0  -8 -13    5.47    2.09
   0  -8 -13    9.63    2.58
   0  -8  14   16.29    3.62
   0  -8 -14   13.82    3.05
   0  -8 -14   10.57    2.80
   0  -8  15   10.28    2.93
   0  -8 -15   11.69    2.91
   0  -8 -15    7.69    2.42
   0  -8 -16    1.27    1.74
   0  -8 -16    0.66    1.47
   0  -7   0   -0.15    0.40
   0  -7   0    0.36    0.80
   0  -7   0    0.39    0.71
   0  -7   0   -0.35    0.79
   0  -7   0   -0.21    0.58
   0  -7   0   -0.29    0.70
   0  -7   0   -0.57    0.69
   0  -7   1    2.95    0.72
   0  -7  -1    2.34    0.67
   0  -7  -1    3.97    1.36
   0  -7   1    1.74    0.96
   0  -7  -1    3.68    1.35
   0  -7   1    2.82    1.25
   0  -7  -1    3.98    1.32
   0  -7   1    3.53    1.29
   0  -7  -1    1.16    0.87
   0  -7  -1    3.26    0.99
   0  -7   1    4.02    1.09
   0  -7  -1    2.33    0.96
   0  -7   1    2.84    0.97
   0  -7  -1    2.94    1.04
   0  -7   1    2.02    0.92
   0  -7  -2   63.82    4.91
   0  -7   2   59.29    4.63
   0  -7  -2   76.51    5.49
   0  -7  -2   77.09    4.29
   0  -7  -2   66.14    4.90
   0  -7  -2   65.95    5.06
   0  -7   2   72.33    5.05
   0  -7   2   78.41    5.53
   0  -7  -2   77.82    5.46
   0  -7  -2   64.25    4.00
   0  -7   2   58.10    3.79
   0  -7   2   57.24    4.22
   0  -7   2   65.36    3.45
   0  -7  -2   68.28    3.50
   0  -7  -2   71.19    4.65
   0  -7   2   56.41    4.17
   0  -7   3    5.82    1.52
   0  -7  -3    9.00    1.95
   0  -7   3    9.47    1.83
   0  -7  -3   15.05    2.32
   0  -7  -3    8.63    1.47
   0  -7  -3    7.94    1.86
   0  -7   3    9.45    2.03
   0  -7  -3    7.47    1.40
   0  -7   3    7.82    1.36
   0  -7   3    9.24    1.69
   0  -7  -3    7.26    1.55
   0  -7   3   11.09    1.76
   0  -7  -3   10.33    1.27
   0  -7   4    0.31    0.63
   0  -7  -4    0.73    0.63
   0  -7   4    0.34    0.76
   0  -7  -4    0.41    0.75
   0  -7   4   -0.34    0.77
   0  -7   4    1.07    0.98
   0  -7  -4    0.83    1.01
   0  -7  -4    1.16    0.86
   0  -7   4    1.28    1.03
   0  -7   4    0.64    0.61
   0  -7  -4    0.62    0.75
   0  -7   4    0.29    0.74
   0  -7  -4    0.68    0.49
   0  -7  -5   84.42    4.24
   0  -7   5   83.38    5.26
   0  -7  -5   73.07    5.45
   0  -7  -5   85.27    5.99
   0  -7  -5   74.76    5.77
   0  -7   5   71.81    5.72
   0  -7   5   79.77    5.37
   0  -7   5   71.30    5.17
   0  -7  -5   78.09    4.62
   0  -7  -5   77.42    5.19
   0  -7   5   76.99    4.92
   0  -7   6   12.06    2.14
   0  -7  -6   11.26    2.29
   0  -7  -6   12.51    2.59
   0  -7  -6   12.92    2.33
   0  -7   6   18.86    2.86
   0  -7  -6    9.85    1.41
   0  -7   6    7.92    1.73
   0  -7   6   12.93    1.99
   0  -7  -7    2.18    1.20
   0  -7   7    0.96    1.24
   0  -7  -7    0.22    0.53
   0  -7  -7    1.36    0.93
   0  -7   7    0.69    0.83
   0  -7  -7    0.89    1.08
   0  -7   7    1.79    1.02
   0  -7  -8   23.25    3.21
   0  -7  -8   24.49    2.99
   0  -7   8   27.57    3.14
   0  -7   8   29.39    3.76
   0  -7  -8   22.34    3.16
   0  -7  -8   24.69    2.45
   0  -7  -9  277.27   12.15
   0  -7   9  282.97   12.13
   0  -7   9  283.36   13.58
   0  -7  -9  283.70   13.09
   0  -7  -9  270.12   12.96
   0  -7  -9  279.69   10.91
   0  -7 -10   45.86    4.76
   0  -7 -10   45.73    4.63
   0  -7 -10   35.92    3.85
   0  -7  10   48.07    5.15
   0  -7 -11    0.52    1.07
   0  -7 -11   -0.40    0.90
   0  -7  11    1.77    1.61
   0  -7  12    2.47    1.78
   0  -7 -12   -0.55    1.41
   0  -7 -12   -0.54    1.21
   0  -7  13   11.05    2.85
   0  -7 -13    7.43    2.22
   0  -7 -13    6.78    2.20
   0  -7  14    0.68    1.52
   0  -7 -14    0.59    1.07
   0  -7 -14    1.79    1.63
   0  -7  15   21.30    3.99
   0  -7 -15   23.14    3.82
   0  -7 -15   25.42    4.01
   0  -7 -15   19.97    3.53
   0  -7  16    0.74    1.78
   0  -7 -16    2.44    1.67
   0  -7 -16    0.64    1.44
   0  -7 -16    1.26    1.53
   0  -7 -17   72.15    6.79
   0  -7 -17   79.00    7.23
   0  -6   0   52.08    4.11
   0  -6   0   59.58    4.38
   0  -6   0   59.62    4.44
   0  -6   0   60.54    4.00
   0  -6   0   68.56    4.19
   0  -6   0   68.18    3.77
   0  -6   0   57.24    3.03
   0  -6  -1   29.26    3.09
   0  -6   1   31.03    3.06
   0  -6   1   34.18    2.91
   0  -6  -1   38.09    3.10
   0  -6   1   36.18    3.32
   0  -6  -1   36.16    3.28
   0  -6  -1   34.97    3.33
   0  -6  -1   39.81    3.56
   0  -6   1   35.17    3.40
   0  -6  -1   34.36    2.93
   0  -6   1   37.25    3.00
   0  -6  -1   34.61    2.22
   0  -6   1   36.06    2.28
   0  -6  -1   42.81    2.85
   0  -6   1   30.83    2.47
   0  -6  -2    1.20    0.28
   0  -6   2    2.41    0.76
   0  -6  -2    2.74    0.88
   0  -6  -2    1.40    0.31
   0  -6  -2    1.04    0.77
   0  -6   2    0.91    0.73
   0  -6   2    1.73    0.81
   0  -6  -2    0.78    0.71
   0  -6  -2    1.67    0.78
   0  -6   2    3.37    1.12
   0  -6  -2    3.06    1.16
   0  -6  -2    3.16    1.12
   0  -6  -2    0.68    0.76
   0  -6   2    1.37    0.83
   0  -6   2    1.02    0.61
   0  -6   2    0.86    0.51
   0  -6  -2    2.45    0.64
   0  -6   3   83.34    4.16
   0  -6  -3   91.70    4.13
   0  -6   3   88.83    5.09
   0  -6   3   93.32    5.50
   0  -6  -3  103.56    6.10
   0  -6  -3   95.08    5.67
   0  -6  -3   81.80    4.45
   0  -6   3   85.55    5.40
   0  -6  -3   97.72    6.04
   0  -6   3   91.98    5.84
   0  -6   3   84.40    4.48
   0  -6  -3   91.20    4.71
   0  -6  -3   82.78    4.65
   0  -6   3  100.13    5.23
   0  -6  -3   76.44    4.92
   0  -6   4   15.80    2.21
   0  -6  -4   19.15    2.54
   0  -6   4   15.43    2.16
   0  -6  -4   14.65    2.05
   0  -6   4   16.26    2.05
   0  -6   4   14.98    2.18
   0  -6  -4   16.26    1.85
   0  -6  -4   17.43    2.62
   0  -6  -4   17.07    2.39
   0  -6   4   15.24    2.36
   0  -6   4   18.03    2.20
   0  -6  -4   15.15    2.20
   0  -6  -4   16.44    1.58
   0  -6  -4   15.43    1.82
   0  -6   4   16.13    1.76
   0  -6  -5  515.94   15.44
   0  -6  -5  483.97   17.12
   0  -6   5  451.56   16.60
   0  -6   5  489.88   17.10
   0  -6  -5  479.45   17.75
   0  -6  -5  479.58   17.50
   0  -6  -5  498.01   15.98
   0  -6  -5  479.52   18.17
   0  -6   5  449.15   17.66
   0  -6   5  472.44   17.02
   0  -6  -5  474.63   16.74
   0  -6   5  492.23   16.46
   0  -6   5  467.78   15.52
   0  -6  -5  436.72   15.62
   0  -6  -6   27.07    2.24
   0  -6  -6   30.46    3.20
   0  -6   6   24.29    2.68
   0  -6   6   22.60    2.66
   0  -6  -6   27.28    3.10
   0  -6  -6   20.89    2.78
   0  -6  -6   22.68    3.09
   0  -6   6   30.45    3.42
   0  -6   6   26.62    2.85
   0  -6   6   22.48    2.48
   0  -6  -6   17.36    2.31
   0  -6  -6   24.20    2.28
   0  -6  -7   40.53    2.97
   0  -6  -7   44.52    4.00
   0  -6  -7   35.09    3.39
   0  -6   7   40.94    3.62
   0  -6  -7   42.22    4.03
   0  -6  -7   49.18    4.27
   0  -6  -7   50.65    4.41
   0  -6   7   40.77    3.67
   0  -6  -7   46.13    4.56
   0  -6   7   52.45    4.70
   0  -6   7   48.35    3.95
   0  -6  -7   45.67    3.54
   0  -6  -7   47.54    3.86
   0  -6   7   49.58    3.68
   0  -6  -7   44.04    3.19
   0  -6   7   44.97    3.20
   0  -6  -8   29.03    3.39
   0  -6  -8   27.69    3.33
   0  -6  -8   23.31    3.45
   0  -6  -8   20.47    2.90
   0  -6   8   23.18    3.31
   0  -6  -8   26.60    3.73
   0  -6   8   25.35    2.88
   0  -6  -8   25.65    2.87
   0  -6  -8   27.19    2.50
   0  -6  -8   23.89    3.07
   0  -6  -8   23.36    2.65
   0  -6  -8   21.44    2.38
   0  -6  -8   22.27    2.70
   0  -6  -9  196.58    9.06
   0  -6   9  206.69   10.85
   0  -6  -9  206.94    8.53
   0  -6  -9  197.79    9.91
   0  -6  -9  195.75   10.01
   0  -6  -9  197.01   10.12
   0  -6  -9  196.47   10.11
   0  -6   9  194.81    9.42
   0  -6  -9  196.05    9.34
   0  -6 -10   13.24    2.56
   0  -6 -10   11.55    2.33
   0  -6  10   12.81    2.38
   0  -6 -10   14.71    2.43
   0  -6  10   10.44    2.54
   0  -6 -11  429.57   17.08
   0  -6 -11  393.67   15.63
   0  -6  11  433.66   17.95
   0  -6 -12    0.51    1.31
   0  -6 -12    0.51    1.24
   0  -6 -12    0.39    1.02
   0  -6  12   -0.53    1.08
   0  -6  12    0.59    1.31
   0  -6  13   41.89    4.88
   0  -6  13   41.57    5.05
   0  -6 -13   44.10    4.77
   0  -6 -13   41.01    4.67
   0  -6 -13   35.99    3.93
   0  -6  14    3.54    1.94
   0  -6  14    0.65    1.19
   0  -6 -14    3.34    1.69
   0  -6 -14    1.70    1.55
   0  -6 -14    3.23    1.55
   0  -6  15   16.41    3.44
   0  -6  15    7.43    2.36
   0  -6 -15   14.56    3.03
   0  -6 -15   13.06    2.99
   0  -6 -15   21.41    3.51
   0  -6  16   -0.65    1.45
   0  -6  16    0.71    1.30
   0  -6 -16    0.61    1.47
   0  -6 -16   -0.62    1.50
   0  -6 -16    1.18    1.52
   0  -6 -17   17.79    3.38
   0  -6  17   11.87    3.20
   0  -6  17   15.48    3.44
   0  -6 -17   15.82    3.39
   0  -6  18    1.40    1.56
   0  -5   0    0.12    0.28
   0  -5   0   -0.27    0.64
   0  -5   0   -0.27    0.70
   0  -5   0    1.10    0.61
   0  -5   0    0.31    0.50
   0  -5   0   -0.21    0.51
   0  -5  -1   63.89    3.85
   0  -5   1   63.21    3.77
   0  -5  -1   63.45    4.23
   0  -5   1   62.57    4.10
   0  -5  -1   61.21    4.02
   0  -5  -1   62.32    4.20
   0  -5   1   55.83    4.01
   0  -5   1   62.74    3.38
   0  -5  -1   56.91    3.26
   0  -5  -1   60.96    3.73
   0  -5   1   58.51    3.65
   0  -5   1   59.72    2.97
   0  -5  -1   54.59    2.85
   0  -5   1   59.28    4.00
   0  -5   2    5.48    0.93
   0  -5  -2    6.21    0.87
   0  -5  -2    6.65    1.41
   0  -5   2    8.27    1.48
   0  -5   2    6.81    1.32
   0  -5  -2    2.96    1.06
   0  -5  -2    7.66    1.37
   0  -5  -2    7.56    1.09
   0  -5  -2    6.24    1.38
   0  -5   2    6.31    1.39
   0  -5   2    6.69    1.11
   0  -5  -2    5.34    1.00
   0  -5  -2    5.55    1.12
   0  -5   2    7.46    1.27
   0  -5   2    6.26    1.18
   0  -5  -3   63.42    3.24
   0  -5  -3   68.58    4.20
   0  -5   3   65.11    4.06
   0  -5  -3   71.90    3.86
   0  -5   3   71.83    4.42
   0  -5  -3   67.65    4.55
   0  -5  -3   72.40    4.58
   0  -5  -3   73.58    4.87
   0  -5   3   75.22    4.57
   0  -5  -3   76.04    3.82
   0  -5   3   71.36    4.73
   0  -5   3   75.46    3.51
   0  -5   3   63.58    3.90
   0  -5  -3   69.46    4.22
   0  -5  -3   67.50    3.80
   0  -5   3   67.54    3.49
   0  -5   4 1125.53   31.76
   0  -5  -4 1139.46   31.55
   0  -5  -4 1076.50   33.27
   0  -5   4 1090.70   33.05
   0  -5   4 1091.52   33.34
   0  -5   4 1078.51   33.29
   0  -5  -4 1149.23   33.72
   0  -5  -4 1119.07   33.82
   0  -5  -4 1116.79   34.51
   0  -5  -4 1119.10   32.22
   0  -5   4 1127.05   34.11
   0  -5  -4 1086.16   33.09
   0  -5   4 1070.73   32.60
   0  -5  -4 1033.10   32.10
   0  -5   4 1108.63   31.95
   0  -5   5  169.16    6.66
   0  -5  -5  170.95    6.59
   0  -5  -5  178.24    7.99
   0  -5   5  157.29    7.50
   0  -5   5  160.45    7.64
   0  -5  -5  165.08    8.17
   0  -5  -5  170.79    8.07
   0  -5  -5  187.05    8.89
   0  -5   5  171.66    8.47
   0  -5   5  157.23    7.61
   0  -5   5  164.51    7.20
   0  -5  -5  167.21    7.62
   0  -5  -5  177.67    7.03
   0  -5   6    4.81    1.15
   0  -5  -6    3.04    1.08
   0  -5  -6    3.11    0.98
   0  -5   6    3.52    1.08
   0  -5  -6    4.32    1.36
   0  -5   6    2.85    1.05
   0  -5  -6    3.67    1.18
   0  -5   6    5.92    1.32
   0  -5  -6    5.80    1.41
   0  -5  -6    5.07    1.51
   0  -5   6    2.57    1.12
   0  -5  -6    5.09    1.65
   0  -5  -6    5.36    1.25
   0  -5  -6    4.96    1.05
   0  -5  -6    5.18    0.95
   0  -5  -7    0.33    0.85
   0  -5   7    0.48    0.61
   0  -5  -7    0.28    0.62
   0  -5   7    0.88    0.76
   0  -5   7    1.19    0.86
   0  -5  -7    1.05    0.91
   0  -5  -7    2.83    1.16
   0  -5   7    2.36    0.97
   0  -5  -7    1.04    0.77
   0  -5   7    2.36    1.19
   0  -5  -7    1.35    1.23
   0  -5  -7   -0.28    0.68
   0  -5  -7    0.24    0.63
   0  -5  -7    0.20    0.45
   0  -5   7    0.41    0.50
   0  -5  -7    0.58    0.58
   0  -5  -8    3.18    1.25
   0  -5   8    2.54    1.05
   0  -5  -8    2.67    1.02
   0  -5   8    4.69    1.28
   0  -5  -8    3.33    1.31
   0  -5  -8    3.01    1.14
   0  -5   8    3.41    1.24
   0  -5  -8    2.58    1.12
   0  -5   8    2.12    1.16
   0  -5   8    4.23    1.36
   0  -5  -8    2.38    1.57
   0  -5  -8    3.73    1.17
   0  -5  -8    3.19    0.93
   0  -5  -8    4.73    1.32
   0  -5  -8    2.35    0.92
   0  -5   8    2.23    0.82
   0  -5  -8    2.30    0.77
   0  -5  -9  299.81   12.89
   0  -5  -9  286.87   12.75
   0  -5  -9  313.63   13.03
   0  -5  -9  304.69   12.14
   0  -5  -9  306.21   11.88
   0  -5   9  311.10   13.18
   0  -5   9  305.73   13.56
   0  -5  -9  315.87   14.26
   0  -5   9  306.87   12.36
   0  -5  -9  292.16   12.08
   0  -5   9  278.19   12.17
   0  -5  -9  289.88   10.96
   0  -5  -9  318.20   13.00
   0  -5 -10   21.35    3.03
   0  -5 -10   26.12    3.23
   0  -5 -10   15.60    2.59
   0  -5  10   22.91    3.26
   0  -5  10   23.99    3.27
   0  -5 -10   23.21    2.31
   0  -5 -10   22.08    2.70
   0  -5  10   23.55    3.02
   0  -5 -10   20.90    2.59
   0  -5 -10   19.70    2.57
   0  -5 -10   17.80    2.82
   0  -5 -11  424.68   17.36
   0  -5 -11  422.83   17.24
   0  -5  11  430.40   16.82
   0  -5 -11  446.90   16.55
   0  -5  11  451.25   17.89
   0  -5 -12  283.13   13.22
   0  -5 -12  290.47   13.32
   0  -5 -12  280.28   12.26
   0  -5  12  286.69   13.52
   0  -5 -13    1.51    1.30
   0  -5 -13   -0.40    1.03
   0  -5  13    0.54    1.10
   0  -5 -13    0.51    1.05
   0  -5 -13    0.49    1.09
   0  -5 -14   13.31    2.69
   0  -5 -14   18.84    2.87
   0  -5  14   12.63    2.95
   0  -5 -14   20.62    3.31
   0  -5 -14   15.46    2.89
   0  -5 -15   67.75    5.48
   0  -5 -15   71.83    6.27
   0  -5 -15   66.33    6.14
   0  -5  15   58.72    5.98
   0  -5 -15   66.84    6.03
   0  -5  16    3.81    1.84
   0  -5 -16    7.66    2.29
   0  -5 -16    6.86    2.09
   0  -5 -17    8.98    2.45
   0  -5  17    4.65    2.11
   0  -5 -18   19.36    3.60
   0  -5  18   23.51    4.08
   0  -4   0   55.01    3.17
   0  -4   0   47.22    3.26
   0  -4   0   49.72    3.33
   0  -4   0   50.04    2.72
   0  -4   0   46.58    2.89
   0  -4   0   47.54    3.27
   0  -4   0   40.16    2.24
   0  -4  -1  309.75   11.12
   0  -4   1  325.00   11.19
   0  -4   1  305.15   11.50
   0  -4  -1  326.37   11.88
   0  -4  -1  336.23   11.71
   0  -4  -1  320.69   11.71
   0  -4   1  341.97   11.87
   0  -4  -1  334.34   10.70
   0  -4   1  315.82   10.62
   0  -4  -1  343.59   11.19
   0  -4   1  372.24   11.35
   0  -4   1  320.67   10.28
   0  -4  -1  322.30   10.19
   0  -4   1  327.43   11.70
   0  -4  -2   41.27    2.39
   0  -4  -2   52.25    3.26
   0  -4   2   48.45    3.08
   0  -4  -2   52.71    2.90
   0  -4   2   51.34    3.37
   0  -4  -2   59.84    3.77
   0  -4  -2   57.01    2.86
   0  -4  -2   50.75    3.59
   0  -4  -2   48.40    3.30
   0  -4   2   49.45    3.34
   0  -4   2   57.53    2.67
   0  -4  -2   55.38    3.59
   0  -4   2   52.64    3.53
   0  -4  -2   50.96    3.26
   0  -4   2   47.72    3.00
   0  -4   2   53.71    2.72
   0  -4   3  906.20   27.18
   0  -4  -3  949.63   28.60
   0  -4  -3  981.17   27.23
   0  -4   3  928.09   28.32
   0  -4   3  935.87   28.64
   0  -4  -3  963.50   28.73
   0  -4  -3  964.18   28.94
   0  -4   3  993.79   28.97
   0  -4  -3  946.47   29.41
   0  -4  -3 1018.25   27.59
   0  -4   3  971.40   29.30
   0  -4  -3  955.23   27.81
   0  -4   3  907.10   28.52
   0  -4  -3  954.18   28.43
   0  -4   3  994.37   28.22
   0  -4   3  936.82   27.44
   0  -4  -3  925.12   27.71
   0  -4  -4  326.21   11.82
   0  -4  -4  315.87   10.45
   0  -4   4  333.01   11.62
   0  -4  -4  325.44   12.11
   0  -4   4  347.06   11.87
   0  -4  -4  319.49   11.99
   0  -4  -4  320.74   11.92
   0  -4  -4  331.80   12.59
   0  -4  -4  328.21   10.83
   0  -4   4  338.25   12.39
   0  -4  -4  323.58   12.83
   0  -4   4  324.77   11.74
   0  -4   4  290.17   10.96
   0  -4  -4  318.42   11.51
   0  -4  -4  330.57   10.86
   0  -4   5 2215.35   62.54
   0  -4  -5 2124.42   63.05
   0  -4  -5 2282.89   62.90
   0  -4  -5 2232.00   62.93
   0  -4   5 2216.75   61.87
   0  -4  -5 2274.15   62.50
   0  -4   5 2261.94   63.43
   0  -4   5 2202.22   62.60
   0  -4  -5 2214.24   64.37
   0  -4   5 2171.33   62.39
   0  -4  -5 2103.71   62.60
   0  -4  -5 2261.92   61.18
   0  -4  -5 2144.88   61.37
   0  -4  -6   90.40    4.30
   0  -4  -6   99.07    5.47
   0  -4   6   88.26    5.03
   0  -4  -6   82.27    4.75
   0  -4  -6   92.18    5.46
   0  -4  -6   89.49    5.31
   0  -4   6   84.08    4.88
   0  -4  -6   93.49    5.39
   0  -4   6   85.52    5.28
   0  -4   6   76.50    5.29
   0  -4  -6   87.88    5.98
   0  -4   6   98.45    5.22
   0  -4  -6   87.03    4.96
   0  -4  -6   91.20    4.72
   0  -4   6   95.72    4.73
   0  -4  -6   88.12    4.36
   0  -4   6   96.68    4.53
   0  -4  -7  101.30    5.93
   0  -4  -7   88.84    5.53
   0  -4  -7   88.04    5.48
   0  -4   7   95.81    5.36
   0  -4  -7  102.55    5.44
   0  -4  -7  108.70    5.25
   0  -4  -7   94.68    4.67
   0  -4   7   94.26    6.03
   0  -4   7   95.30    5.78
   0  -4  -7  101.61    6.62
   0  -4   7   96.75    5.40
   0  -4   7   90.96    5.44
   0  -4  -7   95.94    5.31
   0  -4  -7   87.65    4.52
   0  -4  -7   96.68    5.66
   0  -4  -7   87.47    4.54
   0  -4   7   96.40    4.75
   0  -4  -8   35.03    3.45
   0  -4   8   33.87    3.07
   0  -4  -8   28.50    3.02
   0  -4  -8   27.93    3.01
   0  -4  -8   26.70    2.63
   0  -4  -8   28.34    2.86
   0  -4  -8   32.31    2.58
   0  -4   8   36.60    3.50
   0  -4   8   31.09    2.98
   0  -4  -8   30.60    3.64
   0  -4  -8   27.33    2.74
   0  -4   8   24.73    2.77
   0  -4  -8   36.72    2.71
   0  -4  -8   32.42    3.24
   0  -4  -8   31.32    2.47
   0  -4   8   31.50    2.59
   0  -4  -9   98.22    6.21
   0  -4  -9   93.40    6.01
   0  -4  -9  104.92    6.33
   0  -4  -9  101.05    5.78
   0  -4  -9  101.45    5.55
   0  -4   9  101.19    6.42
   0  -4   9   95.19    5.74
   0  -4  -9   88.39    6.64
   0  -4  -9  101.90    5.76
   0  -4   9  105.20    6.15
   0  -4  -9  115.04    6.55
   0  -4  -9   89.94    4.86
   0  -4   9   91.06    5.01
   0  -4 -10   98.00    6.38
   0  -4 -10  100.82    6.44
   0  -4 -10   99.99    6.37
   0  -4 -10  101.16    5.67
   0  -4  10   97.07    6.49
   0  -4  10   97.90    5.94
   0  -4 -10   78.79    6.52
   0  -4 -10   92.66    5.67
   0  -4  10   95.99    6.09
   0  -4 -10   98.21    5.08
   0  -4 -10   98.68    6.37
   0  -4 -11   16.45    2.67
   0  -4  11   12.36    2.47
   0  -4 -11   16.61    2.71
   0  -4 -11   15.07    1.87
   0  -4  11   11.73    2.15
   0  -4 -11   17.19    2.40
   0  -4 -11   18.01    2.80
   0  -4  12   37.87    4.36
   0  -4 -12   41.51    4.22
   0  -4 -12   40.94    3.26
   0  -4  12   50.62    4.52
   0  -4 -12   45.06    4.02
   0  -4 -12   45.49    4.47
   0  -4 -12   39.70    4.23
   0  -4  13  107.39    7.62
   0  -4 -13  112.29    6.75
   0  -4 -13   98.68    7.14
   0  -4 -13  109.41    7.35
   0  -4 -13  101.40    7.06
   0  -4  14   94.59    7.44
   0  -4 -14  109.42    7.42
   0  -4 -14   98.90    6.58
   0  -4 -14  112.76    7.68
   0  -4  15   92.96    7.45
   0  -4 -15   85.96    6.86
   0  -4 -15   95.40    6.60
   0  -4 -15  105.85    7.59
   0  -4 -16    5.57    2.04
   0  -4  16    2.51    1.72
   0  -4 -17   52.12    5.59
   0  -4  17   56.10    6.04
   0  -4 -18    7.38    2.45
   0  -4  18    6.17    2.35
   0  -4  19    8.56    2.77
   0  -3   0   -0.10    0.28
   0  -3   0    0.50    0.51
   0  -3   0   -0.17    0.52
   0  -3   0    0.16    0.39
   0  -3   0    0.53    0.26
   0  -3   0    0.75    0.44
   0  -3   0   -0.13    0.37
   0  -3  -1    0.20    0.29
   0  -3   1    0.33    0.28
   0  -3  -1    0.15    0.23
   0  -3   1    0.16    0.36
   0  -3  -1    0.55    0.58
   0  -3  -1   -0.15    0.32
   0  -3   1    0.16    0.45
   0  -3   1   -0.17    0.37
   0  -3  -1    0.66    0.43
   0  -3  -1    0.13    0.26
   0  -3   1    0.26    0.29
   0  -3  -1    0.14    0.41
   0  -3   1    0.76    0.46
   0  -3   1    0.35    0.24
   0  -3   2  422.25   13.02
   0  -3  -2  440.91   13.47
   0  -3   2  446.58   14.24
   0  -3  -2  435.98   14.38
   0  -3  -2  465.85   14.22
   0  -3  -2  433.73   13.27
   0  -3  -2  441.49   14.67
   0  -3   2  419.67   14.12
   0  -3   2  460.80   14.53
   0  -3  -2  435.78   14.00
   0  -3  -2  450.96   13.09
   0  -3   2  449.25   13.93
   0  -3  -2  448.51   14.05
   0  -3   2  430.51   13.69
   0  -3  -2  465.48   13.47
   0  -3   2  439.80   13.29
   0  -3  -3   11.73    1.71
   0  -3   3   13.36    1.47
   0  -3   3    7.94    1.17
   0  -3  -3    9.93    1.40
   0  -3  -3    9.61    1.34
   0  -3  -3   12.20    1.43
   0  -3  -3   12.17    1.62
   0  -3  -3   10.61    1.08
   0  -3   3   12.19    1.52
   0  -3  -3    9.30    1.28
   0  -3  -3   11.16    1.03
   0  -3   3   13.08    1.40
   0  -3  -3   12.41    1.43
   0  -3   3   10.29    1.17
   0  -3  -3   11.52    1.13
   0  -3   4 1061.30   30.41
   0  -3  -4 1019.71   31.63
   0  -3  -4  988.35   30.74
   0  -3   4  972.52   30.15
   0  -3  -4 1057.33   30.59
   0  -3  -4 1031.15   30.40
   0  -3   4 1008.88   30.52
   0  -3   4 1070.70   30.96
   0  -3  -4 1018.05   30.47
   0  -3  -4 1039.06   29.25
   0  -3   4 1042.82   30.39
   0  -3  -4  996.23   30.19
   0  -3   4 1130.27   29.86
   0  -3  -4  993.16   29.39
   0  -3  -5    4.68    1.31
   0  -3   5    5.27    1.04
   0  -3  -5    5.62    1.19
   0  -3  -5    4.57    1.05
   0  -3   5    6.03    1.09
   0  -3  -5    4.87    1.04
   0  -3   5    4.27    0.98
   0  -3   5    4.40    0.86
   0  -3  -5    7.67    1.35
   0  -3   5    5.74    1.07
   0  -3  -5    6.22    1.06
   0  -3  -5    4.10    0.99
   0  -3  -5    6.53    1.04
   0  -3  -5    5.85    0.85
   0  -3  -5    4.23    0.76
   0  -3   5    6.08    0.93
   0  -3  -6  376.91   13.54
   0  -3  -6  373.82   13.33
   0  -3  -6  360.22   13.27
   0  -3   6  371.85   12.87
   0  -3  -6  370.93   11.92
   0  -3  -6  383.69   12.54
   0  -3   6  349.98   13.29
   0  -3  -6  361.30   11.97
   0  -3  -6  370.31   13.34
   0  -3  -6  359.59   12.69
   0  -3   6  357.42   13.06
   0  -3   6  372.72   12.14
   0  -3  -6  371.63   12.06
   0  -3  -6  367.99   14.38
   0  -3   6  365.21   12.86
   0  -3  -7  860.03   28.03
   0  -3  -7  917.24   27.95
   0  -3   7  870.74   27.39
   0  -3  -7  858.38   27.90
   0  -3  -7  926.11   27.05
   0  -3  -7  908.81   26.37
   0  -3   7  876.36   28.09
   0  -3  -7  952.00   26.61
   0  -3  -7  868.04   27.90
   0  -3   7  839.35   27.69
   0  -3  -7  867.40   27.23
   0  -3   7  941.11   26.75
   0  -3  -7  909.77   26.48
   0  -3   7  892.34   27.47
   0  -3  -7  861.74   29.14
   0  -3  -8   87.44    6.14
   0  -3   8   84.02    5.01
   0  -3  -8   85.37    5.45
   0  -3  -8   87.24    5.38
   0  -3  -8   84.05    5.32
   0  -3  -8   97.14    4.98
   0  -3   8   88.12    5.60
   0  -3  -8   86.92    5.42
   0  -3  -8   92.45    5.10
   0  -3   8   86.85    5.34
   0  -3   8   92.12    4.67
   0  -3  -8   95.94    4.59
   0  -3  -8   88.96    4.46
   0  -3  -9  570.60   20.29
   0  -3  -9  578.48   20.21
   0  -3  -9  585.16   20.32
   0  -3  -9  572.51   19.07
   0  -3   9  575.48   20.60
   0  -3  -9  538.23   21.21
   0  -3   9  583.45   19.69
   0  -3  -9  579.00   19.45
   0  -3   9  539.03   19.90
   0  -3  -9  596.03   20.29
   0  -3  -9  593.46   18.52
   0  -3   9  633.21   18.97
   0  -3 -10  177.79    8.57
   0  -3 -10  174.95    8.73
   0  -3 -10  156.10    8.33
   0  -3 -10  160.56    8.35
   0  -3 -10  162.04    7.55
   0  -3  10  170.77    8.88
   0  -3 -10  158.03    9.29
   0  -3  10  164.59    7.98
   0  -3 -10  152.67    7.68
   0  -3  10  172.91    8.50
   0  -3 -10  153.81    8.18
   0  -3 -10  158.91    6.98
   0  -3  10  158.34    7.19
   0  -3 -11   32.97    3.62
   0  -3 -11   42.29    4.06
   0  -3 -11   48.51    4.26
   0  -3  11   42.50    4.21
   0  -3 -11   44.26    4.02
   0  -3 -11   33.39    3.67
   0  -3 -11   33.92    4.28
   0  -3 -11   38.86    3.01
   0  -3  11   36.77    3.80
   0  -3 -11   40.40    3.56
   0  -3  12  382.56   16.55
   0  -3 -12  409.49   15.46
   0  -3  12  396.71   16.00
   0  -3 -12  431.79   14.42
   0  -3 -12  386.68   15.94
   0  -3 -12  410.00   16.33
   0  -3 -12  369.64   15.86
   0  -3 -13   22.70    3.26
   0  -3  13   26.00    3.65
   0  -3 -13   14.20    2.42
   0  -3 -13   18.49    2.27
   0  -3 -13   19.89    2.99
   0  -3 -14    3.39    1.40
   0  -3 -14    3.14    1.14
   0  -3  14    1.11    1.34
   0  -3  15   11.82    2.82
   0  -3 -15   11.34    2.60
   0  -3  16    1.86    1.80
   0  -3 -16    4.37    1.80
   0  -3  17    0.66    1.46
   0  -3 -17   -0.58    1.05
   0  -3  18   20.60    3.90
   0  -3 -18   18.17    3.45
   0  -3  19    0.72    1.46
   0  -3 -19    1.27    1.53
   0  -2   0  557.30   16.61
   0  -2   0  560.46   16.28
   0  -2   0  561.58   16.66
   0  -2   0  595.66   16.66
   0  -2   0  572.27   16.22
   0  -2   0  521.24   15.69
   0  -2   0  574.30   15.97
   0  -2   1  258.14    7.48
   0  -2  -1  233.83    7.68
   0  -2   1  256.34    8.31
   0  -2  -1  263.69    8.43
   0  -2  -1  259.98    8.25
   0  -2   1  248.66    8.29
   0  -2  -1  257.37    8.55
   0  -2   1  253.94    8.35
   0  -2  -1  265.01    8.36
   0  -2  -1  241.00    7.48
   0  -2  -1  253.51    8.10
   0  -2  -1  256.94    8.04
   0  -2   1  254.77    8.02
   0  -2   1  256.77    8.01
   0  -2  -1  235.52    8.08
   0  -2   1  240.42    7.58
   0  -2  -2  351.66   11.68
   0  -2  -2  374.74   10.58
   0  -2   2  363.95   11.04
   0  -2   2  344.53   10.96
   0  -2  -2  341.78   11.18
   0  -2  -2  332.53   11.01
   0  -2  -2  342.92   10.87
   0  -2  -2  344.58   10.32
   0  -2  -2  344.75   10.88
   0  -2   2  336.76   10.59
   0  -2   2  335.32   11.12
   0  -2   2  348.93   10.81
   0  -2  -2  323.67   10.34
   0  -2  -2  334.05   10.89
   0  -2  -2  362.74   10.24
   0  -2  -3 4013.38  108.86
   0  -2  -3 4072.58  108.64
   0  -2   3 4104.06  108.48
   0  -2  -3 3957.03  108.52
   0  -2   3 3899.11  107.94
   0  -2   3 4058.83  108.75
   0  -2   3 4046.61  108.46
   0  -2  -3 4094.09  109.60
   0  -2  -3 4009.63  108.19
   0  -2   3 3995.62  108.46
   0  -2  -3 4012.38  107.79
   0  -2  -3 4054.35  108.58
   0  -2  -3 3769.83  107.50
   0  -2  -4  281.83   10.21
   0  -2  -4  276.88    9.97
   0  -2  -4  279.88    9.99
   0  -2   4  301.83    9.90
   0  -2  -4  282.32    9.39
   0  -2   4  264.04    9.99
   0  -2  -4  278.30   10.77
   0  -2   4  307.32    9.88
   0  -2  -4  289.90    9.68
   0  -2   4  314.46   10.00
   0  -2   4  307.78    9.42
   0  -2  -4  286.88    9.23
   0  -2  -4  265.99    9.03
   0  -2  -4  296.57   10.09
   0  -2  -5   21.59    2.11
   0  -2  -5   20.61    1.95
   0  -2   5   20.32    1.84
   0  -2  -5   21.04    2.00
   0  -2  -5   22.54    1.60
   0  -2  -5   22.71    1.79
   0  -2   5   21.20    2.08
   0  -2   5   17.86    1.79
   0  -2  -5   19.55    2.29
   0  -2  -5   19.69    1.76
   0  -2   5   21.21    1.97
   0  -2  -5   22.90    1.66
   0  -2   5   23.35    1.72
   0  -2  -5   20.77    2.00
   0  -2  -5   19.55    1.54
   0  -2  -6  414.29   14.14
   0  -2   6  414.31   14.02
   0  -2  -6  417.61   13.57
   0  -2  -6  392.02   14.09
   0  -2  -6  391.29   13.90
   0  -2  -6  405.02   13.99
   0  -2  -6  398.90   13.23
   0  -2   6  396.74   14.25
   0  -2  -6  411.05   15.04
   0  -2   6  388.91   13.54
   0  -2  -6  403.12   12.86
   0  -2   6  410.55   13.04
   0  -2  -6  430.36   12.87
   0  -2  -7  264.69   10.37
   0  -2  -7  249.98    9.69
   0  -2   7  250.88   10.20
   0  -2  -7  260.34   11.23
   0  -2   7  245.20    9.80
   0  -2  -7  254.59   10.37
   0  -2  -7  248.66   10.14
   0  -2  -7  250.12   10.17
   0  -2  -7  264.35    9.55
   0  -2   7  261.80   10.65
   0  -2  -7  288.39    9.34
   0  -2   7  261.11    9.31
   0  -2  -7  270.86    9.07
   0  -2  -8   71.65    2.74
   0  -2   8   81.06    4.66
   0  -2  -8   79.96    5.64
   0  -2  -8   82.94    4.92
   0  -2  -8   82.18    5.09
   0  -2  -8   85.51    5.03
   0  -2  -8   70.54    4.66
   0  -2  -8   75.71    4.25
   0  -2   8   90.15    5.48
   0  -2  -8   72.71    4.75
   0  -2   8   70.48    4.71
   0  -2  -8   74.53    4.41
   0  -2  -8   77.82    4.02
   0  -2   8   82.38    4.23
   0  -2  -8   79.69    3.92
   0  -2  -9  270.87   11.43
   0  -2  -9  296.19   11.90
   0  -2  -9  285.02   11.61
   0  -2  -9  296.34   11.77
   0  -2  -9  278.30   10.68
   0  -2   9  290.67   12.26
   0  -2  -9  289.62   11.69
   0  -2  -9  277.60   11.02
   0  -2   9  293.09   11.02
   0  -2  -9  285.09   12.80
   0  -2   9  290.31   11.27
   0  -2   9  280.42   10.43
   0  -2  -9  282.62   10.29
   0  -2 -10  251.22   10.81
   0  -2 -10  255.61   10.79
   0  -2 -10  247.81   10.92
   0  -2  10  248.97   11.35
   0  -2 -10  233.78   10.52
   0  -2 -10  233.66   10.03
   0  -2  10  238.41    9.95
   0  -2 -10  228.72    9.15
   0  -2  10  247.56    9.54
   0  -2  10  239.19   10.20
   0  -2 -10  252.26   12.03
   0  -2 -11    5.55    1.90
   0  -2 -11    3.81    1.35
   0  -2  11    5.00    1.43
   0  -2  11    6.67    1.82
   0  -2 -11    2.96    1.36
   0  -2 -11    5.02    1.29
   0  -2  11    6.88    1.55
   0  -2  11    4.87    1.33
   0  -2 -11    5.43    1.63
   0  -2 -11    4.87    1.46
   0  -2  11    5.67    1.03
   0  -2 -11    3.47    0.98
   0  -2  11    8.04    1.49
   0  -2  12   31.87    3.89
   0  -2 -12   23.79    3.29
   0  -2  12   31.66    2.47
   0  -2 -12   24.31    2.49
   0  -2 -12   25.27    3.15
   0  -2 -13  123.54    6.32
   0  -2 -13  115.46    7.48
   0  -2  13  135.04    8.47
   0  -2 -14  294.38   11.44
   0  -2 -14  276.14   13.07
   0  -2  14  269.42   13.67
   0  -2 -15    2.03    1.46
   0  -2 -15   -0.93    0.90
   0  -2  15    0.60    1.22
   0  -2 -16  193.66    9.01
   0  -2 -16  192.94   10.81
   0  -2  16  175.94   11.08
   0  -2 -17    4.00    1.74
   0  -2  17    8.63    2.65
   0  -2 -18   44.56    5.31
   0  -2  18   50.55    5.86
   0  -2 -19   10.73    2.71
   0  -2  19    8.70    2.74
   0  -1   0    0.06    0.12
   0  -1   0    0.09    0.10
   0  -1  -1  201.46    6.29
   0  -1   1  203.68    6.12
   0  -1   1  202.86    6.37
   0  -1  -1  197.59    6.25
   0  -1   1  193.66    6.27
   0  -1  -1  211.37    6.71
   0  -1  -1  205.70    6.45
   0  -1   1  213.38    6.36
   0  -1  -2 1103.49   30.97
   0  -1   2 1072.31   30.66
   0  -1  -2 1087.76   30.73
   0  -1  -2 1087.24   30.80
   0  -1   2 1101.14   30.43
   0  -1  -2 1124.24   30.41
   0  -1   2 1102.86   30.87
   0  -1  -2 1098.16   30.78
   0  -1  -2 1125.91   30.24
   0  -1   2 1091.37   30.72
   0  -1  -2 1135.74   30.60
   0  -1  -2 1145.72   30.33
   0  -1   2 1056.34   30.65
   0  -1  -2 1103.63   31.36
   0  -1  -3  780.59   22.17
   0  -1   3  798.97   21.87
   0  -1  -3  775.60   21.98
   0  -1  -3  772.09   21.99
   0  -1  -3  760.65   21.52
   0  -1  -3  744.65   21.22
   0  -1   3  749.83   22.17
   0  -1  -3  740.11   21.28
   0  -1  -3  756.13   21.99
   0  -1   3  805.11   21.67
   0  -1  -3  802.18   21.76
   0  -1   3  710.64   21.40
   0  -1  -3  744.10   21.32
   0  -1   3  738.95   21.77
   0  -1  -3  744.65   22.61
   0  -1   4  148.80    5.73
   0  -1  -4  146.82    6.42
   0  -1  -4  146.60    5.94
   0  -1  -4  150.11    5.86
   0  -1  -4  148.50    5.87
   0  -1  -4  155.39    5.51
   0  -1   4  162.18    6.31
   0  -1   4  142.02    5.58
   0  -1  -4  143.64    5.83
   0  -1  -4  141.33    5.54
   0  -1   4  165.38    5.45
   0  -1  -4  157.08    5.32
   0  -1  -4  147.59    5.13
   0  -1  -5    5.00    1.12
   0  -1  -5    5.52    0.94
   0  -1  -5    5.33    1.00
   0  -1   5    5.47    0.90
   0  -1  -5    4.67    0.90
   0  -1  -5    4.75    0.91
   0  -1   5    5.04    1.06
   0  -1  -5    5.50    0.99
   0  -1   5    4.91    0.85
   0  -1  -5    6.91    0.99
   0  -1  -5    5.11    0.82
   0  -1  -5    5.13    0.70
   0  -1  -5    5.64    0.78
   0  -1   5    4.76    0.77
   0  -1  -6 1061.70   32.38
   0  -1  -6 1085.19   32.08
   0  -1  -6 1072.01   32.14
   0  -1  -6 1098.12   32.15
   0  -1  -6 1102.97   31.55
   0  -1   6 1089.38   32.86
   0  -1  -6 1036.55   32.20
   0  -1   6 1046.39   31.87
   0  -1  -6 1115.89   31.75
   0  -1   6 1068.17   31.72
   0  -1   6 1163.54   32.06
   0  -1  -6 1024.89   33.09
   0  -1  -6 1112.63   31.14
   0  -1   6 1173.48   31.48
   0  -1  -7 1237.78   36.33
   0  -1   7 1166.70   35.99
   0  -1  -7 1227.63   37.68
   0  -1   7 1266.00   37.28
   0  -1   7 1241.83   36.02
   0  -1  -7 1156.66   36.33
   0  -1   7 1224.85   35.87
   0  -1  -7 1335.85   36.04
   0  -1   7 1232.54   35.41
   0  -1  -7 1208.85   35.18
   0  -1  -7 1282.38   36.42
   0  -1  -7 1218.81   36.64
   0  -1  -8    8.19    1.58
   0  -1  -8   14.02    1.83
   0  -1   8   12.93    1.73
   0  -1   8   16.20    1.93
   0  -1  -8   10.93    1.73
   0  -1   8    8.75    1.71
   0  -1  -8    7.37    1.45
   0  -1   8   13.58    1.78
   0  -1  -8   10.37    1.52
   0  -1   8   12.23    1.61
   0  -1  -8   12.04    2.15
   0  -1  -8   12.32    1.43
   0  -1   8   14.15    1.56
   0  -1  -9   58.90    4.32
   0  -1   9   55.73    3.89
   0  -1   9   58.89    4.00
   0  -1   9   46.24    3.28
   0  -1   9   60.51    4.70
   0  -1   9   57.59    3.14
   0  -1  -9   53.63    4.05
   0  -1   9   49.15    3.76
   0  -1   9   49.87    3.56
   0  -1  -9   44.10    3.44
   0  -1  -9   58.95    4.86
   0  -1  -9   51.84    3.96
   0  -1  -9   50.35    3.25
   0  -1   9   53.89    3.43
   0  -1  10  318.42   12.11
   0  -1 -10  329.34   12.86
   0  -1  10  297.20   11.99
   0  -1  10  313.52   12.11
   0  -1  10  292.51   11.10
   0  -1  10  302.36   13.25
   0  -1  10  308.49   12.26
   0  -1 -10  290.73   12.14
   0  -1  10  306.60   10.54
   0  -1  10  296.70   11.66
   0  -1 -10  282.49   12.11
   0  -1 -10  308.35   13.64
   0  -1 -10  323.98   11.21
   0  -1  10  305.01   11.24
   0  -1  11   37.71    3.46
   0  -1 -11   42.66    3.96
   0  -1  11   39.63    3.56
   0  -1  11   40.06    3.61
   0  -1 -11   44.95    3.93
   0  -1 -11   38.50    4.32
   0  -1  11   37.92    4.09
   0  -1 -11   40.92    3.76
   0  -1  11   42.80    2.85
   0  -1  11   38.97    3.65
   0  -1  11   34.25    3.22
   0  -1  11   36.93    3.06
   0  -1 -11   37.03    2.97
   0  -1  11   38.48    3.07
   0  -1  12   -0.35    1.01
   0  -1  12    0.50    0.91
   0  -1 -12    0.53    1.18
   0  -1  12   -0.37    0.96
   0  -1 -12    1.53    0.84
   0  -1  12    0.39    0.59
   0  -1 -12   -0.41    0.83
   0  -1 -12    1.60    0.97
   0  -1  13   52.54    4.59
   0  -1 -13   54.70    4.81
   0  -1 -13   51.84    3.84
   0  -1  13   47.97    5.06
   0  -1 -14  651.01   23.67
   0  -1 -14  663.43   21.62
   0  -1  14  614.62   24.48
   0  -1 -15  113.85    7.89
   0  -1 -15  122.75    6.67
   0  -1  15  126.95    8.92
   0  -1 -16   66.09    6.07
   0  -1 -16   78.48    5.22
   0  -1  16   74.31    6.88
   0  -1 -17   58.16    5.70
   0  -1  17   51.97    6.04
   0  -1  18   23.55    4.26
   0  -1 -18   26.20    3.88
   0  -1 -18   19.18    3.51
   0  -1  19   -0.74    1.35
   0  -1 -19   -0.61    1.58
   0  -1 -19   -0.63    1.41
   0  -1  20    5.40    2.34
   0   0   2 3063.84   12.93
   0   0   2 3047.66   11.33
   0   0   2  914.40    8.48
   0   0  -2 2918.86   15.12
   0   0   2   87.31    2.32
   0   0  -2 2962.64   13.33
   0   0   2 3089.44   12.20
   0   0   2 3407.91   11.47
   0   0  -2 3219.04   13.95
   0   0   2 2967.47   13.05
   0   0  -3   -0.14    0.37
   0   0   3    0.09    0.24
   0   0  -3   -0.10    0.19
   0   0  -3    0.42    0.40
   0   0   3    0.10    0.25
   0   0   3   -0.19    0.31
   0   0   3   -0.14    0.41
   0   0  -3    0.14    0.35
   0   0  -3    0.09    0.30
   0   0   3    0.09    0.24
   0   0  -3    0.17    0.23
   0   0   3   -0.08    0.28
   0   0   3    0.07    0.23
   0   0   3    0.20    0.22
   0   0  -3    0.46    0.24
   0   0  -4    6.14    1.09
   0   0  -4    4.34    0.87
   0   0  -4    5.49    0.84
   0   0   4    5.50    0.83
   0   0   4    6.84    0.92
   0   0   4    7.59    0.98
   0   0   4    6.31    1.09
   0   0  -4    4.66    0.99
   0   0  -4    4.77    0.82
   0   0   4    5.96    0.89
   0   0   4    6.58    0.89
   0   0   4    5.45    0.72
   0   0   4    5.14    0.69
   0   0  -4    7.00    0.77
   0   0  -5    0.67    0.58
   0   0  -5    0.96    0.51
   0   0   5    0.30    0.42
   0   0  -5   -0.17    0.36
   0   0   5    0.16    0.38
   0   0   5    0.31    0.42
   0   0  -5   -0.22    0.46
   0   0   5    0.22    0.46
   0   0   5    0.47    0.38
   0   0  -5    0.16    0.38
   0   0   5    0.41    0.35
   0   0   5    0.23    0.30
   0   0   5   -0.09    0.24
   0   0  -5    0.22    0.24
   0   0   5    0.33    0.34
   0   0  -6  236.20    9.60
   0   0  -6  285.12   10.90
   0   0  -6  278.88   10.19
   0   0   6  276.92    9.80
   0   0   6  281.23    9.90
   0   0   6  271.56    9.85
   0   0   6  265.88    9.26
   0   0   6  268.65   10.77
   0   0   6  259.35    9.85
   0   0  -6  273.15    9.92
   0   0   6  278.80    8.94
   0   0   6  270.10    9.59
   0   0   6  269.71    9.21
   0   0  -6  296.54    9.23
   0   0   6  276.91    8.74
   0   0  -7    0.93    0.75
   0   0  -7   -0.73    0.70
   0   0   7   -0.21    0.54
   0   0  -7    0.23    0.59
   0   0   7   -0.22    0.60
   0   0   7    0.21    0.44
   0   0   7    0.63    0.70
   0   0   7    0.22    0.40
   0   0  -7    0.22    0.56
   0   0   7    1.71    0.67
   0   0   7    0.33    0.35
   0   0   7    0.32    0.38
   0   0   7    0.37    0.36
   0   0   7   -0.16    0.40
   0   0  -7    0.15    0.37
   0   0  -8  102.00    5.52
   0   0  -8  107.61    6.41
   0   0  -8  105.43    5.72
   0   0   8  102.28    5.39
   0   0   8  123.95    5.81
   0   0   8  107.44    4.95
   0   0   8   93.35    6.02
   0   0   8  112.52    4.64
   0   0  -8   98.46    5.41
   0   0   8   94.52    5.38
   0   0   8   94.69    5.10
   0   0  -8   97.92    4.76
   0   0   8  100.93    4.86
   0   0   8  102.72    4.28
   0   0  -9    0.40    0.81
   0   0  -9   -0.31    0.74
   0   0  -9   -0.29    0.46
   0   0   9   -0.28    0.62
   0   0   9    0.27    0.55
   0   0   9   -0.40    0.73
   0   0  -9   -0.28    0.67
   0   0   9    0.28    0.72
   0   0   9   -0.24    0.70
   0   0   9    0.79    0.51
   0   0   9    0.26    0.35
   0   0   9   -0.20    0.49
   0   0   9    0.16    0.43
   0   0  -9    0.59    0.51
   0   0 -10  118.13    6.74
   0   0  10  118.44    6.40
   0   0  10  115.69    6.29
   0   0  10  122.78    5.74
   0   0  10  124.51    7.58
   0   0  10  115.44    6.46
   0   0  10  114.16    5.22
   0   0 -10  112.57    6.40
   0   0  10  115.04    6.10
   0   0 -10  119.15    7.47
   0   0 -10  106.35    6.35
   0   0 -10  128.04    5.87
   0   0  10  114.99    5.71
   0   0 -11    0.48    1.15
   0   0 -11    0.37    0.96
   0   0  11    0.33    0.74
   0   0  11    0.32    0.84
   0   0  11   -0.96    1.16
   0   0  11    0.34    0.83
   0   0 -11   -0.34    0.93
   0   0  11    0.30    0.71
   0   0  11    0.19    0.61
   0   0 -11    0.24    0.49
   0   0  11    0.23    0.47
   0   0  12   74.55    5.18
   0   0  12   67.82    5.95
   0   0 -12   61.69    5.02
   0   0 -12   75.05    6.25
   0   0  12   62.12    4.96
   0   0  12   69.80    4.00
   0   0 -12   71.21    4.44
   0   0  12   69.50    4.49
   0   0 -12   73.88    5.51
   0   0  13    0.81    1.17
   0   0 -13    1.70    0.90
   0   0 -13    0.43    0.88
   0   0  13    0.56    1.03
   0   0  14   21.92    3.21
   0   0 -14   34.21    3.96
   0   0 -14   30.29    2.98
   0   0  14   23.44    3.79
   0   0  15    0.47    1.13
   0   0  15   -0.64    1.55
   0   0 -15    0.98    1.00
   0   0 -15    0.50    1.12
   0   0  16 1157.38   37.33
   0   0 -16 1135.03   37.53
   0   0 -16 1113.05   37.57
   0   0  16 1072.00   38.99
   0   0  17   -0.71    1.71
   0   0 -17    0.55    1.34
   0   0 -17    1.71    1.56
   0   0  18    2.96    1.91
   0   0 -18    2.35    1.42
   0   0 -18    5.43    2.06
   0   0  19    0.77    1.73
   0   0 -19    1.24    1.50
   0   0 -19    0.63    1.29
   0   0  20   -0.80    1.78
   0   1   0    0.09    0.14
   0   1   0   -0.05    0.13
   0   1   1  195.82    3.11
   0   1   1  210.25    3.34
   0   1   1  205.85    2.70
   0   1   1   -0.09    0.12
   0   1  -1  209.16    3.27
   0   1  -1  220.52    3.46
   0   1   1  204.97    2.43
   0   1  -1  211.96    3.13
   0   1   1  190.84    2.61
   0   1   1    0.29    0.18
   0   1  -2 1075.16   30.75
   0   1   2 1113.45   31.05
   0   1   2 1074.35   30.75
   0   1   2 1103.67   30.82
   0   1  -2 1066.36   30.46
   0   1  -2 1091.83   30.95
   0   1   2 1159.51   30.90
   0   1  -2 1136.44   30.55
   0   1   2 1123.07   30.29
   0   1  -2 1110.75   30.80
   0   1  -2 1135.34   30.82
   0   1   2 1139.49   31.48
   0   1   2 1094.57   30.41
   0   1   3  758.79   22.00
   0   1   3  727.45   21.68
   0   1   3  726.65   21.66
   0   1  -3  747.39   21.69
   0   1   3  774.61   21.25
   0   1  -3  784.76   21.31
   0   1  -3  752.52   22.10
   0   1  -3  724.12   21.39
   0   1   3  717.46   21.01
   0   1   3  792.66   21.84
   0   1   3  740.23   21.52
   0   1  -3  756.48   21.72
   0   1   3  748.23   22.52
   0   1   3  782.93   21.27
   0   1   4  159.28    6.07
   0   1   4  149.45    5.78
   0   1  -4  147.42    5.76
   0   1   4  151.93    5.82
   0   1   4  148.80    5.32
   0   1  -4  147.89    6.19
   0   1  -4  148.60    5.64
   0   1   4  145.28    5.14
   0   1   4  153.59    5.91
   0   1   4  153.09    5.67
   0   1   4  161.77    6.67
   0   1  -4  146.76    5.79
   0   1  -4  144.54    5.31
   0   1   4  151.99    5.37
   0   1   5    5.46    1.19
   0   1  -5    4.38    0.87
   0   1   5    6.10    1.05
   0   1   5    3.64    0.81
   0   1  -5    5.63    0.97
   0   1   5    6.62    1.03
   0   1  -5    6.80    1.26
   0   1   5    4.79    0.93
   0   1   5    6.68    0.81
   0   1  -5    5.01    0.95
   0   1   5    6.51    0.97
   0   1   5    4.96    0.78
   0   1   5    4.38    0.58
   0   1  -5    6.05    0.82
   0   1   5    5.04    0.78
   0   1   6 1116.48   32.58
   0   1   6 1099.09   32.11
   0   1  -6 1107.04   32.17
   0   1   6 1089.33   32.17
   0   1   6 1049.45   31.16
   0   1   6 1115.12   30.55
   0   1   6 1014.69   33.18
   0   1  -6 1078.88   33.09
   0   1  -6 1023.38   31.92
   0   1   6 1173.65   32.40
   0   1   6 1069.51   31.00
   0   1   6 1067.63   31.83
   0   1  -6 1104.78   32.20
   0   1   6 1145.55   33.66
   0   1  -6 1172.83   31.46
   0   1   6 1100.63   31.43
   0   1   7 1257.80   36.61
   0   1   7 1208.39   35.86
   0   1  -7 1168.89   35.82
   0   1   7 1221.04   35.89
   0   1   7 1207.41   34.99
   0   1   7 1271.60   34.15
   0   1   7 1174.28   37.31
   0   1  -7 1228.52   37.19
   0   1  -7 1171.51   35.84
   0   1   7 1180.66   34.62
   0   1   7 1187.55   36.13
   0   1   7 1215.57   35.67
   0   1  -7 1275.73   36.17
   0   1   7 1218.50   35.12
   0   1  -7 1284.36   35.12
   0   1  -8   15.21    1.98
   0   1  -8   12.82    1.77
   0   1   8   11.93    1.75
   0   1   8   10.38    1.61
   0   1   8   12.36    2.17
   0   1  -8    8.46    1.76
   0   1  -8   14.47    1.91
   0   1   8   12.02    1.80
   0   1   8   12.58    1.37
   0   1   8   14.07    1.78
   0   1   8   12.56    1.15
   0   1   8   13.56    1.51
   0   1   8   11.66    1.46
   0   1  -8   11.41    1.41
   0   1  -9   49.85    4.01
   0   1   9   61.33    4.09
   0   1   9   53.10    3.88
   0   1  -9   57.70    4.07
   0   1   9   51.52    3.26
   0   1  -9   54.23    4.58
   0   1   9   42.38    4.29
   0   1   9   48.91    3.82
   0   1   9   53.70    3.11
   0   1  -9   50.52    3.73
   0   1   9   56.36    3.80
   0   1  -9   53.47    4.00
   0   1   9   53.06    3.46
   0   1  -9   48.28    3.32
   0   1 -10  316.20   12.52
   0   1 -10  307.26   12.19
   0   1  10  334.84   12.23
   0   1  10  319.54   12.17
   0   1  10  295.51   10.81
   0   1  10  281.78   13.39
   0   1 -10  285.03   12.99
   0   1 -10  286.71   11.80
   0   1  10  305.58   12.24
   0   1  10  287.36   10.37
   0   1  10  275.81   11.38
   0   1 -10  294.43   13.26
   0   1 -10  299.33   12.24
   0   1  10  286.30   10.99
   0   1 -10  296.94   11.07
   0   1 -11   38.87    3.81
   0   1 -11   37.27    3.57
   0   1  11   44.66    3.80
   0   1  11   41.00    3.65
   0   1  11   34.85    2.83
   0   1  11   43.90    4.61
   0   1 -11   38.67    3.58
   0   1  11   43.96    2.95
   0   1  11   38.95    3.70
   0   1  11   36.50    3.34
   0   1  11   35.59    3.05
   0   1 -11   39.40    3.16
   0   1 -11   34.23    3.48
   0   1 -11   34.30    4.05
   0   1 -12    0.40    0.82
   0   1 -12   -0.40    0.97
   0   1  12    1.06    1.07
   0   1  12    2.23    1.35
   0   1 -12    0.51    1.05
   0   1  12   -0.38    0.85
   0   1 -12    0.39    0.62
   0   1  12    0.28    0.67
   0   1  13   53.13    4.68
   0   1  13   45.54    5.09
   0   1 -13   49.46    4.56
   0   1 -13   46.10    4.38
   0   1  14  624.40   22.73
   0   1  14  628.05   25.00
   0   1 -14  642.56   23.14
   0   1 -14  608.47   22.90
   0   1  15  141.06    8.40
   0   1  15  131.82    9.56
   0   1 -15  128.95    8.35
   0   1 -15  122.72    8.13
   0   1  16   66.51    5.84
   0   1  16   66.03    6.82
   0   1 -16   78.90    6.55
   0   1 -16   76.32    6.34
   0   1  17   67.20    5.95
   0   1  17   51.04    6.29
   0   1 -17   59.95    5.95
   0   1 -17   58.76    5.78
   0   1  18   16.39    3.74
   0   1 -18   25.08    3.99
   0   1 -18   21.63    3.60
   0   1  18   21.95    3.60
   0   1  19    0.81    1.80
   0   1 -19    1.28    1.66
   0   1 -19   -0.64    1.30
   0   2   0  561.56   16.35
   0   2   0  527.95   15.62
   0   2   0  541.88   16.05
   0   2   0  598.73   16.69
   0   2   0  552.61   16.10
   0   2   1  237.91    8.20
   0   2  -1  254.22    7.98
   0   2   1  254.57    8.63
   0   2  -1  250.05    8.38
   0   2   1  240.47    8.15
   0   2  -1  252.30    8.26
   0   2   1  246.79    7.56
   0   2   1  261.93    8.08
   0   2  -1  246.65    7.99
   0   2   1  248.97    7.97
   0   2   1  241.33    7.73
   0   2   1  252.70    8.44
   0   2  -1  251.62    8.32
   0   2  -2  354.78   11.03
   0   2   2  343.26   11.17
   0   2   2  339.74   11.02
   0   2   2  335.12   10.70
   0   2  -2  334.80   10.97
   0   2  -2  332.96   10.83
   0   2   2  329.69   10.66
   0   2   2  328.58   10.05
   0   2  -2  354.85   10.75
   0   2  -2  331.55   10.43
   0   2   2  355.73   10.33
   0   2   2  333.89   11.57
   0   2   3 4045.46  109.50
   0   2   3 3972.94  111.27
   0   2  -3 3865.94  110.21
   0   2   3 4024.26  110.69
   0   2  -3 4091.27  110.34
   0   2   3 4114.11  110.26
   0   2   3 3964.97  109.98
   0   2   3 4043.80  109.09
   0   2  -3 4147.38  110.42
   0   2   3 3916.07  110.11
   0   2   3 4103.32  109.27
   0   2  -3 4229.24  110.16
   0   2   3 4009.19  109.47
   0   2  -3 4120.04  109.66
   0   2  -4  284.09    9.87
   0   2   4  291.63   10.31
   0   2   4  277.59    9.66
   0   2   4  300.16    9.96
   0   2  -4  285.06    9.26
   0   2  -4  289.12   10.08
   0   2   4  274.72    9.78
   0   2   4  258.51    8.83
   0   2  -4  296.90    9.41
   0   2   4  275.38    9.13
   0   2   4  287.95   10.94
   0   2  -4  280.33    9.84
   0   2  -5   21.60    2.00
   0   2   5   21.45    2.43
   0   2   5   19.03    2.03
   0   2   5   23.92    2.04
   0   2  -5   22.84    2.05
   0   2   5   22.42    2.00
   0   2  -5   21.09    1.72
   0   2  -5   18.80    2.03
   0   2   5   20.29    1.51
   0   2   5   21.01    1.96
   0   2  -5   21.57    1.80
   0   2   5   19.58    1.80
   0   2   5   24.25    1.79
   0   2  -5   20.29    1.01
   0   2   6  415.54   14.61
   0   2  -6  420.08   14.23
   0   2   6  413.88   13.97
   0   2   6  417.23   14.12
   0   2  -6  453.55   13.52
   0   2  -6  429.38   14.81
   0   2  -6  407.11   14.18
   0   2   6  413.22   15.48
   0   2   6  427.82   13.84
   0   2   6  402.18   14.14
   0   2   6  409.94   12.95
   0   2  -6  380.45   13.57
   0   2   6  410.56   13.32
   0   2   7  254.89   10.50
   0   2   7  266.55   10.16
   0   2  -7  257.78   10.18
   0   2   7  265.28   10.02
   0   2  -7  274.16    9.46
   0   2  -7  254.58   10.73
   0   2  -7  250.46   10.16
   0   2   7  264.56   11.49
   0   2   7  252.47    9.74
   0   2   7  262.66    8.97
   0   2   7  258.86   10.26
   0   2  -7  260.58    9.77
   0   2   7  247.24    9.25
   0   2   8   79.96    5.14
   0   2  -8   86.73    5.04
   0   2   8   83.41    4.81
   0   2   8   80.51    4.83
   0   2  -8   76.05    4.19
   0   2  -8   82.83    5.48
   0   2   8   81.13    5.86
   0   2  -8   77.96    4.87
   0   2   8   80.22    4.61
   0   2  -8   81.33    4.62
   0   2   8   70.88    3.77
   0   2   8   79.19    4.96
   0   2   8   80.10    4.28
   0   2   9  301.01   12.24
   0   2   9  288.55   11.52
   0   2  -9  291.24   11.66
   0   2   9  305.23   11.57
   0   2  -9  269.37   10.52
   0   2   9  284.71   13.23
   0   2  -9  290.29   12.57
   0   2  -9  276.07   11.65
   0   2   9  301.50   13.42
   0   2   9  274.21   11.01
   0   2   9  297.48   10.19
   0   2   9  291.62   11.70
   0   2  -9  291.21   11.35
   0   2   9  288.51   10.71
   0   2  10  245.99   10.34
   0   2 -10  234.43   10.51
   0   2  10  265.39   10.71
   0   2 -10  252.20   10.30
   0   2  10  230.84   10.46
   0   2  10  238.63    8.95
   0   2  10  257.59   10.24
   0   2 -10  253.89   11.64
   0   2  10  241.27   12.24
   0   2 -10  225.99   10.47
   0   2  10  239.98   10.91
   0   2  10  214.96    9.27
   0   2  11    5.61    1.51
   0   2 -11    6.14    1.57
   0   2  11    5.69    1.56
   0   2  11    5.02    1.77
   0   2 -11    7.17    1.96
   0   2  11    3.45    0.93
   0   2  11    6.26    1.35
   0   2  11    5.27    1.39
   0   2 -11    5.57    1.47
   0   2  11    2.18    1.25
   0   2 -11    3.46    1.22
   0   2 -12   20.04    2.94
   0   2  12   26.29    3.92
   0   2  12   27.43    3.26
   0   2 -12   31.00    3.49
   0   2  12   28.82    2.84
   0   2 -12   25.71    3.33
   0   2 -13  123.16    7.78
   0   2  13  122.37    8.98
   0   2 -13  139.00    8.13
   0   2  13  118.59    7.38
   0   2 -14  281.43   13.23
   0   2 -14  273.89   12.89
   0   2  14  271.52   12.63
   0   2  14  267.33   14.51
   0   2  15   -0.48    1.16
   0   2  15    0.72    1.61
   0   2 -15    1.55    1.34
   0   2 -15   -0.53    1.17
   0   2 -16  193.17   11.07
   0   2  16  199.89   12.64
   0   2  16  204.39   10.95
   0   2 -16  190.88   11.00
   0   2  17   10.28    3.24
   0   2  17    7.52    2.20
   0   2 -17    8.22    2.35
   0   2 -17    7.74    2.31
   0   2  18   39.37    5.64
   0   2  18   42.40    4.94
   0   2 -18   35.53    4.66
   0   2 -18   33.21    4.65
   0   2  19    5.07    2.57
   0   2 -19    7.26    2.42
   0   2 -19    8.49    2.53
   0   2  19    7.69    2.30
   0   3   0    0.28    0.38
   0   3   0    0.19    0.50
   0   3   0    0.15    0.47
   0   3   0   -0.39    0.46
   0   3   0   -0.09    0.31
   0   3  -1    0.06    0.18
   0   3   1   -0.11    0.29
   0   3   1    0.13    0.17
   0   3  -1    0.37    0.44
   0   3  -1    0.19    0.51
   0   3   1    0.83    0.50
   0   3  -1   -0.16    0.38
   0   3   1    0.78    0.51
   0   3   1    0.79    0.45
   0   3  -1    0.26    0.40
   0   3   1    0.65    0.42
   0   3  -1    0.53    0.33
   0   3   1    0.37    0.29
   0   3   1    0.15    0.40
   0   3  -1    0.67    0.34
   0   3   2  436.13   14.16
   0   3  -2  439.05   13.73
   0   3   2  431.82   13.91
   0   3  -2  441.56   14.50
   0   3   2  433.20   14.07
   0   3  -2  439.75   14.19
   0   3   2  437.34   13.83
   0   3   2  413.27   13.10
   0   3  -2  460.26   13.91
   0   3   2  444.19   13.80
   0   3   2  425.37   13.39
   0   3   2  458.53   15.19
   0   3  -2  441.94   14.43
   0   3   2  461.81   14.71
   0   3   3   14.80    1.78
   0   3   3   10.29    1.36
   0   3  -3   10.40    1.41
   0   3   3   14.53    1.52
   0   3  -3    9.98    1.38
   0   3  -3   13.10    1.48
   0   3   3    8.77    0.97
   0   3   3   10.33    1.29
   0   3  -3   14.64    1.51
   0   3   3   10.92    1.28
   0   3  -3    7.53    1.05
   0   3   3    7.96    1.01
   0   3   3   14.35    1.92
   0   3  -4 1001.82   30.19
   0   3   4 1021.22   31.73
   0   3   4 1069.68   29.21
   0   3  -4  994.03   30.33
   0   3   4 1057.89   30.91
   0   3   4 1042.61   29.96
   0   3   4 1077.54   30.20
   0   3   4  981.03   28.51
   0   3  -4 1037.77   30.47
   0   3  -4 1016.20   30.28
   0   3   4  988.83   29.97
   0   3   4  986.99   28.78
   0   3  -4 1023.43   30.09
   0   3  -4  981.44   29.41
   0   3   4 1030.91   29.11
   0   3   5    6.52    1.51
   0   3   5    8.48    1.13
   0   3  -5    7.04    1.26
   0   3   5    5.24    1.22
   0   3   5    4.37    1.03
   0   3  -5    8.01    1.32
   0   3   5    7.04    0.86
   0   3   5    6.88    1.18
   0   3  -5    5.73    1.14
   0   3   5    6.49    1.16
   0   3  -5    5.24    0.96
   0   3  -5    6.53    1.23
   0   3  -5    6.93    1.05
   0   3   5    6.34    0.91
   0   3   5    3.42    0.81
   0   3   6  360.82   13.58
   0   3  -6  354.44   13.04
   0   3   6  376.10   13.07
   0   3   6  359.88   12.69
   0   3   6  355.55   11.40
   0   3  -6  361.43   12.18
   0   3  -6  375.14   13.42
   0   3  -6  373.42   12.38
   0   3   6  337.19   11.52
   0   3   6  361.18   12.91
   0   3   6  364.60   12.11
   0   3   6  361.14   14.50
   0   3   6  366.31   12.02
   0   3  -6  339.86   13.01
   0   3  -7  899.77   27.41
   0   3   7  899.61   29.31
   0   3   7  923.11   27.30
   0   3   7  942.51   27.14
   0   3  -7  830.19   25.98
   0   3  -7  882.53   27.82
   0   3   7  909.06   28.10
   0   3  -7  886.82   27.42
   0   3   7  828.78   27.00
   0   3  -7  834.34   26.19
   0   3   7  853.31   25.50
   0   3  -7  850.49   23.88
   0   3   7  888.31   26.12
   0   3  -8   92.14    5.55
   0   3   8   85.65    6.29
   0   3   8   80.00    5.04
   0   3   8   83.58    5.02
   0   3  -8   85.70    4.58
   0   3  -8   91.68    5.80
   0   3  -8   93.49    5.51
   0   3   8   73.23    5.25
   0   3   8   83.60    5.20
   0   3   8   90.64    4.33
   0   3  -8   89.64    4.90
   0   3  -8   84.40    3.17
   0   3   8   83.28    4.54
   0   3  -9  638.78   20.73
   0   3   9  564.09   20.77
   0   3   9  572.21   19.80
   0   3   9  578.28   20.06
   0   3  -9  602.89   19.10
   0   3  -9  601.70   21.25
   0   3   9  607.56   22.29
   0   3  -9  559.96   20.42
   0   3   9  595.33   20.36
   0   3   9  603.19   18.51
   0   3  -9  555.41   19.33
   0   3   9  586.30   19.17
   0   3  10  176.88    9.07
   0   3  10  178.34    8.53
   0   3 -10  168.77    8.62
   0   3  10  162.30    8.08
   0   3 -10  149.88    7.27
   0   3 -10  175.55    9.37
   0   3  10  172.47   10.05
   0   3 -10  162.22    8.55
   0   3  10  166.74    7.97
   0   3 -10  167.81    8.02
   0   3  10  166.10    8.44
   0   3  10  170.55    7.08
   0   3  10  181.69    7.71
   0   3  11   46.37    4.36
   0   3  11   33.76    3.45
   0   3 -11   34.38    3.66
   0   3 -11   31.52    2.91
   0   3 -11   39.71    4.42
   0   3  11   41.04    4.83
   0   3 -11   34.25    3.72
   0   3  11   39.98    4.62
   0   3  11   37.58    3.46
   0   3 -11   34.48    3.46
   0   3  11   41.67    3.88
   0   3  11   37.98    3.23
   0   3  12  409.55   16.26
   0   3 -12  387.46   16.44
   0   3  12  450.23   19.01
   0   3 -12  414.11   16.65
   0   3  12  424.78   18.88
   0   3  12  407.31   16.83
   0   3  13   23.98    4.09
   0   3  13   20.36    3.01
   0   3 -13   15.73    2.80
   0   3 -13   24.99    3.39
   0   3  14    0.73    1.49
   0   3  14    3.22    1.46
   0   3 -14    4.08    1.74
   0   3 -14    0.51    1.05
   0   3  15    6.09    2.31
   0   3  15    7.32    2.10
   0   3 -15    7.60    2.17
   0   3 -15   10.42    2.56
   0   3  16    3.19    2.19
   0   3  16    2.58    1.49
   0   3 -16    2.30    1.39
   0   3 -16    4.07    1.99
   0   3  17   -1.66    2.01
   0   3  17    1.08    1.31
   0   3 -17    0.61    1.25
   0   3 -17   -0.61    1.37
   0   3  18   24.42    3.82
   0   3 -18   29.59    4.44
   0   3 -18   33.08    4.67
   0   3  19   -0.89    1.81
   0   3 -19    1.36    1.96
   0   3 -19    0.67    1.06
   0   3  19   -0.59    1.33
   0   4   0   43.95    3.02
   0   4   0   51.41    3.69
   0   4   0   55.51    3.39
   0   4   0   47.85    2.35
   0   4   0   51.35    2.67
   0   4   0   47.14    3.01
   0   4   1  326.82    9.74
   0   4   1  335.95   11.45
   0   4  -1  305.44   11.16
   0   4   1  330.17   12.34
   0   4  -1  337.39   12.24
   0   4  -1  342.65   11.71
   0   4   1  317.00   11.49
   0   4  -1  324.33   11.23
   0   4   1  306.61   11.10
   0   4   1  342.44   10.64
   0   4   1  320.07   11.24
   0   4  -1  347.53   10.03
   0   4  -1  318.82   10.46
   0   4  -2   56.97    3.34
   0   4   2   47.85    3.33
   0   4   2   54.70    3.97
   0   4  -2   52.25    3.67
   0   4   2   50.93    3.37
   0   4  -2   52.36    3.46
   0   4   2   48.31    3.91
   0   4   2   58.97    3.17
   0   4  -2   51.84    3.21
   0   4   2   54.85    3.26
   0   4   2   48.98    3.18
   0   4   2   55.10    2.88
   0   4   2   55.34    3.82
   0   4  -2   54.71    3.73
   0   4  -3  936.03   28.00
   0   4   3  896.50   28.15
   0   4  -3  984.42   29.15
   0   4   3  946.16   28.47
   0   4  -3  926.84   28.61
   0   4  -3  970.35   28.55
   0   4   3 1009.58   30.39
   0   4   3  937.77   27.51
   0   4  -3  965.89   28.25
   0   4   3 1001.68   28.24
   0   4   3  891.32   28.21
   0   4   3  895.36   27.20
   0   4   3  961.54   29.32
   0   4  -3  979.11   29.07
   0   4   4  336.15   12.71
   0   4  -4  321.67   12.21
   0   4   4  322.33   11.93
   0   4   4  312.27   11.52
   0   4  -4  331.26   12.37
   0   4   4  319.93   11.84
   0   4  -4  337.34   12.00
   0   4   4  301.86   13.08
   0   4   4  319.58   10.98
   0   4  -4  341.58   11.75
   0   4   4  315.52   11.33
   0   4  -4  335.86   11.24
   0   4   4  323.53   11.63
   0   4   4  308.09   10.60
   0   4   5 2213.86   64.30
   0   4  -5 2120.44   63.75
   0   4   5 2162.67   62.96
   0   4   5 2298.38   63.44
   0   4  -5 2344.76   64.08
   0   4  -5 2255.62   63.45
   0   4   5 2214.69   62.22
   0   4   5 2228.83   65.41
   0   4  -5 2227.93   63.15
   0   4  -5 2057.37   62.31
   0   4   5 2325.40   61.81
   0   4   5 2298.26   63.05
   0   4  -6   91.76    4.62
   0   4   6   98.35    4.46
   0   4   6   83.54    5.01
   0   4  -6   90.85    5.17
   0   4   6   90.08    5.24
   0   4   6  100.71    5.27
   0   4  -6   97.54    5.74
   0   4   6   92.00    3.91
   0   4  -6   90.68    5.40
   0   4  -6   87.80    5.42
   0   4   6   89.41    5.77
   0   4   6   89.44    4.54
   0   4   6   87.62    6.29
   0   4  -6   79.90    5.18
   0   4   6   89.09    4.53
   0   4  -6   94.39    4.81
   0   4   7   99.54    4.70
   0   4   7   97.41    5.61
   0   4  -7   97.56    5.03
   0   4   7   97.71    5.49
   0   4   7  106.46    5.86
   0   4   7   96.89    4.21
   0   4  -7   85.65    5.76
   0   4  -7  111.96    6.24
   0   4   7   93.95    6.13
   0   4  -7  107.20    6.14
   0   4  -7  102.78    6.00
   0   4   7   98.71    4.96
   0   4   7  110.94    7.26
   0   4   7   97.56    4.97
   0   4  -7   99.43    5.12
   0   4   8   29.80    3.06
   0   4  -8   33.84    2.83
   0   4   8   29.50    2.40
   0   4   8   31.94    3.06
   0   4   8   31.41    3.11
   0   4   8   29.85    2.09
   0   4  -8   33.23    3.42
   0   4   8   32.89    2.72
   0   4   8   31.38    3.43
   0   4  -8   30.36    3.21
   0   4   8   32.11    2.59
   0   4   8   32.28    3.92
   0   4  -8   30.95    3.26
   0   4  -8   35.31    2.84
   0   4   9  103.33    7.55
   0   4  -9  104.73    6.54
   0   4   9   95.56    5.11
   0   4  -9   97.53    5.31
   0   4  -9  106.30    6.77
   0   4   9  105.54    6.18
   0   4   9  110.09    6.14
   0   4   9   96.69    6.55
   0   4  -9   99.70    6.32
   0   4  -9  104.91    5.61
   0   4   9   92.41    4.89
   0   4   9   99.94    6.11
   0   4   9  108.16    5.53
   0   4  10   94.37    6.55
   0   4 -10   97.31    6.42
   0   4 -10  102.15    6.90
   0   4  10   97.63    5.98
   0   4  10   94.14    6.09
   0   4 -10   99.46    5.72
   0   4  10  102.66    5.31
   0   4 -10   80.16    6.02
   0   4  10  102.92    7.65
   0   4 -10   97.76    5.40
   0   4 -11   17.73    2.74
   0   4  11   18.12    2.70
   0   4  11   15.29    1.98
   0   4  11   14.79    3.21
   0   4 -11   12.93    2.44
   0   4  11   14.55    2.64
   0   4  12   43.74    4.25
   0   4 -12   36.66    4.16
   0   4  12   46.06    4.66
   0   4  12   41.24    5.23
   0   4 -12   38.83    4.23
   0   4  12   44.16    3.40
   0   4  13  107.10    7.18
   0   4  13  111.23    7.73
   0   4 -13  114.57    7.81
   0   4  13  122.37    9.19
   0   4 -13  122.03    7.98
   0   4  13  108.34    8.87
   0   4  14  112.79    7.48
   0   4 -14  110.13    7.83
   0   4 -14  111.93    7.98
   0   4  14  108.73    9.14
   0   4  15  105.43    7.33
   0   4 -15  101.85    7.68
   0   4 -15  100.22    7.67
   0   4  15   90.56    8.61
   0   4  16    6.80    2.03
   0   4 -16    6.73    2.16
   0   4 -16    0.61    1.47
   0   4  16    6.71    2.87
   0   4  17   49.91    5.30
   0   4 -17   54.35    5.81
   0   4 -17   46.92    5.66
   0   4  17   50.62    6.56
   0   4  18    4.52    2.61
   0   4 -18    4.71    2.22
   0   4 -18    5.35    2.21
   0   4  18    5.72    2.16
   0   4  19    7.15    2.37
   0   4  19    3.71    2.24
   0   5   0    0.22    0.48
   0   5   0    0.23    0.52
   0   5   0    0.33    0.53
   0   5   0    0.50    0.51
   0   5   0    0.18    0.26
   0   5   0    0.21    0.30
   0   5   0    0.15    0.46
   0   5  -1   62.89    3.88
   0   5   1   60.77    3.84
   0   5   1   63.11    2.75
   0   5   1   67.46    4.19
   0   5  -1   61.09    3.94
   0   5  -1   58.40    4.41
   0   5   1   64.37    4.73
   0   5  -1   59.55    4.05
   0   5   1   71.14    4.29
   0   5   1   67.92    3.52
   0   5   1   70.97    4.01
   0   5  -1   63.63    2.86
   0   5  -1   67.04    3.38
   0   5  -2    7.31    1.29
   0   5   2    8.22    1.38
   0   5   2    5.55    1.54
   0   5   2    7.93    1.21
   0   5   2    4.59    1.31
   0   5  -2    6.33    1.42
   0   5   2    5.75    1.51
   0   5  -2    5.22    1.34
   0   5   2    6.65    1.31
   0   5  -2    4.20    1.16
   0   5  -2    6.25    0.50
   0   5   2    5.80    1.15
   0   5   2    3.35    0.81
   0   5   2    5.93    1.32
   0   5  -2    2.93    0.88
   0   5   3   66.92    4.48
   0   5  -3   69.85    4.18
   0   5  -3   71.95    4.88
   0   5   3   66.59    4.33
   0   5  -3   68.16    4.43
   0   5   3   68.22    5.35
   0   5   3   64.12    3.82
   0   5  -3   70.82    4.23
   0   5   3   70.80    4.14
   0   5   3   68.07    3.64
   0   5   3   73.27    4.25
   0   5   3   72.60    5.02
   0   5  -3   74.01    4.91
   0   5  -4 1063.92   32.54
   0   5   4 1054.59   32.75
   0   5  -4 1083.57   33.90
   0   5   4 1129.94   33.31
   0   5  -4 1133.52   33.34
   0   5   4 1131.82   35.50
   0   5   4 1115.66   32.08
   0   5   4 1083.79   32.53
   0   5  -4 1093.53   32.88
   0   5   4 1117.81   32.80
   0   5   4 1025.17   31.52
   0   5   4 1115.66   34.54
   0   5  -4 1062.01   33.73
   0   5   5  171.66    8.89
   0   5  -5  156.89    8.28
   0   5   5  174.04    8.10
   0   5   5  171.90    7.80
   0   5  -5  170.48    8.50
   0   5   5  170.33    8.01
   0   5  -5  180.71    8.23
   0   5   5  162.41    7.16
   0   5   5  167.34    9.45
   0   5  -5  171.91    7.80
   0   5   5  178.29    7.58
   0   5  -5  166.49    7.45
   0   5   5  177.58    6.98
   0   5   5  174.77    7.82
   0   5  -6    6.32    1.17
   0   5   6    3.66    1.16
   0   5   6    3.75    1.03
   0   5  -6    4.37    1.22
   0   5   6    6.54    1.71
   0   5   6    3.20    1.17
   0   5  -6    3.64    1.25
   0   5   6    2.85    1.05
   0   5  -6    4.08    1.32
   0   5  -6    4.51    1.32
   0   5   6    4.72    1.32
   0   5   6    5.22    1.15
   0   5   6    4.52    1.59
   0   5  -6    3.84    1.01
   0   5   6    4.36    0.92
   0   5   7   -0.31    0.68
   0   5  -7    0.66    0.60
   0   5  -7    1.25    1.07
   0   5   7    0.26    0.59
   0   5   7    0.67    0.81
   0   5  -7    1.16    0.86
   0   5   7    0.30    0.62
   0   5  -7    0.79    0.88
   0   5  -7    2.82    1.16
   0   5   7    0.43    0.78
   0   5   7    2.12    1.37
   0   5   7    1.37    0.78
   0   5   7    0.60    0.52
   0   5  -7    1.00    0.72
   0   5  -8    3.64    1.11
   0   5   8    2.97    1.28
   0   5   8    2.81    1.16
   0   5  -8    4.87    1.49
   0   5   8    2.88    1.21
   0   5  -8    2.93    1.27
   0   5  -8    4.61    1.61
   0   5   8    1.35    1.09
   0   5  -8    3.55    1.25
   0   5   8    4.29    1.07
   0   5   8    2.81    1.45
   0   5   8    3.63    0.98
   0   5  -8    3.37    1.04
   0   5   9  300.55   14.83
   0   5  -9  300.83   13.31
   0   5   9  323.36   11.74
   0   5  -9  308.80   13.58
   0   5  -9  332.84   13.73
   0   5   9  294.92   13.67
   0   5  -9  299.35   13.41
   0   5   9  311.78   12.81
   0   5   9  289.24   11.14
   0   5  -9  312.31   11.89
   0   5  -9  314.41   11.92
   0   5   9  299.81   12.43
   0   5  10   25.36    2.60
   0   5  10   22.53    3.74
   0   5 -10   23.77    3.20
   0   5 -10   15.37    2.67
   0   5  10   16.67    2.92
   0   5  10   16.91    2.54
   0   5 -10   22.35    2.56
   0   5 -10   25.33    3.37
   0   5 -10   22.28    2.48
   0   5  11  476.17   17.64
   0   5  11  431.63   15.64
   0   5 -11  457.25   18.33
   0   5  11  452.40   19.96
   0   5  11  447.88   18.40
   0   5 -11  450.89   18.17
   0   5 -11  421.99   18.13
   0   5  12  259.55   13.26
   0   5 -12  296.51   13.72
   0   5  12  277.20   14.94
   0   5  12  276.79   11.22
   0   5 -12  290.49   13.63
   0   5  12  288.07   12.84
   0   5 -13    0.55    1.12
   0   5  13    2.30    1.39
   0   5 -13    2.74    1.58
   0   5  13    0.73    1.49
   0   5 -14   19.03    3.32
   0   5  14   15.02    2.83
   0   5 -14   21.94    3.52
   0   5  14   13.02    3.31
   0   5  14   14.44    3.46
   0   5  15   76.75    6.21
   0   5 -15   62.11    6.11
   0   5  15   62.57    7.07
   0   5 -15   71.25    6.52
   0   5  15   67.57    7.54
   0   5  16    6.35    2.16
   0   5 -16    3.20    1.66
   0   5 -16    1.28    1.31
   0   5  16    5.28    2.67
   0   5  17    6.09    2.32
   0   5 -17    6.71    2.37
   0   5 -17    4.02    2.03
   0   5  17    6.39    3.01
   0   5  18   12.67    2.86
   0   5  18   17.89    4.32
   0   5 -18   14.67    3.40
   0   5 -18   18.18    3.63
   0   6   0   61.57    2.94
   0   6   0   55.92    4.15
   0   6   0   62.84    5.00
   0   6   0   54.15    4.11
   0   6   0   64.83    4.16
   0   6   0   58.08    3.95
   0   6   0   65.93    3.62
   0   6   0   56.95    2.89
   0   6   1   35.37    2.04
   0   6  -1   35.10    2.14
   0   6  -1   36.59    3.22
   0   6   1   30.03    2.99
   0   6   1   33.18    3.65
   0   6  -1   30.85    3.48
   0   6   1   32.85    3.10
   0   6  -1   37.58    3.33
   0   6  -1   37.82    3.15
   0   6   1   32.31    2.93
   0   6   1   34.46    2.91
   0   6  -1   39.50    2.63
   0   6   1   32.11    2.51
   0   6  -1   36.50    2.05
   0   6   2    2.38    1.37
   0   6   2    1.97    1.02
   0   6  -2    1.37    0.86
   0   6   2    1.54    0.85
   0   6  -2    2.79    1.31
   0   6   2    0.86    0.88
   0   6   2    1.80    1.02
   0   6  -2    0.62    0.80
   0   6   2    2.24    0.85
   0   6  -2    0.79    0.76
   0   6   2    1.55    0.88
   0   6   2    1.15    0.58
   0   6   2    1.70    0.46
   0   6  -3   82.04    5.01
   0   6   3   87.24    5.59
   0   6  -3  100.06    6.35
   0   6  -3   98.70    5.74
   0   6   3   77.22    5.11
   0   6   3   96.41    6.85
   0   6   3   88.20    4.86
   0   6  -3   80.28    4.92
   0   6   3   84.22    4.95
   0   6   3   78.77    4.33
   0   6   3   86.19    4.96
   0   6   3   85.93    6.01
   0   6  -3   82.22    5.75
   0   6   4   17.12    2.66
   0   6  -4    8.82    1.95
   0   6  -4   15.99    2.55
   0   6  -4   16.19    2.36
   0   6  -4   18.31    2.43
   0   6   4   20.37    2.54
   0   6   4   20.82    3.22
   0   6   4   19.09    2.12
   0   6   4   17.25    2.13
   0   6  -4   17.19    2.22
   0   6   4   16.00    2.07
   0   6   4   17.55    1.88
   0   6  -4   18.82    2.24
   0   6  -5  477.22   16.51
   0   6  -5  474.21   18.16
   0   6   5  484.74   16.87
   0   6   5  458.52   16.96
   0   6  -5  461.27   17.02
   0   6   5  446.83   15.93
   0   6   5  502.08   19.78
   0   6  -5  448.32   16.59
   0   6   5  458.41   16.33
   0   6   5  474.03   15.57
   0   6   5  501.30   16.79
   0   6  -5  473.42   18.01
   0   6   5  452.63   18.26
   0   6   6   23.48    3.24
   0   6  -6   26.88    3.28
   0   6   6   28.20    3.10
   0   6   6   22.24    2.67
   0   6  -6   23.06    3.09
   0   6  -6   25.80    3.01
   0   6   6   24.70    2.91
   0   6   6   25.63    2.53
   0   6   6   24.10    3.65
   0   6   6   22.11    2.50
   0   6  -6   23.40    2.74
   0   6  -6   26.74    2.71
   0   6   6   23.30    2.66
   0   6   6   24.48    2.35
   0   6  -7   44.32    4.39
   0   6   7   43.53    4.53
   0   6   7   45.91    4.14
   0   6   7   47.83    4.02
   0   6  -7   46.00    4.48
   0   6   7   53.80    4.37
   0   6  -7   51.37    4.38
   0   6  -7   45.40    3.96
   0   6   7   51.15    3.90
   0   6  -7   48.12    3.40
   0   6   7   49.62    3.47
   0   6   7   48.18    4.00
   0   6   7   49.82    3.67
   0   6   7   45.05    5.15
   0   6  -7   43.67    3.61
   0   6   8   24.84    3.49
   0   6  -8   27.41    3.50
   0   6   8   27.58    4.05
   0   6   8   23.02    2.50
   0   6  -8   20.75    3.07
   0   6  -8   21.21    2.75
   0   6   8   20.68    2.27
   0   6  -8   22.90    2.48
   0   6   8   22.77    2.85
   0   6  -8   23.43    2.57
   0   6  -9  195.41    8.91
   0   6   9  214.50   12.26
   0   6   9  196.17    8.75
   0   6  -9  200.69    8.74
   0   6   9  210.78    9.82
   0   6  -9  188.41   10.42
   0   6   9  195.01   10.82
   0   6  -9  198.19   10.52
   0   6 -10    9.17    2.26
   0   6  10   16.38    3.38
   0   6  10   12.21    1.95
   0   6  10   20.39    2.87
   0   6 -10   18.31    3.15
   0   6  10   12.43    2.73
   0   6  11  441.67   19.63
   0   6  11  389.08   14.74
   0   6  11  420.32   16.41
   0   6 -11  379.49   17.35
   0   6  11  398.77   17.50
   0   6 -11  399.65   17.30
   0   6 -12   -0.57    0.89
   0   6  12   -0.74    1.36
   0   6  12    0.31    0.85
   0   6  12    0.90    1.16
   0   6 -12   -0.58    1.06
   0   6 -12   -0.55    1.33
   0   6  12   -0.58    1.17
   0   6 -13   38.92    4.71
   0   6  13   38.71    5.44
   0   6  13   37.97    4.27
   0   6 -13   39.81    4.86
   0   6 -13   44.98    5.09
   0   6 -14    3.74    1.80
   0   6  14    3.22    2.44
   0   6  14    2.97    1.56
   0   6 -14    0.64    1.31
   0   6 -14    3.05    1.76
   0   6 -15   15.05    3.24
   0   6 -15   17.50    3.50
   0   6  15   12.55    3.44
   0   6  15   14.46    2.82
   0   6 -15   15.39    3.18
   0   6 -16    0.68    1.25
   0   6  16    0.92    1.87
   0   6 -16   -1.41    1.57
   0   6  16   -0.87    2.09
   0   6 -16    0.67    1.23
   0   6  16    0.54    1.30
   0   6 -17   22.71    4.20
   0   6  17   16.17    4.19
   0   6  17   19.57    3.38
   0   6 -17   10.71    2.95
   0   6 -17   20.97    3.91
   0   6  18    1.74    1.76
   0   7   0   -0.34    0.76
   0   7   0    0.48    0.88
   0   7   0    0.60    0.73
   0   7   0    0.28    0.69
   0   7   0    0.34    0.68
   0   7   1    3.82    1.35
   0   7  -1    2.29    1.04
   0   7   1    2.46    1.43
   0   7  -1    3.33    1.37
   0   7  -1    3.81    1.38
   0   7   1    3.40    1.28
   0   7  -1    3.33    1.17
   0   7   1    3.61    1.23
   0   7   1    5.03    1.28
   0   7   1    3.45    0.93
   0   7   2   63.90    4.92
   0   7  -2   64.39    4.66
   0   7  -2   59.33    5.29
   0   7   2   65.58    5.70
   0   7  -2   66.34    4.89
   0   7   2   64.25    4.72
   0   7   2   73.50    6.20
   0   7   2   70.82    4.65
   0   7  -2   58.50    4.37
   0   7   2   55.30    4.10
   0   7   2   59.75    3.84
   0   7   2   73.58    5.73
   0   7   3   13.34    2.47
   0   7  -3   14.68    2.14
   0   7   3    7.99    1.85
   0   7  -3    8.56    2.05
   0   7  -3   10.49    2.02
   0   7   3   12.56    2.13
   0   7   3    7.50    2.25
   0   7  -3    8.76    1.75
   0   7   3   10.27    1.85
   0   7   3    6.32    1.43
   0   7   3    8.00    1.48
   0   7   4    2.09    0.98
   0   7  -4    0.32    0.72
   0   7   4    0.61    0.83
   0   7   4    1.49    1.11
   0   7  -4   -0.47    0.74
   0   7  -4    0.48    1.08
   0   7  -4    2.23    1.13
   0   7  -4    1.43    1.03
   0   7   4   -1.08    0.73
   0   7   4    0.60    1.23
   0   7   4    0.71    0.61
   0   7  -4    0.32    0.82
   0   7  -5   76.38    5.09
   0   7  -5   70.62    5.89
   0   7   5   76.79    5.44
   0   7  -5   62.80    4.98
   0   7  -5   82.65    5.37
   0   7   5   78.04    5.07
   0   7  -5   75.65    5.98
   0   7   5   75.40    6.20
   0   7   5   75.65    6.73
   0   7   5   71.04    4.75
   0   7   5   74.33    4.45
   0   7   5   84.40    5.23
   0   7   6   17.24    2.41
   0   7  -6   12.02    2.17
   0   7  -6   12.01    2.49
   0   7   6   14.95    2.87
   0   7   6   11.06    2.87
   0   7   6   15.30    2.13
   0   7  -6   13.26    2.52
   0   7   6   16.12    2.02
   0   7  -6   15.79    2.25
   0   7   7    1.40    1.19
   0   7  -7    0.52    0.82
   0   7   7    3.32    1.67
   0   7   7    0.68    1.07
   0   7   7    0.60    0.82
   0   7  -7    1.52    1.31
   0   7   7   -0.26    0.71
   0   7  -7    0.33    0.79
   0   7   8   19.93    3.44
   0   7  -8   25.04    3.63
   0   7   8   29.36    4.48
   0   7   8   28.07    2.90
   0   7  -8   23.42    3.61
   0   7   8   30.01    3.32
   0   7  -8   26.84    3.00
   0   7   9  266.51   14.90
   0   7   9  284.03   11.56
   0   7   9  268.00   12.04
   0   7  -9  274.49   13.52
   0   7   9  281.78   14.02
   0   7  -9  279.27   13.64
   0   7  10   34.19    3.39
   0   7  10   44.11    5.60
   0   7  10   37.82    4.01
   0   7 -10   47.69    5.17
   0   7 -10   42.96    4.85
   0   7  10   44.81    5.14
   0   7 -11    0.59    1.07
   0   7  11    0.77    1.58
   0   7  11   -0.33    0.86
   0   7  11    2.64    1.33
   0   7 -11    0.60    1.22
   0   7  11   -1.22    1.37
   0   7 -12   -0.62    1.26
   0   7  12   -0.69    0.99
   0   7  12    0.80    1.78
   0   7  12    0.93    1.20
   0   7 -12    2.51    1.62
   0   7  12    1.88    1.71
   0   7 -13    9.16    2.68
   0   7  13    6.30    1.99
   0   7 -13    8.37    2.50
   0   7  13   10.71    3.20
   0   7 -14    0.67    1.23
   0   7 -14    0.68    1.53
   0   7  14    0.85    2.06
   0   7 -15   26.54    4.32
   0   7 -15   18.54    3.68
   0   7  15   28.06    5.04
   0   7  16   -1.90    1.94
   0   7  16    0.90    1.84
   0   7 -16    0.74    1.35
   0   7 -16    1.45    1.88
   0   7  17   84.29    8.87
   0   8   0    4.44    1.43
   0   8   0    5.60    2.05
   0   8   0    2.71    1.28
   0   8  -1  381.94   14.61
   0   8   1  365.98   14.42
   0   8  -1  373.86   16.67
   0   8   1  362.00   16.60
   0   8  -1  396.08   15.18
   0   8   1  371.10   15.17
   0   8   1  361.54   16.32
   0   8   2  140.02    8.86
   0   8   2  128.40    9.29
   0   8   2  153.08    9.54
   0   8  -2  129.95    8.78
   0   8  -2  140.49    7.76
   0   8   2  153.26    8.41
   0   8  -2  144.37    7.61
   0   8   3  119.49    8.15
   0   8   3  121.17    8.98
   0   8  -3  100.62    7.57
   0   8  -3   99.69    6.41
   0   8   3  119.17    7.41
   0   8  -3  126.37    6.97
   0   8  -4   38.63    4.52
   0   8   4   37.78    4.57
   0   8   4   45.00    5.51
   0   8  -4   50.17    5.14
   0   8  -4   46.03    4.04
   0   8  -4   39.59    3.85
   0   8  -5   24.11    3.68
   0   8   5   29.07    4.04
   0   8   5   33.13    4.79
   0   8  -5   27.63    3.89
   0   8  -5   29.19    3.25
   0   8  -5   29.22    3.35
   0   8   6  159.36   11.31
   0   8   6  202.34    9.19
   0   8   6  182.29   10.95
   0   8  -6  172.33   10.41
   0   8  -6  192.27    9.31
   0   8  -6  199.08   11.12
   0   8  -7   19.88    3.42
   0   8   7   21.11    4.11
   0   8   7   21.25    2.74
   0   8   7   19.80    3.48
   0   8  -7   20.58    3.42
   0   8  -7   19.10    2.65
   0   8  -8    0.60    1.10
   0   8   8    0.35    0.96
   0   8   8    2.33    1.74
   0   8   8    1.27    1.29
   0   8  -8    2.94    1.52
   0   8  -8    1.48    1.12
   0   8   9    5.70    1.53
   0   8   9    5.58    2.52
   0   8   9    6.48    2.30
   0   8  -9    3.63    1.75
   0   8  -9    6.79    2.26
   0   8  10    4.72    1.49
   0   8  10    4.09    2.24
   0   8  10    5.26    2.17
   0   8 -10    3.12    1.71
   0   8 -10    3.83    1.75
   0   8  11    5.87    2.54
   0   8  11    5.21    1.52
   0   8  11    5.34    2.12
   0   8 -11    5.82    2.13
   0   8 -11    3.30    1.81
   0   8 -12    1.34    1.50
   0   8 -12    0.68    1.52
   0   8  12   -0.76    1.20
   0   8  12   -1.72    2.08
   0   8 -13    4.88    2.11
   0   8 -13    2.83    1.83
   0   8  13    7.95    3.02
   0   8 -14   10.81    3.03
   0   8 -14   10.96    3.07
   0   8  14   18.08    4.22
   0   8 -15   14.22    3.36
   0   8 -15   12.87    3.26
   0   8  15   12.00    3.59
   0   8 -16    1.54    1.72
   0   8  16    0.94    1.93
   0   9   0   -0.64    1.01
   0   9   0    0.44    0.80
   0   9   1  124.03    8.71
   0   9  -1  131.97    7.84
   0   9   1  121.09    7.79
   0   9   1  140.68    9.53
   0   9  -1  126.08    9.03
   0   9   2    2.17    1.74
   0   9   2    1.81    1.46
   0   9  -2    0.85    0.86
   0   9   2    0.47    1.05
   0   9   2    1.96    1.79
   0   9  -2    2.52    1.63
   0   9   3   23.71    4.14
   0   9   3   16.03    3.17
   0   9  -3   17.99    2.77
   0   9  -3   16.43    3.20
   0   9   4   56.51    6.53
   0   9   4   58.26    6.01
   0   9  -4   56.65    4.85
   0   9  -4   57.84    5.94
   0   9   5  125.72   10.00
   0   9   5  142.23    9.70
   0   9  -5  131.03    7.74
   0   9  -5  133.74    9.38
   0   9  -6    9.09    2.66
   0   9   6   10.55    3.15
   0   9   6    8.00    2.52
   0   9  -6    6.27    2.23
   0   9  -6    7.79    1.84
   0   9  -7    1.97    1.47
   0   9   7    1.67    1.87
   0   9   7    2.74    1.77
   0   9  -7    1.92    1.55
   0   9  -7    2.87    1.24
   0   9   8    0.85    1.35
   0   9   8    2.10    1.92
   0   9  -8    0.65    1.19
   0   9  -8   -0.67    1.06
   0   9   9   55.97    6.79
   0   9   9   43.91    4.27
   0   9  -9   44.09    5.45
   0   9   9   51.23    6.04
   0   9  -9   40.40    5.30
   0   9  10   15.18    3.93
   0   9  10   14.99    2.48
   0   9  10   13.69    3.24
   0   9 -10    8.41    2.74
   0   9 -10   15.77    3.39
   0   9  11    1.82    2.03
   0   9  11   -0.41    0.99
   0   9 -11    1.44    1.47
   0   9 -11   -0.70    1.44
   0   9  12   -0.93    2.07
   0   9  12   -0.42    1.01
   0   9 -12   -0.73    1.15
   0   9  13    3.78    2.44
   0   9 -13    5.34    2.51
   0   9 -13    2.24    1.53
   0   9  14    9.61    3.51
   0   9 -14    8.66    2.97
   0   9 -14    6.92    2.63
   0   9  15    3.90    2.82
   0  10   0   82.41    7.30
   0  10   0   73.12    6.05
   0  10   0   74.23    7.30
   0  10   1   17.45    3.85
   0  10   1   11.34    2.94
   0  10  -1   10.17    2.36
   0  10   1   13.23    2.85
   0  10  -1   14.23    3.26
   0  10   1   15.87    3.50
   0  10   2    5.65    2.56
   0  10   2    4.73    2.23
   0  10   2    3.17    1.60
   0  10  -2    4.28    1.63
   0  10   2    3.64    1.99
   0  10  -2    4.97    2.25
   0  10   3   22.27    4.37
   0  10   3   27.53    4.31
   0  10  -3   29.00    3.61
   0  10  -3   19.25    3.85
   0  10   4   10.15    3.19
   0  10   4   12.66    3.02
   0  10  -4    9.24    2.25
   0  10  -4   10.71    2.86
   0  10   5   17.34    3.98
   0  10   5   14.37    3.37
   0  10  -5   17.40    2.89
   0  10  -5   12.92    3.24
   0  10   6    0.89    1.63
   0  10   6   -0.73    1.64
   0  10  -6    0.91    1.10
   0  10  -6   -0.73    1.62
   0  10   7    0.91    1.67
   0  10   7   -0.75    1.68
   0  10  -7    0.70    1.82
   0  10  -7   -0.74    1.78
   0  10   8  114.74   10.48
   0  10   8  129.33   10.06
   0  10  -8  123.51    9.57
   0  10  -8  137.31   10.13
   0  10   9   29.49    5.38
   0  10   9   21.74    4.23
   0  10  -9   18.31    3.88
   0  10  -9   19.62    4.06
   0  10  10   -0.97    1.76
   0  10  10    3.14    2.02
   0  10 -10    0.77    1.72
   0  10 -10    4.49    2.16
   0  10  11    1.96    2.19
   0  10 -11    1.57    1.90
   0  10 -11    2.30    1.85
   0  10  12    8.94    3.28
   0  10 -12   10.44    3.21
   0  10 -12   11.76    3.21
   0  10  13    1.01    2.06
   0  10 -13   -0.82    1.83
   0  10 -13   -0.80    1.64
   0  10  14   12.23    3.85
   0  11   0    0.73    1.64
   0  11   0   -0.55    1.42
   0  11   0   -0.79    1.45
   0  11   1   -0.88    1.60
   0  11   1    0.74    1.65
   0  11  -1    0.54    1.30
   0  11   1   -0.57    1.37
   0  11   1   -0.79    1.45
   0  11  -1   -0.79    1.61
   0  11   2    0.89    1.82
   0  11   2   -0.75    2.05
   0  11  -2   -0.53    1.36
   0  11  -2   -0.79    1.61
   0  11   3    0.91    2.03
   0  11   3    2.28    1.96
   0  11  -3    3.11    1.64
   0  11  -3    3.16    1.91
   0  11   4   59.31    7.36
   0  11   4   44.78    6.06
   0  11  -4   53.70    5.34
   0  11  -4   52.44    6.43
   0  11   5   -1.89    2.28
   0  11   5   -0.78    1.60
   0  11  -5    0.51    1.22
   0  11  -5    1.59    1.78
   0  11   6  244.23   15.83
   0  11   6  245.62   14.61
   0  11  -6  230.09   14.32
   0  11   7  105.83   10.26
   0  11   7  102.79    9.25
   0  11  -7   99.54    8.91
   0  11   8    2.02    2.06
   0  11   8    4.97    2.83
   0  11  -8    3.26    2.10
   0  11   9   57.37    7.62
   0  11   9   49.40    6.46
   0  11  -9   56.19    6.78
   0  11  -9   55.23    6.80
   0  11  10   18.66    4.56
   0  11 -10   19.21    4.06
   0  11 -10   12.09    3.40
   0  11  11    1.05    2.14
   0  11 -11   -0.85    2.06
   0  11 -11    4.10    2.49
   0  11  12    1.06    2.56
   0  12   0   64.51    7.18
   0  12   0   52.09    5.80
   0  12   0   72.69    7.96
   0  12   0   71.50    8.29
   0  12  -1   25.65    4.72
   0  12   1   17.02    3.96
   0  12   1   21.21    3.74
   0  12  -1   19.46    3.54
   0  12   1   26.85    5.10
   0  12  -1   28.55    5.15
   0  12   1   33.69    5.79
   0  12   2    4.09    2.48
   0  12  -2    2.31    1.83
   0  12  -2    0.86    1.77
   0  12   2    1.95    2.18
   0  12   3   -0.83    1.85
   0  12  -3    0.57    1.27
   0  12  -3    3.48    2.10
   0  12   3    1.98    2.39
   0  12   4   54.61    6.73
   0  12  -4   48.05    5.27
   0  12  -4   53.87    6.86
   0  12   4   46.20    6.87
   0  12   5   21.24    4.43
   0  12  -5   20.92    4.47
   0  12   5   23.53    5.06
   0  12   6   14.69    3.80
   0  12  -6   13.14    3.68
   0  12   6   12.52    3.94
   0  12   7    0.88    2.12
   0  12  -7   -0.88    1.79
   0  12   7   -1.06    1.94
   0  12   8    2.66    2.14
   0  12  -8    1.77    1.98
   0  12   8    3.23    2.60
   0  12  -9   -1.78    2.30
   0  12   9   -1.09    1.99
   0  13   0   -0.88    1.96
   0  13   0   -1.32    1.81
   0  13   0    1.87    2.26
   0  13   0    1.03    1.63
   0  13   1    7.03    3.00
   0  13  -1    0.87    1.78
   0  13  -1    2.58    1.95
   0  13  -1    2.80    2.09
   0  13  -1    2.06    2.30
   0  13   1    4.17    2.69
   0  13  -2   -0.87    1.94
   0  13   2    1.77    1.81
   0  13  -2   -0.63    1.28
   0  13  -2    3.75    2.42
   0  13   2   -1.05    2.14
   0  13   3   15.24    4.04
   0  13  -3   18.49    3.54
   0  13  -3   25.31    5.01
   0  13   3   14.91    4.37
   0  13   4    8.62    3.55
   0  13  -4    8.47    3.33
   0  13   4    6.32    2.98
   0  13   5    4.38    2.83
   0  13  -5    8.46    3.22
   0  13   5    8.20    3.23
   0  13   6    6.67    3.37
   0  13   6    8.30    3.16
   0  13  -6    8.48    3.34
   0  13   7    0.93    2.09
   1 -13  -5   42.78    5.56
  -1 -13   5   32.92    5.01
   1 -13  -4    2.10    1.69
   1 -13  -4    0.68    1.53
  -1 -13   4    0.72    1.86
  -1 -13   3   88.49    8.06
   1 -13  -3   99.42    8.36
   1 -13  -3   98.00    8.17
  -1 -13   3   84.92    6.95
  -1 -13   3   86.18    7.90
   1 -13  -2    1.34    1.72
  -1 -13   2    0.69    1.54
   1 -13  -2    0.70    1.57
  -1 -13   2    1.09    1.57
  -1 -13   2   -0.71    2.58
  -1 -13   1   42.22    5.41
   1 -13  -1   48.37    5.90
   1 -13  -1   44.06    5.55
  -1 -13   1   53.10    6.30
  -1 -13   1   39.73    4.84
  -1 -13   1   52.66    6.20
   1 -13   0   46.95    5.94
  -1 -13   0   42.43    5.69
  -1 -13   0   31.12    4.76
   1 -13   0   41.89    5.34
   1 -13   0   29.19    4.76
  -1 -13   0   32.92    5.17
  -1 -13  -1   18.68    3.82
   1 -13   1   13.67    3.43
   1 -13   1   15.30    3.35
  -1 -13  -1   14.81    3.33
   1 -13   1   11.71    3.30
   1 -13   2   -0.72    1.62
  -1 -13  -2    2.21    2.12
  -1 -13  -2   -0.67    1.62
   1 -13   2    0.67    1.49
   1 -13   2   -1.47    2.23
  -1 -13  -3    3.64    2.20
   1 -13   3    1.33    1.49
  -1 -13  -3    0.67    1.50
   1 -13   3    2.23    2.04
  -1 -13  -4    2.88    1.97
  -1 -13  -4    1.34    1.63
   1 -13   4    5.36    2.12
   1 -13   4    3.02    2.18
   1 -13   5   -0.67    1.38
  -1 -13  -5   -0.68    1.38
  -1 -12   9   -0.73    1.63
   1 -12  -8    3.46    2.00
   1 -12  -8    6.31    2.31
  -1 -12   8    3.60    2.08
   1 -12  -7    5.46    2.33
   1 -12  -7    5.46    2.34
  -1 -12   7    4.96    2.15
   1 -12  -6    3.36    1.94
   1 -12  -6    3.34    1.83
  -1 -12   6    7.70    2.71
   1 -12  -5    1.30    1.57
   1 -12  -5    2.63    1.90
  -1 -12   5   -1.04    1.34
  -1 -12   5   -0.69    1.78
   1 -12  -4   21.81    3.87
   1 -12  -4   22.89    3.95
  -1 -12   4   19.65    3.28
  -1 -12   4   14.25    3.32
   1 -12  -3    4.40    1.91
   1 -12  -3    7.21    2.54
  -1 -12   3    4.63    2.00
  -1 -12   3   10.70    2.87
  -1 -12   2   80.46    7.29
   1 -12  -2   87.62    7.63
   1 -12  -2   94.26    7.64
  -1 -12   2   70.37    6.11
  -1 -12   2   84.26    7.51
  -1 -12   1   59.66    6.16
   1 -12  -1   55.16    5.95
  -1 -12   1   47.25    5.09
   1 -12  -1   57.05    6.30
  -1 -12   1   65.26    6.55
  -1 -12   0    1.26    1.62
   1 -12   0    3.71    1.87
  -1 -12   0    0.69    1.41
   1 -12   0    4.00    2.28
  -1 -12   0    2.58    1.49
   1 -12   0    1.36    2.15
  -1 -12   0   -0.65    2.22
  -1 -12  -1   21.41    3.86
   1 -12   1   18.04    3.73
  -1 -12  -1   14.39    3.16
   1 -12   1   16.69    3.27
   1 -12   1   11.58    3.32
  -1 -12  -2   54.69    6.07
  -1 -12  -2   45.63    5.48
   1 -12   2   47.01    5.48
   1 -12   2   47.46    6.03
  -1 -12  -3   25.09    4.16
   1 -12   3   26.75    4.23
  -1 -12  -3   23.75    3.93
   1 -12   3   25.84    4.47
  -1 -12  -4   -0.68    1.39
   1 -12   4    1.25    1.62
  -1 -12  -4   -0.63    1.61
   1 -12   4   -1.42    1.94
  -1 -12  -5   14.24    3.23
  -1 -12  -5    8.24    2.54
   1 -12   5   13.72    3.37
  -1 -12  -6   15.01    3.26
  -1 -12  -6   17.98    3.49
   1 -12   6   12.46    3.23
  -1 -12  -7    2.07    1.67
  -1 -12  -7    0.65    1.46
   1 -12   7   -0.74    1.79
  -1 -12  -8    0.70    1.44
  -1 -12  -8   -0.67    1.36
   1 -12   8   -0.75    1.69
  -1 -12  -9    4.08    2.06
   1 -11 -11   -0.70    1.79
   1 -11 -11    0.71    1.59
  -1 -11  11    2.16    1.86
   1 -11 -10    4.76    2.25
   1 -11 -10    7.63    2.46
  -1 -11  10    8.44    2.65
   1 -11  -9    4.01    2.20
   1 -11  -9    3.39    2.05
  -1 -11   9    2.76    1.78
   1 -11  -8    5.87    2.38
   1 -11  -8    4.60    2.08
  -1 -11   8    4.06    1.96
   1 -11  -7   12.80    3.05
   1 -11  -7   11.55    2.95
  -1 -11   7   15.28    3.28
   1 -11  -6   -1.25    1.61
   1 -11  -6   -1.26    1.28
  -1 -11   6    0.50    1.29
  -1 -11   6   -0.65    1.46
   1 -11  -5    6.07    2.22
   1 -11  -5    6.18    2.26
  -1 -11   5    5.41    1.75
  -1 -11   5   10.91    2.75
   1 -11  -4   -0.59    1.08
   1 -11  -4    0.61    1.11
  -1 -11   4    1.95    1.41
  -1 -11   4   -0.63    1.41
   1 -11  -3    1.17    1.31
   1 -11  -3    0.60    1.35
  -1 -11   3    2.91    1.40
  -1 -11   3    3.71    2.11
   1 -11  -2  102.28    7.76
   1 -11  -2  108.54    8.15
  -1 -11   2   87.82    6.65
  -1 -11   2   91.39    7.51
  -1 -11   1    9.37    2.53
   1 -11  -1   17.13    3.23
   1 -11  -1   15.43    3.26
  -1 -11   1   16.81    2.93
  -1 -11   1   11.42    2.77
   1 -11  -1   15.62    3.35
   1 -11   0  123.96    8.57
  -1 -11   0  113.86    8.38
  -1 -11   0  114.60    8.79
   1 -11   0  119.77    8.76
  -1 -11   0  142.50    8.41
  -1 -11   0  120.67    8.72
   1 -11   0  122.84    8.91
   1 -11   1    1.70    1.46
  -1 -11  -1    1.15    1.48
  -1 -11  -1   -0.64    1.84
  -1 -11  -1    2.41    1.52
   1 -11   1    1.88    1.52
  -1 -11  -1    1.20    1.34
  -1 -11  -2   72.46    6.82
  -1 -11  -2   68.92    6.35
   1 -11   2   81.41    6.73
   1 -11   2   68.13    6.58
  -1 -11  -3   48.39    5.41
  -1 -11  -3   68.16    6.59
   1 -11   3   57.37    5.74
   1 -11   3   68.57    6.66
  -1 -11  -4   45.25    5.31
  -1 -11  -4   41.15    4.88
   1 -11   4   36.32    4.98
  -1 -11  -5   10.70    2.77
  -1 -11  -5    9.38    2.58
   1 -11   5   15.45    3.37
  -1 -11  -6   -0.64    1.42
  -1 -11  -6    0.60    1.33
   1 -11   6    4.10    1.97
  -1 -11  -7    3.90    1.88
  -1 -11  -7    3.67    1.68
   1 -11   7    0.70    1.27
  -1 -11  -8    1.32    1.60
  -1 -11  -8   -0.63    1.40
   1 -11   8    1.42    1.83
  -1 -11  -9    1.34    1.50
  -1 -11  -9   -0.64    1.30
   1 -11   9    0.72    1.62
  -1 -11 -10   28.00    4.43
  -1 -11 -10   28.09    4.32
   1 -11  10   28.06    4.58
  -1 -11 -11    2.09    2.11
  -1 -11 -11   -2.00    1.72
   1 -11  11    0.76    1.82
  -1 -11 -12    4.76    2.15
   1 -10 -13    2.06    1.88
   1 -10 -13    1.41    2.13
  -1 -10  13   -0.72    1.74
   1 -10 -12    1.34    1.73
   1 -10 -12    1.38    1.67
  -1 -10  12    2.80    2.02
   1 -10 -11   20.94    3.70
   1 -10 -11   12.76    3.09
  -1 -10  11   12.26    3.19
   1 -10 -10    4.48    1.85
   1 -10 -10    6.54    2.32
  -1 -10  10    5.97    2.35
   1 -10  -9    0.62    1.39
   1 -10  -9    0.64    1.30
  -1 -10   9    1.29    1.56
   1 -10  -8   10.46    2.76
   1 -10  -8    9.13    2.55
  -1 -10   8    4.49    1.77
  -1 -10   8    6.30    2.23
   1 -10  -7    9.57    2.62
   1 -10  -7    7.14    2.25
  -1 -10   7    4.39    1.73
  -1 -10   7    6.77    2.18
   1 -10  -6    4.06    1.76
  -1 -10   6    3.82    1.75
  -1 -10   6    0.60    1.23
   1 -10  -5   -0.56    1.25
   1 -10  -5    0.57    1.04
  -1 -10   5    1.40    1.13
  -1 -10   5    0.59    1.52
   1 -10  -4  142.44    9.16
   1 -10  -4  155.72    9.62
  -1 -10   4  150.94    8.77
  -1 -10   4  139.78    9.32
   1 -10  -3   20.28    3.30
   1 -10  -3   16.23    3.10
  -1 -10   3   17.59    2.86
  -1 -10   3   18.16    3.35
   1 -10  -2  101.80    7.62
   1 -10  -2  101.65    7.34
  -1 -10   2   85.57    6.31
  -1 -10   2   85.06    6.95
   1 -10  -1    1.04    1.16
   1 -10  -1    0.56    1.14
  -1 -10   1    1.34    1.22
  -1 -10   1   -0.55    1.12
   1 -10  -1    1.14    1.37
   1 -10   0    2.58    1.49
  -1 -10   0    4.21    1.73
   1 -10   0    3.89    1.76
  -1 -10   0    5.76    1.72
  -1 -10   0    4.34    1.86
   1 -10   0    3.41    1.64
  -1 -10  -1    1.56    1.26
   1 -10   1   -0.52    1.24
  -1 -10  -1   -0.58    0.91
  -1 -10  -1    0.89    1.07
   1 -10   1   -0.57    1.17
  -1 -10  -1    1.09    1.31
  -1 -10  -2    5.22    1.79
   1 -10   2    5.70    1.90
  -1 -10  -2    4.68    1.85
  -1 -10  -2    5.79    1.91
   1 -10   2    4.07    1.77
   1 -10   3    4.16    1.96
  -1 -10  -3    5.77    1.92
  -1 -10  -3    6.40    2.20
   1 -10   4   74.42    6.61
  -1 -10  -4   75.97    6.57
  -1 -10  -4   61.90    5.73
   1 -10   5    3.71    1.79
  -1 -10  -5    3.22    1.77
  -1 -10  -5    4.05    1.67
   1 -10   6    0.63    1.15
  -1 -10  -6    1.10    1.42
  -1 -10  -6    1.76    1.42
   1 -10   7   12.26    2.91
  -1 -10  -7   16.28    3.18
  -1 -10  -7   15.26    3.03
  -1 -10  -8    2.35    1.07
  -1 -10  -8    1.23    1.26
  -1 -10  -8   -1.74    1.30
   1 -10   8    0.66    1.60
   1 -10   9   39.32    5.10
  -1 -10  -9   37.70    3.47
  -1 -10  -9   39.90    4.92
  -1 -10  -9   50.27    5.58
   1 -10  10   49.40    5.88
  -1 -10 -10   51.34    5.66
  -1 -10 -10   54.48    5.87
  -1 -10 -10   51.92    4.20
  -1 -10 -11    3.11    1.38
   1 -10  11    2.14    1.85
  -1 -10 -11    0.65    1.46
  -1 -10 -11    4.38    1.98
  -1 -10 -12   19.76    2.75
  -1 -10 -12   12.69    3.26
  -1 -10 -12   14.73    3.34
   1 -10  12   19.11    3.82
  -1 -10 -13   -0.68    1.39
  -1 -10 -13   -0.65    1.34
   1 -10  13   -0.75    1.54
   1  -9 -14   30.01    4.44
   1  -9 -14   21.90    4.01
  -1  -9  14   24.47    4.31
   1  -9 -13   -0.65    1.67
   1  -9 -13    0.67    1.49
  -1  -9  13    1.38    1.55
   1  -9 -12    6.93    2.38
   1  -9 -12    5.19    2.37
  -1  -9  12    4.66    2.11
   1  -9 -11    1.22    1.47
   1  -9 -11   -0.63    1.52
  -1  -9  11   -0.64    1.44
   1  -9 -10   10.11    2.56
   1  -9 -10    9.75    2.56
  -1  -9  10   10.56    2.73
   1  -9  -9   95.64    7.49
   1  -9  -9   97.33    7.44
  -1  -9   9   82.61    6.60
  -1  -9   9   91.45    7.48
   1  -9  -8   24.56    3.73
   1  -9  -8   18.04    3.22
  -1  -9   8   20.07    3.22
  -1  -9   8   22.19    3.70
   1  -9  -7    9.95    2.48
   1  -9  -7    8.23    2.25
  -1  -9   7   11.61    2.45
  -1  -9   7    7.93    2.44
   1  -9  -6  126.34    8.20
   1  -9  -6  108.35    7.75
  -1  -9   6  120.61    7.58
  -1  -9   6  109.68    7.90
   1  -9  -5   -0.51    1.15
   1  -9  -5   -0.52    1.16
  -1  -9   5    0.44    1.13
  -1  -9   5   -0.54    1.20
   1  -9  -4   95.46    6.94
   1  -9  -4   94.98    7.01
  -1  -9   4  106.60    6.90
  -1  -9   4   98.39    7.22
   1  -9  -3    4.84    1.71
   1  -9  -3    4.05    1.73
  -1  -9   3    2.94    1.49
  -1  -9   3    9.20    2.38
   1  -9  -2   91.28    6.65
   1  -9  -2  105.18    7.38
  -1  -9   2   94.07    6.39
   1  -9  -2   92.82    7.00
  -1  -9   2   85.65    6.62
   1  -9  -1   94.61    6.77
   1  -9  -1   89.29    6.82
  -1  -9   1   93.31    6.35
   1  -9  -1  112.07    7.57
  -1  -9   1  100.83    7.09
  -1  -9   0   10.12    2.11
  -1  -9   0   11.36    2.42
   1  -9   0   12.05    2.41
   1  -9   0   11.24    2.40
  -1  -9   0   10.71    2.29
   1  -9   1    3.70    1.47
  -1  -9  -1    5.63    1.82
  -1  -9  -1    5.20    1.90
  -1  -9  -1    4.03    1.52
  -1  -9  -1    7.80    1.99
   1  -9   1    4.13    1.57
  -1  -9  -2   86.25    6.41
   1  -9   2   80.70    6.18
   1  -9   2   95.11    6.97
  -1  -9  -2   90.41    6.65
  -1  -9  -2   75.97    6.37
   1  -9   2   80.68    5.34
  -1  -9  -2   92.83    6.21
  -1  -9  -3    1.89    1.22
   1  -9   3    3.22    1.55
  -1  -9  -3    0.48    0.69
  -1  -9  -3    1.08    1.20
   1  -9   3    0.98    1.03
   1  -9   4   91.64    6.99
  -1  -9  -4   86.65    6.75
  -1  -9  -4   96.12    6.76
  -1  -9  -4   79.61    4.69
  -1  -9  -5    0.49    0.81
   1  -9   5    1.13    1.36
  -1  -9  -5   -0.53    0.96
  -1  -9  -5   -0.49    0.89
  -1  -9  -6    8.42    1.54
  -1  -9  -6    6.44    2.03
  -1  -9  -6   10.00    2.29
   1  -9   6    8.07    2.30
   1  -9   7  172.56   10.53
  -1  -9  -7  182.64   10.41
  -1  -9  -7  177.96   10.06
  -1  -9  -7  165.21    7.69
  -1  -9  -8    7.57    1.54
   1  -9   8    3.67    1.94
  -1  -9  -8    6.77    2.13
  -1  -9  -8    5.31    1.95
  -1  -9  -9    0.55    1.22
  -1  -9  -9   -1.18    0.97
   1  -9   9    1.26    1.52
  -1  -9  -9    0.58    1.06
  -1  -9  -9    0.49    1.17
  -1  -9 -10    2.82    1.63
  -1  -9 -10    8.79    1.72
   1  -9  10    4.55    1.97
  -1  -9 -10    6.51    2.30
  -1  -9 -10    4.47    1.70
  -1  -9 -11    5.23    2.12
   1  -9  11    3.36    1.94
  -1  -9 -11    1.33    1.14
  -1  -9 -11    4.88    1.93
  -1  -9 -11    3.04    1.61
  -1  -9 -12   25.82    3.03
   1  -9  12   17.42    3.64
  -1  -9 -12   24.37    3.95
  -1  -9 -12   19.17    3.51
   1  -9  13   20.25    3.92
  -1  -9 -13   11.56    2.90
  -1  -9 -13   14.75    3.25
   1  -9  14    5.22    2.55
  -1  -9 -14    1.98    1.71
  -1  -9 -14    2.52    1.73
   1  -8 -16   45.89    5.42
  -1  -8  15   -1.44    1.86
   1  -8 -15    0.60    1.22
   1  -8 -15   -0.67    1.49
   1  -8 -15    0.65    1.46
   1  -8 -14    3.89    1.88
  -1  -8  14    6.91    2.45
   1  -8 -14    4.43    2.08
   1  -8 -13    0.63    1.28
  -1  -8  13    2.66    1.92
   1  -8 -13    3.66    1.85
   1  -8 -12    4.25    2.00
  -1  -8  12    4.46    2.02
   1  -8 -12    2.36    1.43
   1  -8 -11    4.70    1.94
  -1  -8  11    3.04    1.76
  -1  -8  10    6.31    2.03
   1  -8 -10    7.35    2.19
  -1  -8  10    5.82    1.99
   1  -8 -10    3.30    1.51
  -1  -8   9   83.53    6.34
   1  -8  -9   77.88    6.55
   1  -8  -9   89.82    6.90
  -1  -8   9   79.01    6.58
  -1  -8   8   -0.45    0.93
   1  -8  -8   -1.05    1.17
  -1  -8   8    1.60    1.46
   1  -8  -8    2.57    1.82
  -1  -8   7  493.70   19.46
  -1  -8   7  513.28   20.44
   1  -8  -7  517.00   20.28
   1  -8  -7  545.58   20.51
  -1  -8   6  145.17    8.36
   1  -8  -6  154.02    8.92
   1  -8  -6  143.54    8.73
  -1  -8   6  157.80    9.18
  -1  -8   5   53.87    4.68
   1  -8  -5   54.07    4.92
   1  -8  -5   60.97    5.20
   1  -8  -5   56.35    5.05
  -1  -8   5   65.62    5.52
  -1  -8   4   68.27    5.52
   1  -8  -4   64.43    5.16
  -1  -8   4   46.53    4.38
  -1  -8   4   59.57    4.30
   1  -8  -4   62.87    5.32
   1  -8  -4   58.77    5.08
   1  -8  -3   67.87    5.48
   1  -8  -3   58.54    4.99
  -1  -8   3   63.27    5.32
   1  -8  -3   68.13    4.83
   1  -8  -3   57.91    4.86
  -1  -8   3   67.30    5.11
   1  -8  -3   59.92    4.93
  -1  -8   3   60.97    4.36
   1  -8  -2  570.89   20.82
   1  -8  -2  530.61   20.03
   1  -8  -2  562.61   18.98
   1  -8  -2  532.30   19.58
   1  -8  -2  535.58   20.42
  -1  -8   2  511.16   20.06
  -1  -8   2  530.21   19.52
   1  -8  -2  511.58   19.36
  -1  -8   2  563.66   18.81
   1  -8  -1  195.74   10.17
  -1  -8   1  193.73    8.88
   1  -8  -1  193.77    9.52
   1  -8  -1  192.21    8.88
   1  -8  -1  196.67    9.87
   1  -8  -1  195.37   10.18
  -1  -8   1  200.11   10.11
  -1  -8   1  188.71    9.35
  -1  -8   1  209.58    8.47
   1  -8  -1  192.85    9.51
  -1  -8   0   14.49    1.84
   1  -8   0   18.81    2.36
   1  -8   0   13.80    2.33
   1  -8   0   14.78    2.49
  -1  -8   0   11.21    2.23
   1  -8   0   19.55    2.96
   1  -8   0   16.18    2.45
   1  -8   0   19.47    2.28
  -1  -8   0   12.41    2.17
  -1  -8   0   16.22    2.26
  -1  -8  -1    9.22    1.47
   1  -8   1    9.37    1.91
  -1  -8  -1   12.88    2.35
   1  -8   1    9.94    1.83
   1  -8   1   11.89    2.20
   1  -8   1   11.94    2.31
  -1  -8  -1   11.64    2.24
   1  -8   1   10.31    2.02
   1  -8   1   12.98    1.82
  -1  -8  -1   13.81    2.22
   1  -8   1    8.58    1.67
  -1  -8  -1   10.22    1.86
   1  -8   2    0.35    0.72
  -1  -8  -2    0.47    0.85
   1  -8   2    0.72    0.93
  -1  -8  -2   -0.83    0.85
   1  -8   2    2.34    1.28
  -1  -8  -2    0.44    0.80
   1  -8   2    0.93    0.80
  -1  -8  -2    0.91    0.72
  -1  -8  -2    0.36    0.81
   1  -8   2    0.29    0.80
   1  -8   3   18.70    2.65
  -1  -8  -3   22.33    3.03
   1  -8   3   18.68    3.02
   1  -8   3   21.18    2.22
   1  -8   3   19.90    2.39
  -1  -8  -3   21.41    2.79
  -1  -8  -3   21.84    2.19
  -1  -8  -3   24.04    3.30
   1  -8   3   18.05    2.49
   1  -8   4    1.06    1.02
  -1  -8  -4   -0.47    0.75
   1  -8   4    0.35    0.84
  -1  -8  -4   -0.86    0.96
   1  -8   4   -0.49    0.90
   1  -8   4    0.22    0.68
  -1  -8  -4    0.92    0.73
   1  -8   4    2.31    1.05
  -1  -8  -4   -0.35    0.71
  -1  -8  -5   20.18    2.90
   1  -8   5   27.42    3.62
  -1  -8  -5   14.89    2.36
   1  -8   5   19.09    2.37
  -1  -8  -5   13.28    2.57
  -1  -8  -5   22.02    2.22
   1  -8   6    2.10    1.43
  -1  -8  -6    0.49    0.99
  -1  -8  -6    0.45    1.09
  -1  -8  -6    0.48    0.66
   1  -8   7    8.67    2.28
  -1  -8  -7   10.35    1.68
  -1  -8  -7   11.51    2.51
  -1  -8  -7    7.92    2.14
   1  -8   8   60.55    5.74
  -1  -8  -8   50.33    4.94
  -1  -8  -8   59.31    5.50
  -1  -8  -8   64.61    4.17
  -1  -8  -8   49.77    4.71
   1  -8   9   46.14    5.07
  -1  -8  -9   38.97    4.28
  -1  -8  -9   42.01    4.69
  -1  -8  -9   48.61    4.80
  -1  -8  -9   38.37    3.34
   1  -8  10    2.44    1.67
  -1  -8 -10    2.60    1.64
  -1  -8 -10    2.10    1.06
  -1  -8 -10    6.03    2.18
  -1  -8 -10    4.20    1.70
   1  -8  11    5.09    2.01
  -1  -8 -11    2.15    1.63
  -1  -8 -11    1.60    1.01
  -1  -8 -11    0.56    1.15
  -1  -8 -11    2.88    1.58
   1  -8  12    2.65    1.91
  -1  -8 -12    0.56    1.14
  -1  -8 -12    2.39    1.21
  -1  -8 -12    2.33    1.60
  -1  -8 -12    2.95    1.49
  -1  -8 -13   10.06    2.49
  -1  -8 -13   12.65    2.84
  -1  -8 -13   10.86    2.72
   1  -8  13   20.05    3.95
  -1  -8 -14   67.65    6.35
  -1  -8 -14   64.24    6.38
   1  -8  14   64.60    7.03
  -1  -8 -15    3.86    2.04
   1  -8  15    1.49    1.80
  -1  -8 -16    0.66    1.48
   1  -7 -17   -0.62    1.39
   1  -7 -16   -1.98    1.70
   1  -7 -16   -0.60    1.34
   1  -7 -16   -0.65    1.56
  -1  -7  16    1.45    1.87
   1  -7 -15   16.57    3.39
   1  -7 -15   23.58    3.68
   1  -7 -15   21.21    3.77
  -1  -7  15   20.86    3.85
   1  -7 -14    6.15    2.25
   1  -7 -14    6.61    2.14
  -1  -7  14    5.99    2.28
   1  -7 -14    6.00    2.20
  -1  -7  13    2.54    1.84
   1  -7 -13    9.21    2.47
   1  -7 -12   29.85    3.98
   1  -7 -12   22.77    3.61
  -1  -7  11    0.57    0.91
   1  -7 -11    0.53    0.96
   1  -7 -11    1.09    1.32
  -1  -7  11    0.49    1.09
   1  -7 -10   56.14    5.24
   1  -7 -10   59.01    5.48
  -1  -7  10   57.75    5.53
  -1  -7  10   47.71    4.84
   1  -7  -9  136.48    8.50
   1  -7  -9  124.81    8.15
  -1  -7   9  138.41    8.75
  -1  -7   9  141.99    8.34
  -1  -7   8    2.47    1.35
  -1  -7   8    2.13    1.41
   1  -7  -8    3.73    1.59
   1  -7  -8    2.39    1.31
   1  -7  -7   24.19    3.26
   1  -7  -7   26.01    3.53
  -1  -7   7   30.38    3.70
   1  -7  -7   29.97    3.75
  -1  -7   7   26.69    3.29
   1  -7  -7   30.44    3.57
   1  -7  -7   30.77    3.19
   1  -7  -6    1.31    1.19
   1  -7  -6   -0.42    0.87
  -1  -7   6    0.45    0.71
   1  -7  -6   -0.43    1.18
  -1  -7   6    3.16    1.30
   1  -7  -6    0.82    0.83
   1  -7  -6    0.30    0.82
   1  -7  -6    0.86    0.78
   1  -7  -5  165.63    9.08
   1  -7  -5  187.11    9.50
   1  -7  -5  185.25    8.66
   1  -7  -5  185.32    8.45
  -1  -7   5  188.33    8.11
   1  -7  -5  173.83    9.16
  -1  -7   5  164.44    9.17
  -1  -7   5  179.37    9.07
  -1  -7   5  168.73    8.08
   1  -7  -4  126.50    5.29
  -1  -7   4  120.74    7.03
  -1  -7   4  121.22    7.07
   1  -7  -4  128.07    7.39
   1  -7  -4  118.43    7.17
   1  -7  -4  126.58    7.29
   1  -7  -4  119.94    6.56
  -1  -7   4  120.17    7.10
  -1  -7   4  104.87    6.93
  -1  -7   4  120.20    7.00
  -1  -7   4  125.68    6.37
   1  -7  -4  124.59    6.72
  -1  -7   4  113.36    6.04
  -1  -7   3  453.70   17.41
   1  -7  -3  477.93   17.96
   1  -7  -3  471.19   17.77
  -1  -7   3  460.34   17.56
   1  -7  -3  491.33   16.87
   1  -7  -3  497.98   17.72
  -1  -7   3  472.21   17.88
  -1  -7   3  453.01   16.15
  -1  -7   3  439.54   17.12
   1  -7  -3  469.97   14.67
   1  -7  -3  493.17   17.08
  -1  -7   3  496.32   16.51
   1  -7  -2  205.76    9.59
   1  -7  -2  209.92    9.96
  -1  -7   2  196.05    9.48
   1  -7  -2  190.24    9.14
   1  -7  -2  202.21    8.75
   1  -7  -2  201.91    9.87
  -1  -7   2  185.74    9.40
  -1  -7   2  185.84    8.15
   1  -7  -2  202.76    6.89
  -1  -7   2  179.96    8.94
   1  -7  -2  170.70    8.52
  -1  -7   2  197.09    8.48
   1  -7  -2  177.76    8.90
  -1  -7   2  183.13    9.25
   1  -7  -1  328.79   13.06
  -1  -7   1  322.86   13.44
   1  -7  -1  380.34   14.24
   1  -7  -1  338.15   12.55
  -1  -7   1  301.73   13.28
   1  -7  -1  331.15   13.10
   1  -7  -1  302.31   13.10
  -1  -7   1  310.09   13.32
   1  -7  -1  326.18   13.74
  -1  -7   1  312.27   11.83
  -1  -7   1  351.47   13.31
  -1  -7   1  320.81   11.87
  -1  -7   1  340.94   12.49
   1  -7  -1  332.64   12.84
  -1  -7   0   76.17    4.76
   1  -7   0   84.19    5.21
  -1  -7   0   77.83    5.54
   1  -7   0   72.01    4.62
   1  -7   0   73.83    5.19
   1  -7   0   71.61    5.00
  -1  -7   0   73.15    5.29
   1  -7   0   88.39    5.84
   1  -7   0   75.90    4.37
  -1  -7   0   74.99    4.40
  -1  -7   0   73.20    4.99
  -1  -7   0   80.77    4.47
   1  -7   0   72.52    4.99
  -1  -7   0   79.10    5.52
  -1  -7  -1  123.36    6.52
   1  -7   1  127.33    6.76
   1  -7   1  119.20    6.27
   1  -7   1  133.07    6.99
   1  -7   1  125.52    7.08
  -1  -7  -1  124.36    7.39
  -1  -7  -1  133.90    7.35
   1  -7   1  124.56    7.44
  -1  -7  -1  141.07    7.57
  -1  -7  -1  127.70    6.08
   1  -7   1  135.31    6.11
  -1  -7  -1  125.88    6.87
   1  -7   1  129.97    6.39
  -1  -7  -1  115.21    5.78
   1  -7   1  129.35    6.88
  -1  -7  -1  138.22    7.62
   1  -7   2   27.42    2.96
  -1  -7  -2   37.54    3.80
  -1  -7  -2   23.76    3.11
   1  -7   2   25.72    2.91
  -1  -7  -2   21.80    2.80
  -1  -7  -2   28.66    3.21
   1  -7   2   20.49    2.97
  -1  -7  -2   34.35    2.78
   1  -7   2   30.96    2.54
   1  -7   2   33.20    2.83
  -1  -7  -2   28.75    3.00
   1  -7   2   33.10    3.16
  -1  -7  -2   26.51    2.79
  -1  -7  -2   29.03    2.49
   1  -7   3  139.81    7.24
  -1  -7  -3  142.55    8.12
  -1  -7  -3  150.33    7.93
   1  -7   3  142.19    7.48
  -1  -7  -3  146.84    8.29
   1  -7   3  136.94    8.03
  -1  -7  -3  143.59    6.59
   1  -7   3  134.11    6.22
   1  -7   3  146.92    6.85
  -1  -7  -3  148.77    7.55
  -1  -7  -3  142.36    7.27
   1  -7   3  147.58    7.38
  -1  -7  -3  144.56    6.43
  -1  -7  -4   73.66    4.34
   1  -7   4   85.64    4.87
   1  -7   4   78.80    5.22
  -1  -7  -4   84.20    5.75
  -1  -7  -4   87.20    5.99
  -1  -7  -4   84.57    6.23
   1  -7   4   86.31    6.16
  -1  -7  -4   95.26    4.98
   1  -7   4   85.14    5.40
   1  -7   4   80.59    4.36
  -1  -7  -4   80.42    5.27
   1  -7   4   94.08    5.60
   1  -7   4   84.04    4.31
  -1  -7  -4   84.54    5.37
  -1  -7  -5   23.75    2.29
   1  -7   5   23.82    2.44
   1  -7   5   28.21    2.95
  -1  -7  -5   25.89    3.08
  -1  -7  -5   29.53    3.42
  -1  -7  -5   23.06    3.34
   1  -7   5   27.19    3.42
   1  -7   5   23.81    2.78
  -1  -7  -5   21.92    2.32
   1  -7   5   27.56    2.31
   1  -7   5   23.36    2.75
  -1  -7  -5   20.23    2.58
   1  -7   5   22.65    2.16
  -1  -7  -6   55.25    4.79
   1  -7   6   50.44    4.07
  -1  -7  -6   51.37    4.51
   1  -7   6   53.96    4.25
   1  -7   6   41.94    4.50
   1  -7   6   43.46    3.87
  -1  -7  -6   51.05    3.69
   1  -7   6   50.71    3.71
  -1  -7  -6   58.38    3.68
  -1  -7  -6   51.55    4.08
   1  -7   6   45.87    3.27
   1  -7   7   71.76    5.02
   1  -7   7   78.38    6.15
  -1  -7  -7   73.14    4.98
   1  -7   7   76.39    4.45
  -1  -7  -7   78.65    5.71
  -1  -7  -7   73.45    5.72
  -1  -7  -7   65.80    4.17
  -1  -7  -8    3.04    1.43
  -1  -7  -8    2.01    0.97
  -1  -7  -8    2.24    1.10
   1  -7   8    2.58    1.56
  -1  -7  -8    4.65    1.70
  -1  -7  -8    2.03    1.23
  -1  -7  -9   -0.45    0.92
  -1  -7  -9    0.80    0.88
  -1  -7  -9    0.48    1.08
  -1  -7  -9   -0.42    0.86
  -1  -7 -10  104.11    7.03
   1  -7  10  104.07    7.82
  -1  -7 -10  113.43    7.68
  -1  -7 -10  121.93    7.70
  -1  -7 -10  110.56    6.02
  -1  -7 -11   53.69    4.92
   1  -7  11   49.55    5.46
  -1  -7 -11   46.90    4.79
  -1  -7 -11   58.97    5.49
  -1  -7 -11   66.40    4.48
  -1  -7 -12  124.64    8.00
   1  -7  12  123.71    9.07
  -1  -7 -12  139.10    8.67
  -1  -7 -12  121.91    8.36
  -1  -7 -12  122.33    6.82
  -1  -7 -13   72.01    6.28
  -1  -7 -13   77.47    6.38
   1  -7  13   56.49    6.18
  -1  -7 -13   67.17    5.70
   1  -7  14    1.38    1.99
  -1  -7 -14   -0.59    1.32
  -1  -7 -14    1.48    1.11
  -1  -7 -14    0.56    1.02
   1  -7  15    7.17    2.62
  -1  -7 -15    4.06    2.05
  -1  -7 -15    2.04    1.32
  -1  -7 -15    7.98    2.44
  -1  -7 -16    7.45    2.34
   1  -7  16    4.47    2.16
  -1  -7 -16    6.37    2.47
  -1  -7 -17    5.27    2.09
   1  -6 -17   64.86    6.28
   1  -6 -17   56.95    6.26
  -1  -6  17   61.43    6.74
   1  -6 -16   11.04    2.72
   1  -6 -16   15.94    3.25
  -1  -6  16    6.74    2.32
  -1  -6  16   13.35    3.34
   1  -6 -15    7.20    2.21
   1  -6 -15    7.95    2.37
   1  -6 -15    2.40    1.82
  -1  -6  15    6.42    2.20
  -1  -6  15    6.05    2.30
   1  -6 -14   76.98    6.43
  -1  -6  14   69.93    6.34
   1  -6 -14   73.16    6.60
   1  -6 -14   89.22    7.03
  -1  -6  14   79.36    7.12
   1  -6 -13   13.51    2.60
  -1  -6  13   13.98    3.10
  -1  -6  13   11.06    2.70
   1  -6 -13   11.20    2.68
   1  -6 -13   10.90    2.56
  -1  -6  12   17.14    3.12
  -1  -6  12   17.78    3.34
   1  -6 -12   17.09    3.04
   1  -6 -12   19.17    3.17
  -1  -6  11   70.44    6.11
   1  -6 -11   62.58    5.64
   1  -6 -11   68.45    5.71
  -1  -6  11   62.83    5.56
  -1  -6  10   95.80    7.08
   1  -6 -10   97.94    6.84
   1  -6 -10   98.07    6.93
  -1  -6  10   95.95    6.75
  -1  -6   9  261.79   12.59
  -1  -6   9  264.89   12.27
   1  -6  -9  267.65   13.00
   1  -6  -9  278.24   12.68
   1  -6  -9  276.98   12.47
   1  -6  -8    7.03    2.01
   1  -6  -8    1.73    1.05
  -1  -6   8    4.51    1.65
   1  -6  -8    3.50    1.50
  -1  -6   8    5.69    1.75
   1  -6  -8    4.92    1.30
   1  -6  -8    7.86    1.70
   1  -6  -8    4.63    1.36
   1  -6  -8    7.98    1.92
  -1  -6   7   24.80    2.93
  -1  -6   7   23.47    2.83
   1  -6  -7   26.88    3.24
   1  -6  -7   26.77    3.24
   1  -6  -7   24.07    3.22
  -1  -6   7   26.34    3.27
  -1  -6   7   25.01    3.03
   1  -6  -7   24.69    2.55
   1  -6  -7   26.05    2.80
   1  -6  -7   26.16    2.90
   1  -6  -7   21.63    2.63
   1  -6  -7   24.20    3.19
  -1  -6   6  108.18    6.06
   1  -6  -6  101.04    5.07
   1  -6  -6  103.57    6.78
  -1  -6   6  115.91    6.78
   1  -6  -6  110.42    5.74
  -1  -6   6  114.54    6.58
  -1  -6   6  110.21    6.41
   1  -6  -6  112.45    6.78
   1  -6  -6  123.45    7.14
   1  -6  -6  122.34    7.11
  -1  -6   6  121.05    7.12
   1  -6  -6  112.85    6.02
  -1  -6   6  109.83    5.53
   1  -6  -6  110.18    6.12
   1  -6  -6  108.86    6.10
   1  -6  -6  108.04    5.07
  -1  -6   5  270.70   11.04
   1  -6  -5  275.01    9.86
   1  -6  -5  297.07   12.43
  -1  -6   5  271.63   11.63
  -1  -6   5  283.92   11.77
   1  -6  -5  289.04   12.14
   1  -6  -5  307.21   12.37
   1  -6  -5  300.19   12.36
  -1  -6   5  305.26   12.48
   1  -6  -5  282.74   11.30
   1  -6  -5  294.79   11.22
  -1  -6   5  293.51   10.68
   1  -6  -5  280.61    9.78
   1  -6  -4  462.73   14.44
  -1  -6   4  442.36   15.91
  -1  -6   4  459.27   16.85
  -1  -6   4  455.79   16.84
   1  -6  -4  463.53   17.08
   1  -6  -4  501.60   17.41
   1  -6  -4  467.72   16.33
  -1  -6   4  454.21   16.90
   1  -6  -4  474.04   17.15
  -1  -6   4  483.74   17.40
   1  -6  -4  454.34   14.56
  -1  -6   4  479.20   17.06
   1  -6  -4  466.96   16.31
  -1  -6   4  465.45   15.63
   1  -6  -4  458.11   14.48
   1  -6  -3    1.01    0.44
  -1  -6   3    2.98    1.04
   1  -6  -3    2.30    0.61
   1  -6  -3    1.02    0.88
  -1  -6   3    1.97    0.95
   1  -6  -3    3.84    1.20
   1  -6  -3    2.13    1.03
   1  -6  -3    2.67    1.01
  -1  -6   3    4.65    1.36
  -1  -6   3    3.43    1.26
  -1  -6   3    2.23    1.05
   1  -6  -3    2.68    0.71
  -1  -6   3    2.24    0.80
   1  -6  -3    3.01    1.03
   1  -6  -3    2.79    0.66
   1  -6  -2   60.96    2.93
   1  -6  -2   58.39    2.84
  -1  -6   2   50.14    4.20
   1  -6  -2   63.56    4.52
   1  -6  -2   59.41    4.52
   1  -6  -2   72.88    4.37
  -1  -6   2   66.37    4.71
   1  -6  -2   53.97    4.14
   1  -6  -2   62.69    4.66
  -1  -6   2   70.46    4.81
   1  -6  -2   60.24    2.89
  -1  -6   2   67.06    4.59
  -1  -6   2   69.73    4.07
   1  -6  -2   63.61    4.23
  -1  -6   2   55.40    3.77
   1  -6  -1  310.48   12.55
   1  -6  -1  312.00   12.10
   1  -6  -1  326.31   12.41
  -1  -6   1  308.81   12.64
   1  -6  -1  309.81   11.63
  -1  -6   1  324.11   12.61
   1  -6  -1  339.28   12.88
  -1  -6   1  288.64   11.20
   1  -6  -1  296.28    9.61
  -1  -6   1  317.16   12.25
  -1  -6   1  312.30   12.64
   1  -6  -1  304.92   12.03
  -1  -6   1  326.87   11.64
   1  -6  -1  332.85   12.12
  -1  -6   0  630.98   19.51
   1  -6   0  609.58   19.79
   1  -6   0  611.29   19.40
   1  -6   0  596.00   19.83
   1  -6   0  606.83   20.19
  -1  -6   0  582.48   20.61
  -1  -6   0  638.10   20.46
   1  -6   0  622.77   20.65
  -1  -6   0  602.96   18.99
   1  -6   0  571.14   16.90
  -1  -6   0  584.39   19.81
  -1  -6   0  558.33   20.29
   1  -6   0  602.29   19.86
   1  -6   0  583.90   18.71
  -1  -6   0  560.53   18.67
  -1  -6  -1  247.34   10.03
   1  -6   1  262.65   10.41
  -1  -6  -1  250.14   11.10
   1  -6   1  255.39   10.40
   1  -6   1  258.84    9.96
  -1  -6  -1  260.39   10.87
   1  -6   1  247.19   10.97
  -1  -6  -1  260.36    9.64
   1  -6   1  259.59    7.74
  -1  -6  -1  254.84   10.45
   1  -6   1  267.70    9.84
  -1  -6  -1  251.00    9.50
   1  -6   1  262.89    9.47
   1  -6   1  246.52   10.24
  -1  -6  -1  229.36   10.74
   1  -6   2    0.71    0.51
  -1  -6  -2    0.59    0.57
   1  -6   2    1.36    0.45
  -1  -6  -2    1.75    1.01
   1  -6   2    1.08    0.74
  -1  -6  -2    3.42    1.17
   1  -6   2    1.12    0.72
  -1  -6  -2    2.22    1.17
  -1  -6  -2    0.98    0.79
   1  -6   2    1.76    1.02
  -1  -6  -2    0.28    0.58
   1  -6   2    0.64    0.64
   1  -6   2    1.08    0.74
  -1  -6  -2    1.04    0.67
   1  -6   2    1.03    0.28
  -1  -6  -2    2.00    0.71
  -1  -6  -3  152.40    7.36
   1  -6   3  149.22    6.14
  -1  -6  -3  144.18    6.34
   1  -6   3  146.32    7.03
   1  -6   3  142.52    6.96
  -1  -6  -3  163.90    8.14
  -1  -6  -3  130.12    7.11
  -1  -6  -3  142.97    7.98
   1  -6   3  152.52    7.31
   1  -6   3  142.41    7.76
  -1  -6  -3  136.59    6.21
   1  -6   3  149.87    6.55
  -1  -6  -3  153.72    7.32
  -1  -6  -3  148.94    7.09
   1  -6   3  129.58    6.83
   1  -6   3  138.77    5.40
  -1  -6  -3  144.75    5.30
  -1  -6  -4  298.21   10.05
   1  -6   4  246.53    9.75
   1  -6   4  269.49   10.65
  -1  -6  -4  262.30   11.09
  -1  -6  -4  234.34   11.01
  -1  -6  -4  265.97   12.03
  -1  -6  -4  251.44    9.00
   1  -6   4  283.66   10.32
   1  -6   4  271.22   11.71
   1  -6   4  259.82    9.37
  -1  -6  -4  272.61    9.89
   1  -6   4  262.08   10.61
   1  -6   4  251.08   10.58
  -1  -6  -4  242.45   10.47
  -1  -6  -4  263.40   10.73
   1  -6   4  268.51    9.41
  -1  -6  -5   67.45    3.96
   1  -6   5   68.87    4.15
  -1  -6  -5   74.81    4.24
   1  -6   5   71.14    3.80
   1  -6   5   60.62    4.38
   1  -6   5   77.13    4.80
  -1  -6  -5   76.06    5.09
  -1  -6  -5   69.96    5.11
  -1  -6  -5   79.67    5.88
   1  -6   5   69.19    5.28
   1  -6   5   73.37    4.41
  -1  -6  -5   74.07    4.83
   1  -6   5   72.24    4.72
  -1  -6  -5   71.47    4.65
   1  -6   5   70.25    3.89
   1  -6   6    1.54    0.84
   1  -6   6    0.50    0.53
   1  -6   6    1.76    0.89
  -1  -6  -6    0.41    0.74
   1  -6   6    3.22    1.04
  -1  -6  -6    1.90    1.04
  -1  -6  -6    0.46    1.02
  -1  -6  -6    0.70    0.72
   1  -6   6    1.27    0.94
   1  -6   6    2.08    1.02
   1  -6   6    0.70    0.60
  -1  -6  -6    1.57    0.95
  -1  -6  -6    0.86    0.69
  -1  -6  -6    2.11    0.82
   1  -6   7  196.89    8.99
  -1  -6  -7  196.24   10.80
  -1  -6  -7  189.50    9.93
  -1  -6  -7  209.93   10.02
   1  -6   7  197.72    9.03
  -1  -6  -7  222.51    9.92
  -1  -6  -7  187.92   10.39
   1  -6   7  195.47   10.18
  -1  -6  -7  198.56    8.16
   1  -6   7  199.00    8.42
  -1  -6  -7  207.59    9.45
   1  -6   7  193.24    8.95
   1  -6   7  203.12    8.15
  -1  -6  -7  184.01    8.68
   1  -6   8  221.14    8.72
  -1  -6  -8  204.27    9.17
   1  -6   8  195.87   10.55
  -1  -6  -8  208.54    8.55
  -1  -6  -8  202.11    9.82
   1  -6   8  211.71    9.45
   1  -6   8  205.58    9.39
  -1  -6  -8  191.15    9.97
  -1  -6  -8  212.71   10.05
  -1  -6  -9  177.72    8.40
   1  -6   9  188.42   10.56
  -1  -6  -9  199.28    8.44
  -1  -6  -9  217.01   10.09
  -1  -6  -9  195.66   10.16
  -1  -6  -9  199.54    9.91
  -1  -6  -9  214.71    9.21
   1  -6  10   24.93    3.70
  -1  -6 -10   27.42    2.77
  -1  -6 -10   28.84    3.42
  -1  -6 -10   36.71    4.03
  -1  -6 -10   30.68    3.59
  -1  -6 -10   27.10    2.89
  -1  -6 -11    1.82    1.31
   1  -6  11    1.69    1.36
   1  -6  11    1.06    1.18
  -1  -6 -11    0.42    0.95
  -1  -6 -11    0.48    0.99
  -1  -6 -11    1.46    0.96
   1  -6  12   44.03    5.05
  -1  -6 -12   41.27    3.64
  -1  -6 -12   41.78    4.27
   1  -6  12   45.31    4.98
  -1  -6 -12   49.33    4.96
  -1  -6 -12   41.27    4.44
  -1  -6 -13    2.29    1.51
  -1  -6 -13    5.35    1.95
  -1  -6 -13    4.03    1.72
   1  -6  13    2.37    1.79
   1  -6  13    3.76    1.81
  -1  -6 -14   13.76    2.62
  -1  -6 -14   15.15    2.96
  -1  -6 -14   13.71    2.79
   1  -6  14    9.87    2.71
   1  -6  14   11.18    2.80
   1  -6  15    5.85    2.39
   1  -6  15   11.06    2.90
  -1  -6 -15   12.33    2.85
  -1  -6 -15   11.35    2.48
  -1  -6 -15   12.16    2.68
  -1  -6 -15   10.88    2.63
  -1  -6 -16   23.52    3.59
  -1  -6 -16   35.59    4.69
  -1  -6 -16   38.23    4.73
   1  -6  16   32.40    4.99
   1  -6  16   29.91    4.59
  -1  -6 -17   23.74    3.60
   1  -6  17   18.68    3.91
   1  -6  17   27.55    4.51
  -1  -6 -17   27.31    4.21
   1  -5 -18   22.22    3.78
  -1  -5  17   -0.63    1.52
   1  -5 -17   -0.59    1.32
   1  -5 -16   13.01    3.01
  -1  -5  16   17.40    3.31
   1  -5 -16   12.99    2.85
   1  -5 -15    4.73    1.96
   1  -5 -15    8.58    2.30
  -1  -5  15   10.83    2.71
  -1  -5  14   21.57    3.42
   1  -5 -14   18.67    3.25
   1  -5 -14   23.63    3.63
   1  -5 -14   18.28    3.12
  -1  -5  13    9.15    2.33
   1  -5 -13   12.98    2.65
  -1  -5  13    6.30    2.05
   1  -5 -13   11.20    2.54
   1  -5 -13   10.05    2.41
  -1  -5  12   90.63    6.86
   1  -5 -12   76.10    6.31
   1  -5 -12   94.13    6.76
   1  -5 -12   89.00    6.38
  -1  -5  12   91.32    6.66
   1  -5 -11   69.20    5.56
   1  -5 -11   64.41    5.51
  -1  -5  11   58.57    5.25
   1  -5 -11   66.03    4.59
  -1  -5  11   59.21    5.11
   1  -5 -10  340.49   12.58
  -1  -5  10  298.22   13.82
  -1  -5  10  302.58   13.32
  -1  -5  10  314.02   13.85
   1  -5 -10  314.33   12.21
   1  -5 -10  294.50   14.03
   1  -5 -10  302.70   13.57
   1  -5 -10  309.52   13.71
   1  -5  -9   30.79    3.15
   1  -5  -9   34.88    3.64
   1  -5  -9   33.76    3.64
  -1  -5   9   26.97    3.28
  -1  -5   9   29.31    3.55
   1  -5  -9   25.26    3.50
  -1  -5   9   42.53    4.12
   1  -5  -9   35.60    3.05
   1  -5  -9   33.68    3.32
   1  -5  -9   35.95    3.24
   1  -5  -9   38.09    4.03
   1  -5  -8    6.05    1.49
  -1  -5   8    5.29    1.45
   1  -5  -8    4.55    1.39
  -1  -5   8    2.93    1.12
   1  -5  -8    4.75    1.45
  -1  -5   8    5.77    1.65
   1  -5  -8    5.73    1.85
   1  -5  -8    5.70    1.27
  -1  -5   8    6.25    1.60
   1  -5  -8    5.31    1.63
   1  -5  -8    8.49    1.63
   1  -5  -8    6.08    1.39
   1  -5  -8    5.94    1.43
   1  -5  -7 1233.56   37.34
   1  -5  -7 1191.00   37.16
   1  -5  -7 1288.80   37.76
  -1  -5   7 1244.82   38.90
  -1  -5   7 1226.80   37.97
   1  -5  -7 1284.21   39.51
   1  -5  -7 1175.46   36.68
  -1  -5   7 1263.77   38.52
   1  -5  -7 1274.53   39.10
   1  -5  -7 1271.36   38.58
  -1  -5   7 1289.43   38.05
   1  -5  -7 1255.88   38.58
   1  -5  -6   43.49    3.98
  -1  -5   6   55.18    4.31
   1  -5  -6   52.92    3.38
  -1  -5   6   47.69    3.82
  -1  -5   6   47.33    3.78
   1  -5  -6   51.10    4.14
   1  -5  -6   35.11    3.43
   1  -5  -6   45.69    4.07
  -1  -5   6   47.75    4.08
   1  -5  -6   49.05    3.57
   1  -5  -6   43.04    3.45
  -1  -5   6   47.38    3.12
   1  -5  -6   43.17    3.44
   1  -5  -6   45.52    2.50
   1  -5  -5   14.99    1.73
  -1  -5   5   20.01    2.44
   1  -5  -5   14.78    1.52
  -1  -5   5   17.47    2.24
  -1  -5   5   17.47    2.28
   1  -5  -5   20.79    2.45
   1  -5  -5   17.67    2.40
   1  -5  -5   18.13    2.32
  -1  -5   5   19.65    2.51
   1  -5  -5   16.36    1.61
   1  -5  -5   20.79    2.69
   1  -5  -5   19.83    2.21
  -1  -5   5   16.40    1.74
   1  -5  -5   19.34    2.16
   1  -5  -5   21.65    2.23
   1  -5  -5   18.05    1.42
  -1  -5   4    3.27    1.12
   1  -5  -4    3.51    0.75
   1  -5  -4    2.95    1.12
   1  -5  -4    1.93    0.57
  -1  -5   4    2.00    0.83
   1  -5  -4    4.17    1.15
  -1  -5   4    4.04    1.21
   1  -5  -4    4.22    1.23
  -1  -5   4    2.35    1.04
   1  -5  -4    3.32    1.03
  -1  -5   4    3.09    1.16
   1  -5  -4    2.40    0.91
  -1  -5   4    1.66    0.66
   1  -5  -4    2.95    0.97
  -1  -5   4    1.47    0.74
   1  -5  -4    1.70    0.53
  -1  -5   3  348.87   13.07
   1  -5  -3  340.06   11.12
  -1  -5   3  345.13   10.33
   1  -5  -3  334.40   10.96
  -1  -5   3  332.48   12.99
   1  -5  -3  360.30   13.20
   1  -5  -3  374.76   13.30
   1  -5  -3  362.49   13.08
   1  -5  -3  343.84   12.50
  -1  -5   3  377.00   13.37
  -1  -5   3  343.81   13.11
  -1  -5   3  338.57   11.79
   1  -5  -3  324.39   12.36
  -1  -5   3  350.61   12.49
   1  -5  -3  343.95   10.87
  -1  -5   2   95.46    5.27
  -1  -5   2   85.34    3.42
   1  -5  -2   84.56    3.69
  -1  -5   2   84.09    3.50
   1  -5  -2   80.68    3.48
   1  -5  -2   86.32    3.64
  -1  -5   2   76.32    4.98
   1  -5  -2   94.78    5.37
   1  -5  -2   85.35    5.03
  -1  -5   2   82.72    5.09
   1  -5  -2   79.32    4.81
   1  -5  -2   91.95    4.83
   1  -5  -2   81.65    5.10
  -1  -5   2   83.53    5.02
   1  -5  -2   83.48    4.72
  -1  -5   2   89.63    4.47
  -1  -5   2   90.48    4.77
   1  -5  -1  442.72   13.44
  -1  -5   1  468.86   13.05
  -1  -5   1  427.41   13.09
   1  -5  -1  448.35   13.39
   1  -5  -1  416.27   15.20
  -1  -5   1  447.95   15.98
   1  -5  -1  515.78   16.19
   1  -5  -1  457.92   15.48
   1  -5  -1  465.12   15.83
  -1  -5   1  462.27   16.15
   1  -5  -1  472.94   15.29
  -1  -5   1  482.61   16.00
   1  -5  -1  465.08   16.09
   1  -5  -1  426.51   13.14
  -1  -5   1  440.29   14.94
   1  -5  -1  442.82   15.28
  -1  -5   1  464.10   14.91
  -1  -5   1  457.56   15.68
   1  -5   0   14.81    1.59
  -1  -5   0   15.32    1.02
   1  -5   0    9.79    1.61
  -1  -5   0   13.84    2.05
   1  -5   0   13.32    1.77
  -1  -5   0   15.43    1.77
   1  -5   0   20.11    2.18
   1  -5   0   17.59    1.97
   1  -5   0   15.28    1.77
  -1  -5   0   13.53    2.07
  -1  -5   0   15.78    1.99
   1  -5   0   14.28    1.91
  -1  -5   0   14.54    1.68
   1  -5   0   16.95    1.03
  -1  -5   0   13.28    1.81
  -1  -5   0   15.93    1.06
  -1  -5  -1  995.42   28.88
  -1  -5  -1 1023.39   30.22
   1  -5   1 1071.16   28.21
  -1  -5  -1  999.96   30.17
   1  -5   1 1016.00   29.90
   1  -5   1  991.57   30.77
   1  -5   1 1019.03   31.03
  -1  -5  -1  981.90   30.65
  -1  -5  -1 1003.19   32.01
   1  -5   1 1036.91   30.55
   1  -5   1 1002.32   30.89
   1  -5   1 1114.40   31.96
  -1  -5  -1 1088.34   31.51
   1  -5   1 1011.57   30.15
  -1  -5  -1 1086.35   31.16
  -1  -5  -1 1048.92   29.13
  -1  -5  -1 1001.31   28.78
   1  -5   2   66.32    3.60
  -1  -5  -2   63.73    4.02
   1  -5   2   62.51    2.76
   1  -5   2   63.05    2.87
   1  -5   2   65.63    2.22
  -1  -5  -2   62.05    3.58
  -1  -5  -2   69.76    3.69
   1  -5   2   56.34    3.20
   1  -5   2   58.37    3.80
  -1  -5  -2   68.67    4.52
   1  -5   2   60.81    3.93
  -1  -5  -2   62.66    4.13
  -1  -5  -2   60.30    4.49
   1  -5   2   61.54    4.31
  -1  -5  -2   73.21    4.49
  -1  -5  -2   60.54    3.89
   1  -5   2   60.34    3.92
  -1  -5  -2   58.07    2.96
   1  -5   2   59.61    2.92
   1  -5   3  180.22    6.61
  -1  -5  -3  191.66    8.02
   1  -5   3  190.52    7.16
  -1  -5  -3  181.16    7.83
   1  -5   3  184.43    6.25
   1  -5   3  174.70    6.35
   1  -5   3  168.93    5.37
  -1  -5  -3  187.29    7.23
  -1  -5  -3  175.33    6.95
   1  -5   3  169.78    7.50
  -1  -5  -3  185.36    7.12
   1  -5   3  165.44    6.59
   1  -5   3  165.07    7.40
  -1  -5  -3  186.57    8.49
  -1  -5  -3  180.26    7.98
  -1  -5  -3  183.46    8.79
   1  -5   3  178.14    7.35
   1  -5   3  177.46    8.35
  -1  -5  -3  179.09    7.78
   1  -5   3  194.02    7.99
  -1  -5  -3  170.98    6.34
   1  -5   3  176.69    6.14
  -1  -5  -4   39.87    3.23
   1  -5   4   39.48    1.93
   1  -5   4   40.92    2.62
   1  -5   4   43.64    2.88
   1  -5   4   44.93    2.44
   1  -5   4   42.75    2.56
  -1  -5  -4   45.25    2.55
  -1  -5  -4   41.60    2.85
  -1  -5  -4   48.93    3.16
   1  -5   4   40.96    2.56
  -1  -5  -4   43.56    2.88
   1  -5   4   43.13    3.23
   1  -5   4   43.22    3.21
  -1  -5  -4   41.65    3.75
  -1  -5  -4   46.38    3.71
  -1  -5  -4   43.05    3.41
  -1  -5  -4   42.27    2.36
  -1  -5  -4   45.08    4.02
   1  -5   4   43.05    3.11
   1  -5   4   45.56    3.78
  -1  -5  -4   44.59    3.43
   1  -5   4   44.76    3.40
   1  -5   4   39.09    2.03
   1  -5   5 1494.00   44.76
  -1  -5  -5 1556.43   44.80
  -1  -5  -5 1549.59   44.15
   1  -5   5 1566.01   44.38
   1  -5   5 1515.22   45.11
   1  -5   5 1459.81   43.51
  -1  -5  -5 1589.49   47.90
  -1  -5  -5 1537.85   44.25
  -1  -5  -5 1473.76   46.54
  -1  -5  -5 1594.95   46.11
   1  -5   5 1530.25   45.12
  -1  -5  -5 1601.08   45.71
  -1  -5  -5 1534.52   47.24
  -1  -5  -5 1502.60   43.22
   1  -5   5 1572.31   46.70
   1  -5   5 1663.90   45.47
  -1  -5  -5 1483.94   45.45
   1  -5   5 1689.05   44.09
  -1  -5  -5 1634.31   45.30
   1  -5   6  178.77    7.70
  -1  -5  -6  177.05    7.73
  -1  -5  -6  155.49    6.95
   1  -5   6  176.41    7.27
   1  -5   6  173.93    6.65
   1  -5   6  169.58    7.76
  -1  -5  -6  186.91    9.77
  -1  -5  -6  167.26    8.77
   1  -5   6  187.36    8.04
  -1  -5  -6  189.55    8.42
  -1  -5  -6  175.78    8.45
  -1  -5  -6  168.15    9.14
   1  -5   6  187.43    9.05
  -1  -5  -6  181.90    8.26
   1  -5   6  169.25    7.87
  -1  -5  -6  160.28    7.67
   1  -5   6  168.36    7.03
   1  -5   7   57.03    4.01
  -1  -5  -7   57.80    5.20
  -1  -5  -7   56.42    4.74
  -1  -5  -7   61.29    4.42
  -1  -5  -7   49.22    4.13
   1  -5   7   52.26    3.89
  -1  -5  -7   62.18    4.45
   1  -5   7   49.72    4.46
  -1  -5  -7   57.72    4.31
   1  -5   7   55.40    3.58
  -1  -5  -7   50.30    3.38
  -1  -5  -7   51.09    3.81
   1  -5   7   56.77    3.84
   1  -5   7   59.87    3.61
  -1  -5  -7   47.67    3.68
  -1  -5  -8    8.67    2.25
   1  -5   8   12.31    1.93
  -1  -5  -8   11.28    2.24
   1  -5   8   10.94    1.79
  -1  -5  -8   12.29    2.12
  -1  -5  -8    7.93    1.66
   1  -5   8   13.79    2.51
   1  -5   8   12.74    2.24
   1  -5   8   11.10    1.63
  -1  -5  -8   10.90    2.04
  -1  -5  -8   13.42    2.03
   1  -5   8   12.36    1.84
   1  -5   8    9.98    1.54
  -1  -5  -8    9.92    1.52
  -1  -5  -8   12.32    1.86
   1  -5   9  624.36   21.43
  -1  -5  -9  653.69   23.13
  -1  -5  -9  628.93   22.12
  -1  -5  -9  649.94   22.56
  -1  -5  -9  620.63   20.51
   1  -5   9  602.54   22.69
   1  -5   9  629.08   23.18
  -1  -5  -9  618.04   21.93
  -1  -5  -9  649.36   21.83
  -1  -5  -9  670.97   20.64
   1  -5   9  634.24   20.63
  -1  -5  -9  656.44   21.28
   1  -5   9  628.62   20.97
  -1  -5 -10    2.37    1.14
   1  -5  10    0.99    1.11
   1  -5  10    2.37    1.30
  -1  -5 -10    1.45    0.88
  -1  -5 -10    2.27    1.15
  -1  -5 -10    1.69    1.16
  -1  -5 -10    1.03    0.67
  -1  -5 -10    1.18    0.97
   1  -5  11   62.27    5.68
   1  -5  11   58.13    5.52
  -1  -5 -11   57.74    4.15
  -1  -5 -11   66.70    5.15
  -1  -5 -11   75.61    5.74
  -1  -5 -11   75.11    5.57
  -1  -5 -11   67.97    4.65
  -1  -5 -12    0.90    1.00
  -1  -5 -12    0.83    1.08
   1  -5  12    1.08    1.20
  -1  -5 -12   -0.48    0.98
  -1  -5 -12    0.31    0.81
  -1  -5 -13   17.56    2.94
   1  -5  13   16.61    3.29
  -1  -5 -13   13.08    2.52
  -1  -5 -13   16.74    2.92
  -1  -5 -13   17.51    2.44
  -1  -5 -14   54.39    4.90
  -1  -5 -14   51.75    5.05
  -1  -5 -14   48.76    5.07
  -1  -5 -14   45.01    4.89
   1  -5  14   50.76    5.46
   1  -5  15    3.18    1.74
  -1  -5 -15    2.26    1.55
  -1  -5 -15    5.26    1.85
  -1  -5 -15    1.06    1.08
  -1  -5 -15    5.50    2.01
  -1  -5 -16    9.45    2.32
  -1  -5 -16    8.67    2.37
   1  -5  16    6.65    2.44
  -1  -5 -17    0.52    1.06
  -1  -5 -17    1.21    1.46
   1  -5  17   -2.08    1.79
  -1  -5 -18    0.54    1.39
  -1  -5 -18    1.26    1.41
   1  -5  18   -0.72    1.61
   1  -4 -18   -0.61    1.36
  -1  -4  18    1.96    1.79
   1  -4 -17    0.58    1.19
  -1  -4  17   -0.62    1.61
   1  -4 -16    5.53    2.09
  -1  -4  16    8.30    2.43
   1  -4 -15   19.87    3.29
  -1  -4  15   27.48    3.98
  -1  -4  14    3.28    1.73
   1  -4 -14    3.44    1.49
   1  -4 -14    2.72    1.57
  -1  -4  14    8.45    2.21
  -1  -4  13    4.95    1.82
   1  -4 -13   10.48    2.33
  -1  -4  13   11.44    2.65
   1  -4 -13    9.22    2.25
   1  -4 -13    6.91    1.89
   1  -4 -12  566.29   19.96
  -1  -4  12  579.40   22.04
   1  -4 -12  586.14   21.92
   1  -4 -12  576.93   21.75
  -1  -4  12  589.94   21.79
   1  -4 -12  590.52   21.43
   1  -4 -11   85.33    5.67
  -1  -4  11   76.14    5.77
   1  -4 -11   89.20    6.37
   1  -4 -11   93.22    6.30
  -1  -4  11   73.39    5.91
   1  -4 -11   81.85    5.11
   1  -4 -11   69.15    6.05
   1  -4 -11   89.36    5.99
   1  -4 -10    4.43    1.39
   1  -4 -10    2.84    1.34
   1  -4 -10    4.21    1.54
  -1  -4  10    5.09    1.56
   1  -4 -10    5.15    1.77
   1  -4 -10    4.36    1.34
   1  -4 -10    4.04    1.18
  -1  -4  10    4.33    1.48
   1  -4 -10    1.91    0.94
   1  -4  -9  468.90   18.01
   1  -4  -9  463.33   16.18
  -1  -4   9  466.85   18.00
  -1  -4   9  462.43   17.03
   1  -4  -9  480.73   18.56
   1  -4  -9  484.46   17.07
  -1  -4   9  466.01   16.92
   1  -4  -9  493.97   17.80
   1  -4  -9  475.59   17.93
   1  -4  -9  486.31   17.15
   1  -4  -9  460.06   16.35
  -1  -4   9  467.51   17.52
   1  -4  -9  497.16   15.07
  -1  -4   9  485.21   16.05
   1  -4  -9  457.25   16.56
  -1  -4   8    1.13    0.91
   1  -4  -8    0.23    0.51
   1  -4  -8    2.03    1.23
   1  -4  -8    1.45    0.91
  -1  -4   8   -0.30    0.68
   1  -4  -8   -0.35    0.84
  -1  -4   8    0.29    0.66
   1  -4  -8    0.36    0.57
  -1  -4   8    0.33    0.52
   1  -4  -8    0.47    0.40
   1  -4  -8    0.29    0.71
   1  -4  -8    0.27    0.65
   1  -4  -8    1.46    0.83
   1  -4  -8    0.38    0.92
   1  -4  -8    0.14    0.35
  -1  -4   8   -0.21    0.55
   1  -4  -7   -0.36    0.73
  -1  -4   7    0.35    0.78
   1  -4  -7    1.02    0.50
   1  -4  -7    0.38    0.91
  -1  -4   7    0.29    0.52
   1  -4  -7    0.54    0.65
   1  -4  -7    1.59    0.87
  -1  -4   7    0.84    0.68
   1  -4  -7   -0.33    0.61
  -1  -4   7    1.50    0.72
   1  -4  -7    1.09    0.86
   1  -4  -7    1.39    0.73
   1  -4  -7    0.26    0.57
   1  -4  -7    0.94    0.40
   1  -4  -6  104.12    5.11
  -1  -4   6  103.41    6.16
   1  -4  -6  120.86    6.76
  -1  -4   6  110.17    5.92
   1  -4  -6  122.42    5.96
   1  -4  -6   98.36    5.84
  -1  -4   6  122.36    6.12
   1  -4  -6  110.75    6.18
   1  -4  -6  117.12    5.78
   1  -4  -6  103.71    5.42
  -1  -4   6  109.11    4.91
   1  -4  -6  123.80    6.01
  -1  -4   6  113.09    6.34
   1  -4  -6  105.07    3.81
   1  -4  -6  111.31    4.35
   1  -4  -6  122.54    6.69
  -1  -4   6  127.24    4.18
   1  -4  -5  121.39    6.65
  -1  -4   5  135.90    6.86
   1  -4  -5  122.81    5.42
  -1  -4   5  123.68    6.26
   1  -4  -5  129.31    6.83
  -1  -4   5  120.27    6.11
   1  -4  -5  123.28    6.30
   1  -4  -5  126.13    6.45
   1  -4  -5  130.69    6.13
  -1  -4   5  110.27    5.06
   1  -4  -5  124.66    5.86
   1  -4  -5  131.48    5.98
  -1  -4   5  117.86    6.36
   1  -4  -5  129.30    4.62
  -1  -4   5  125.87    4.62
   1  -4  -4  266.13    8.46
   1  -4  -4  266.30    9.20
   1  -4  -4  278.25   11.15
   1  -4  -4  271.25    9.43
  -1  -4   4  269.49   10.82
  -1  -4   4  277.73   10.56
  -1  -4   4  266.10   10.44
   1  -4  -4  264.51   10.62
   1  -4  -4  294.62   10.77
   1  -4  -4  264.65   10.57
  -1  -4   4  278.50   10.75
   1  -4  -4  282.46   10.08
  -1  -4   4  268.45    9.32
   1  -4  -4  264.66   10.04
   1  -4  -4  280.25   10.09
   1  -4  -4  273.91    9.17
  -1  -4   4  269.88    8.90
  -1  -4   3    2.72    0.93
   1  -4  -3    1.89    0.53
  -1  -4   3    2.35    0.86
   1  -4  -3    2.78    0.87
  -1  -4   3    5.07    1.15
   1  -4  -3    2.14    0.75
  -1  -4   3    0.73    0.59
   1  -4  -3    3.04    0.95
  -1  -4   3    1.44    0.70
   1  -4  -3    2.51    0.65
   1  -4  -3    0.83    0.67
   1  -4  -3    1.76    0.76
  -1  -4   3    2.75    0.69
   1  -4  -3    4.26    0.99
  -1  -4   3    2.93    0.90
   1  -4  -3    1.04    0.32
  -1  -4   2   89.96    4.88
  -1  -4   2   91.29    3.59
   1  -4  -2   87.22    3.73
   1  -4  -2   80.98    3.60
  -1  -4   2   87.73    4.86
   1  -4  -2   91.18    4.86
   1  -4  -2   87.40    4.73
   1  -4  -2   92.06    4.69
   1  -4  -2   94.29    4.75
  -1  -4   2  100.15    5.13
  -1  -4   2   77.97    4.54
  -1  -4   2   85.82    4.11
   1  -4  -2   89.06    4.53
  -1  -4   2   84.83    4.51
  -1  -4   1   66.01    3.98
  -1  -4   1   66.79    2.69
  -1  -4   1   63.48    2.74
   1  -4  -1   66.92    3.00
  -1  -4   1   67.27    2.88
   1  -4  -1   66.60    2.64
  -1  -4   1   68.28    2.63
   1  -4  -1   68.68    2.96
  -1  -4   1   71.29    4.27
   1  -4  -1   59.17    3.82
  -1  -4   1   63.84    4.08
   1  -4  -1   66.87    3.79
   1  -4  -1   69.35    4.00
   1  -4  -1   66.73    3.83
  -1  -4   1   68.38    3.96
   1  -4  -1   68.46    4.10
  -1  -4   1   65.18    3.76
   1  -4  -1   68.66    3.82
  -1  -4   1   58.29    3.34
  -1  -4   0   37.83    1.89
  -1  -4   0   38.00    2.20
  -1  -4   0   41.73    3.17
   1  -4   0   37.97    2.70
  -1  -4   0   40.31    2.64
   1  -4   0   44.13    2.95
   1  -4   0   39.61    2.72
  -1  -4   0   36.57    3.03
   1  -4   0   42.69    2.96
   1  -4   0   32.99    2.54
   1  -4   0   35.57    2.88
  -1  -4   0   34.63    2.71
  -1  -4   0   34.08    2.55
   1  -4   0   42.92    1.67
  -1  -4   0   40.39    1.93
  -1  -4   0   39.89    2.93
  -1  -4   0   36.77    1.93
  -1  -4   0   39.31    1.82
   1  -4   1  411.88   12.05
   1  -4   1  415.86   12.22
  -1  -4  -1  371.15   13.09
   1  -4   1  394.98   11.23
   1  -4   1  411.01   12.74
   1  -4   1  407.33   13.40
   1  -4   1  416.61   13.72
  -1  -4  -1  424.28   13.54
  -1  -4  -1  421.32   14.57
   1  -4   1  399.59   13.40
   1  -4   1  423.00   13.38
   1  -4   1  422.56   14.22
  -1  -4  -1  422.57   13.90
  -1  -4  -1  390.40   13.55
   1  -4   1  414.39   12.89
  -1  -4  -1  385.81   12.46
   1  -4   1  407.58   12.36
   1  -4   2  494.21   15.13
   1  -4   2  510.56   15.63
  -1  -4  -2  572.81   16.73
   1  -4   2  534.07   15.06
   1  -4   2  507.17   15.21
  -1  -4  -2  492.60   15.36
  -1  -4  -2  535.92   16.17
  -1  -4  -2  499.45   15.31
   1  -4   2  488.92   15.40
  -1  -4  -2  495.08   15.72
   1  -4   2  497.90   16.20
  -1  -4  -2  538.93   17.22
  -1  -4  -2  510.91   16.63
   1  -4   2  507.14   16.42
  -1  -4  -2  480.39   17.47
   1  -4   2  528.45   17.06
   1  -4   2  500.98   16.24
  -1  -4  -2  515.07   16.51
   1  -4   2  507.02   16.57
   1  -4   2  515.46   15.08
  -1  -4  -3 1143.01   34.75
   1  -4   3 1167.14   33.32
  -1  -4  -3 1110.59   34.52
   1  -4   3 1169.84   33.58
   1  -4   3 1222.48   33.07
  -1  -4  -3 1159.22   33.40
   1  -4   3 1127.63   33.26
  -1  -4  -3 1332.48   34.30
  -1  -4  -3 1106.44   33.53
  -1  -4  -3 1181.59   33.68
   1  -4   3 1128.26   34.22
   1  -4   3 1152.48   33.22
   1  -4   3 1203.14   34.35
  -1  -4  -3 1168.80   35.63
  -1  -4  -3 1319.75   35.38
  -1  -4  -3 1148.07   35.86
  -1  -4  -3 1247.56   34.77
   1  -4   3 1155.61   34.25
   1  -4   3 1236.26   35.38
   1  -4   3 1201.34   34.74
  -1  -4  -3 1206.78   34.90
   1  -4   3 1162.07   32.73
  -1  -4  -4 1079.22   32.34
   1  -4   4 1086.60   31.37
   1  -4   4 1118.04   32.29
  -1  -4  -4 1068.90   31.56
  -1  -4  -4 1084.06   31.78
   1  -4   4 1103.14   31.54
   1  -4   4 1112.52   32.31
  -1  -4  -4 1114.91   31.54
  -1  -4  -4 1123.21   34.60
   1  -4   4 1098.07   31.00
  -1  -4  -4 1093.11   33.69
  -1  -4  -4 1095.78   32.47
  -1  -4  -4 1131.62   32.94
   1  -4   4 1193.59   32.38
  -1  -4  -4 1064.65   33.97
  -1  -4  -4 1103.04   30.47
   1  -4   4 1141.66   33.42
   1  -4   4 1089.85   32.55
   1  -4   4 1033.31   30.17
   1  -4   5  249.65    9.01
  -1  -4  -5  245.99    8.93
   1  -4   5  251.71    8.44
   1  -4   5  251.81    9.61
  -1  -4  -5  246.99   11.40
  -1  -4  -5  252.40   10.80
  -1  -4  -5  252.23   10.21
   1  -4   5  271.27    9.80
  -1  -4  -5  264.40   10.02
  -1  -4  -5  243.34    7.99
   1  -4   5  250.51   10.56
   1  -4   5  273.80    9.80
  -1  -4  -5  239.33    9.32
  -1  -4  -5  260.00    9.17
   1  -4   5  276.78   10.08
   1  -4   5  256.95    9.04
  -1  -4  -5  250.93    9.80
  -1  -4  -6   37.81    3.55
   1  -4   6   33.59    2.80
  -1  -4  -6   35.13    2.96
  -1  -4  -6   38.73    3.27
   1  -4   6   32.35    2.46
  -1  -4  -6   27.82    2.75
   1  -4   6   35.82    3.35
   1  -4   6   32.55    3.17
   1  -4   6   35.49    2.80
   1  -4   6   36.85    2.90
  -1  -4  -6   29.57    3.50
   1  -4   6   34.34    1.71
  -1  -4  -6   31.71    2.42
  -1  -4  -6   37.47    2.92
   1  -4   6   32.64    2.47
  -1  -4  -6   29.09    2.65
  -1  -4  -7 1158.67   34.60
  -1  -4  -7 1094.65   33.93
   1  -4   7 1092.30   33.63
   1  -4   7 1136.40   31.30
  -1  -4  -7 1167.60   32.79
  -1  -4  -7 1092.09   33.72
   1  -4   7 1134.72   33.02
  -1  -4  -7 1162.90   34.28
   1  -4   7 1076.35   35.02
   1  -4   7 1008.14   34.60
   1  -4   7 1177.75   33.73
  -1  -4  -7 1123.24   36.41
   1  -4   7 1158.34   33.04
  -1  -4  -7 1038.35   33.43
  -1  -4  -7 1110.58   35.30
  -1  -4  -8    0.39    0.88
   1  -4   8   -0.27    0.55
  -1  -4  -8    0.34    0.81
  -1  -4  -8    0.41    0.55
  -1  -4  -8    0.93    0.75
   1  -4   8   -0.38    0.78
  -1  -4  -8   -0.31    0.64
   1  -4   8    0.22    0.58
  -1  -4  -8    1.14    0.87
  -1  -4  -8    1.43    0.70
  -1  -4  -8    1.02    0.66
   1  -4   8    0.44    0.60
  -1  -4  -9   25.88    3.23
   1  -4   9   15.84    2.19
  -1  -4  -9   17.84    2.54
  -1  -4  -9   24.92    2.83
  -1  -4  -9   19.15    2.05
   1  -4   9   21.29    2.90
  -1  -4  -9   17.37    2.99
  -1  -4  -9   17.00    2.37
   1  -4   9   20.39    2.26
  -1  -4  -9   21.60    2.16
  -1  -4  -9   18.98    2.54
  -1  -4  -9   23.98    2.49
   1  -4   9   14.59    1.91
  -1  -4 -10  153.19    8.30
  -1  -4 -10  160.83    8.24
  -1  -4 -10  155.68    7.07
  -1  -4 -10  158.13    8.04
  -1  -4 -10  144.31    7.81
   1  -4  10  155.89    8.80
   1  -4  10  149.87    7.67
  -1  -4 -10  149.33    8.64
  -1  -4 -10  150.94    7.31
   1  -4  11  188.47   10.00
  -1  -4 -11  173.75    8.09
  -1  -4 -11  174.84    8.87
  -1  -4 -11  176.45    9.28
  -1  -4 -11  157.90    8.69
  -1  -4 -11  164.42    7.76
  -1  -4 -11  189.74    9.23
   1  -4  12    8.34    2.38
  -1  -4 -12    8.13    2.03
  -1  -4 -12    6.96    1.57
  -1  -4 -12    5.95    1.63
  -1  -4 -12    5.05    1.59
   1  -4  13   37.42    4.49
  -1  -4 -13   29.78    3.64
  -1  -4 -13   32.37    3.91
  -1  -4 -13   28.81    3.05
  -1  -4 -13   28.44    3.66
  -1  -4 -13   32.74    3.69
   1  -4  14   73.39    6.66
  -1  -4 -14   97.63    6.87
  -1  -4 -14   92.98    5.73
  -1  -4 -14   87.64    6.75
  -1  -4 -14   99.53    6.70
   1  -4  15   15.00    3.09
  -1  -4 -15   12.99    2.56
  -1  -4 -15   11.12    1.99
  -1  -4 -15   17.58    3.06
  -1  -4 -15   12.76    2.70
  -1  -4 -16    3.41    1.61
   1  -4  16    2.63    1.70
  -1  -4 -16    5.61    2.05
  -1  -4 -17   21.88    3.35
   1  -4  17   30.25    4.57
  -1  -4 -17   22.38    3.70
   1  -4  18    7.13    2.60
  -1  -4 -18    3.09    2.04
   1  -3 -19   14.57    3.24
  -1  -3  18    0.66    1.20
   1  -3 -18   -0.61    1.56
  -1  -3  17   20.58    3.58
   1  -3 -17   13.81    2.91
  -1  -3  16    5.32    2.02
   1  -3 -16    3.27    1.65
  -1  -3  15    4.05    1.98
   1  -3 -15    5.13    1.82
  -1  -3  15    6.13    2.16
  -1  -3  14  157.71    9.32
  -1  -3  14  139.78    9.09
   1  -3 -14  146.23    8.74
  -1  -3  13 1006.99   33.40
  -1  -3  13  971.57   33.69
   1  -3 -13  992.91   32.91
   1  -3 -12   40.64    4.12
   1  -3 -12   43.05    4.78
  -1  -3  12   51.34    4.88
   1  -3 -12   45.84    4.48
  -1  -3  12   37.88    4.09
   1  -3 -11  415.85   16.39
   1  -3 -11  408.50   16.50
  -1  -3  11  408.63   16.78
  -1  -3  11  396.39   16.27
   1  -3 -11  423.17   17.29
   1  -3 -11  417.61   13.86
   1  -3 -11  414.70   16.09
  -1  -3  10   18.59    2.36
   1  -3 -10   16.64    2.62
  -1  -3  10   15.30    2.63
   1  -3 -10   16.02    2.06
  -1  -3  10   17.15    2.36
   1  -3 -10   13.69    2.16
   1  -3 -10   17.63    2.55
   1  -3 -10   15.53    2.44
   1  -3 -10   18.18    2.45
   1  -3 -10   14.27    1.99
  -1  -3  10   12.90    2.23
  -1  -3  10   14.95    1.86
   1  -3 -10   12.28    1.51
   1  -3 -10   14.71    2.60
   1  -3  -9   49.20    4.52
  -1  -3   9   47.06    3.82
   1  -3  -9   48.22    3.93
   1  -3  -9   53.47    3.97
   1  -3  -9   51.31    4.22
   1  -3  -9   55.64    4.42
   1  -3  -9   52.93    4.02
   1  -3  -9   51.69    3.54
  -1  -3   9   53.10    4.24
   1  -3  -9   51.77    3.60
  -1  -3   9   53.29    4.51
   1  -3  -9   52.95    3.03
  -1  -3   9   55.51    3.51
  -1  -3   9   50.49    3.72
   1  -3  -9   58.40    4.63
   1  -3  -8  442.95   14.84
  -1  -3   8  494.58   16.48
   1  -3  -8  480.75   17.76
  -1  -3   8  508.44   18.08
   1  -3  -8  481.50   16.04
   1  -3  -8  482.81   18.02
  -1  -3   8  494.16   16.95
   1  -3  -8  500.88   16.76
   1  -3  -8  503.60   17.43
   1  -3  -8  486.55   17.61
   1  -3  -8  502.15   16.97
   1  -3  -8  487.78   16.10
  -1  -3   8  469.57   17.12
   1  -3  -8  470.29   14.96
  -1  -3   8  516.32   16.00
   1  -3  -8  504.98   16.64
   1  -3  -7   86.23    3.89
  -1  -3   7   79.76    4.51
   1  -3  -7   89.21    5.57
  -1  -3   7   73.09    5.15
   1  -3  -7   80.04    4.29
   1  -3  -7   83.12    5.47
  -1  -3   7   82.88    4.89
   1  -3  -7   84.88    4.74
   1  -3  -7   94.51    5.44
   1  -3  -7   90.14    5.22
  -1  -3   7   95.64    5.08
   1  -3  -7   79.36    4.42
   1  -3  -7   88.77    5.00
  -1  -3   7   86.32    5.08
   1  -3  -7   77.52    3.60
   1  -3  -7   89.51    4.83
   1  -3  -7   83.94    3.41
   1  -3  -6   74.63    3.67
   1  -3  -6   83.05    5.19
  -1  -3   6   83.59    4.25
  -1  -3   6   83.97    5.21
   1  -3  -6   86.68    4.19
   1  -3  -6   86.42    4.57
   1  -3  -6   81.95    4.83
   1  -3  -6   80.61    5.00
  -1  -3   6   79.94    4.60
   1  -3  -6   80.19    4.27
   1  -3  -6   83.11    4.68
  -1  -3   6   83.24    4.73
  -1  -3   6   89.92    4.87
   1  -3  -6   91.32    5.42
   1  -3  -6   83.52    3.48
   1  -3  -6   80.33    4.48
   1  -3  -6   84.10    3.26
  -1  -3   6   85.27    3.26
   1  -3  -5  851.18   27.10
   1  -3  -5  884.58   25.26
  -1  -3   5  795.84   26.83
   1  -3  -5  868.15   25.90
   1  -3  -5  867.66   26.39
   1  -3  -5  837.58   26.67
  -1  -3   5  853.30   26.23
   1  -3  -5  812.04   25.53
   1  -3  -5  857.77   26.18
  -1  -3   5  918.41   24.78
  -1  -3   5  837.10   26.11
   1  -3  -5  869.48   27.09
  -1  -3   5  839.37   26.22
   1  -3  -5  886.38   24.26
   1  -3  -5  883.85   26.11
   1  -3  -5  850.00   24.03
  -1  -3   5  861.62   24.35
   1  -3  -4  417.67   15.03
   1  -3  -4  416.71   13.32
  -1  -3   4  470.20   15.11
   1  -3  -4  456.62   15.12
  -1  -3   4  444.62   14.53
  -1  -3   4  430.72   14.42
   1  -3  -4  415.92   14.41
   1  -3  -4  416.35   14.61
   1  -3  -4  449.81   14.26
  -1  -3   4  416.42   13.09
   1  -3  -4  422.70   13.89
   1  -3  -4  466.63   14.50
  -1  -3   4  427.24   14.61
   1  -3  -4  412.26   12.40
  -1  -3   4  461.12   13.07
   1  -3  -3  722.41   20.13
   1  -3  -3  707.08   21.22
   1  -3  -3  729.92   22.98
   1  -3  -3  706.98   20.96
  -1  -3   3  758.05   22.78
  -1  -3   3  742.78   22.36
  -1  -3   3  728.26   22.32
  -1  -3   3  730.98   22.36
   1  -3  -3  732.31   22.22
  -1  -3   3  744.05   22.39
   1  -3  -3  733.78   21.17
   1  -3  -3  661.19   21.82
  -1  -3   3  738.51   21.05
   1  -3  -3  755.68   21.92
   1  -3  -3  716.76   21.77
   1  -3  -3  748.95   22.31
   1  -3  -3  749.58   22.17
   1  -3  -2    2.73    0.55
   1  -3  -2    1.79    0.79
   1  -3  -2    2.96    0.56
   1  -3  -2    2.64    0.34
   1  -3  -2    3.06    0.73
  -1  -3   2    0.19    0.53
   1  -3  -2    1.75    0.60
   1  -3  -2    2.77    0.75
  -1  -3   2    4.19    0.92
   1  -3  -2    3.98    0.87
  -1  -3   2    2.06    0.65
   1  -3  -2    2.57    0.66
   1  -3  -2    2.18    0.64
   1  -3  -2    2.39    0.63
  -1  -3   2    1.73    0.49
  -1  -3   2    2.94    0.86
  -1  -3   1   95.47    4.69
   1  -3  -1   91.37    3.77
  -1  -3   1   98.31    3.95
  -1  -3   1   96.09    3.57
  -1  -3   1   97.18    4.78
   1  -3  -1   99.36    4.56
   1  -3  -1   90.71    4.41
  -1  -3   1   93.37    4.00
   1  -3  -1   96.17    4.41
   1  -3  -1   92.70    4.49
  -1  -3   1  100.63    4.82
   1  -3  -1  100.14    4.37
  -1  -3   1   91.30    4.36
   1  -3  -1   97.45    4.66
  -1  -3   1   96.68    3.83
  -1  -3   1  101.92    4.62
   1  -3  -1   93.13    3.86
  -1  -3   1   97.12    3.71
  -1  -3   1  104.59    3.74
  -1  -3   0  267.60    8.75
  -1  -3   0  283.98    8.60
  -1  -3   0  260.95    8.64
  -1  -3   0  278.94    9.03
   1  -3   0  277.24    8.85
  -1  -3   0  298.26    8.75
   1  -3   0  284.19    9.37
  -1  -3   0  295.28   10.28
   1  -3   0  265.48    9.52
  -1  -3   0  297.41    9.42
   1  -3   0  292.43    9.45
   1  -3   0  277.66    9.60
  -1  -3   0  283.13   10.20
   1  -3   0  269.23    9.58
  -1  -3   0  282.81    9.61
   1  -3   0  282.00    9.91
  -1  -3   0  269.02    9.63
  -1  -3   0  265.00    9.74
  -1  -3  -1  809.27   23.45
   1  -3   1  789.79   22.56
   1  -3   1  804.16   22.38
   1  -3   1  815.59   22.57
  -1  -3  -1  799.27   22.83
  -1  -3  -1  803.50   23.38
  -1  -3  -1  746.95   21.92
   1  -3   1  752.52   22.55
   1  -3   1  805.45   23.03
   1  -3   1  761.52   23.46
  -1  -3  -1  764.52   23.35
   1  -3   1  793.82   23.18
   1  -3   1  818.26   23.38
  -1  -3  -1  791.98   24.29
  -1  -3  -1  803.07   23.44
   1  -3   1  770.20   23.73
   1  -3   1  813.99   22.15
   1  -3   1  802.83   22.50
   1  -3   2 7976.31  213.71
  -1  -3  -2 7776.41  214.81
   1  -3   2 7827.52  213.76
   1  -3   2 8420.70  213.87
  -1  -3  -2 7861.55  214.16
   1  -3   2 8074.33  214.01
  -1  -3  -2 7920.37  213.69
  -1  -3  -2 7940.49  214.61
  -1  -3  -2 8016.47  214.16
   1  -3   2 7852.35  213.74
   1  -3   2 7925.20  214.47
  -1  -3  -2 8132.15  216.42
  -1  -3  -2 7903.00  215.83
   1  -3   2 7991.69  214.46
  -1  -3  -2 8442.82  215.40
  -1  -3  -2 7764.58  215.98
  -1  -3  -2 7909.83  214.79
   1  -3   2 7812.27  215.31
   1  -3   2 7959.57  214.82
   1  -3   2 7668.64  214.95
   1  -3   2 7976.19  213.65
  -1  -3  -3 1691.75   46.69
   1  -3   3 1598.34   45.66
   1  -3   3 1605.69   46.46
  -1  -3  -3 1568.40   46.10
  -1  -3  -3 1639.23   45.77
  -1  -3  -3 1666.56   46.58
   1  -3   3 1708.98   45.59
   1  -3   3 1661.83   46.29
  -1  -3  -3 1677.12   45.75
   1  -3   3 1715.82   45.31
  -1  -3  -3 1650.12   48.21
  -1  -3  -3 1595.47   47.59
  -1  -3  -3 1558.42   46.36
   1  -3   3 1717.46   46.36
  -1  -3  -3 1657.02   46.86
  -1  -3  -3 1599.46   47.76
   1  -3   3 1679.39   47.28
   1  -3   3 1611.62   46.71
   1  -3   3 1631.28   45.09
   1  -3   4  843.87   23.80
   1  -3   4  786.43   23.38
   1  -3   4  845.68   24.66
  -1  -3  -4  840.80   23.98
  -1  -3  -4  845.75   26.73
  -1  -3  -4  829.17   26.10
   1  -3   4  894.71   24.74
  -1  -3  -4  886.36   25.26
  -1  -3  -4  798.94   24.75
  -1  -3  -4  844.39   22.91
   1  -3   4  832.74   25.61
   1  -3   4  817.66   25.60
   1  -3   4  843.02   24.91
  -1  -3  -4  891.07   24.48
  -1  -3  -4  814.55   24.37
   1  -3   4  810.16   22.75
   1  -3   4  771.17   24.85
  -1  -3  -4  824.09   24.98
   1  -3   4  811.61   24.11
  -1  -3  -5    0.51    0.42
  -1  -3  -5   -0.35    0.77
   1  -3   5    1.46    0.64
  -1  -3  -5    0.29    0.66
  -1  -3  -5    0.45    0.54
   1  -3   5    2.04    0.66
  -1  -3  -5    0.20    0.45
  -1  -3  -5    0.67    0.54
   1  -3   5    0.13    0.38
   1  -3   5    1.05    0.76
   1  -3   5    1.56    0.63
  -1  -3  -5    0.70    0.51
   1  -3   5    0.55    0.50
   1  -3   5    0.15    0.40
  -1  -3  -5    1.77    0.70
   1  -3   5    0.74    0.28
  -1  -3  -5    0.30    0.33
  -1  -3  -6  137.40    6.62
  -1  -3  -6  137.98    6.37
   1  -3   6  142.18    4.79
  -1  -3  -6  138.36    6.25
  -1  -3  -6  130.50    5.64
  -1  -3  -6  137.05    6.56
   1  -3   6  137.04    5.72
   1  -3   6  154.02    7.19
  -1  -3  -6  133.45    7.12
   1  -3   6  145.30    5.97
  -1  -3  -6  128.53    6.13
  -1  -3  -6  137.81    7.70
   1  -3   6  135.77    6.12
   1  -3   7  100.71    5.34
  -1  -3  -7  114.50    7.03
  -1  -3  -7  118.64    5.85
  -1  -3  -7  115.55    6.00
  -1  -3  -7  107.25    4.84
   1  -3   7  103.92    6.31
  -1  -3  -7   97.16    6.15
  -1  -3  -7  108.78    5.80
   1  -3   7  105.08    5.14
   1  -3   7  108.93    5.16
  -1  -3  -7  104.49    5.38
  -1  -3  -7  108.39    5.03
  -1  -3  -7  110.61    5.61
   1  -3   7  114.14    4.19
   1  -3   8 1017.43   30.76
  -1  -3  -8 1022.54   33.40
  -1  -3  -8  972.87   32.13
  -1  -3  -8 1034.20   31.51
  -1  -3  -8 1007.32   31.07
  -1  -3  -8 1011.01   29.69
  -1  -3  -8  949.22   28.68
   1  -3   8  968.96   32.00
   1  -3   8 1010.01   30.57
  -1  -3  -8  991.02   31.17
   1  -3   8  976.88   30.18
  -1  -3  -8  973.57   29.75
   1  -3   8 1063.56   28.59
  -1  -3  -8 1026.73   31.06
  -1  -3  -8 1013.26   30.56
   1  -3   8 1086.60   30.35
   1  -3   9  132.20    6.67
  -1  -3  -9  140.94    8.51
  -1  -3  -9  120.36    7.45
  -1  -3  -9  137.85    7.30
  -1  -3  -9  134.21    6.99
  -1  -3  -9  135.12    6.05
   1  -3   9  149.03    7.99
   1  -3   9  135.54    6.56
   1  -3   9  142.61    6.82
  -1  -3  -9  136.86    7.09
  -1  -3  -9  144.69    7.08
  -1  -3  -9  142.43    6.26
   1  -3   9  130.48    5.27
   1  -3   9  126.29    5.26
  -1  -3  -9  136.66    6.57
   1  -3   9  137.35    6.42
   1  -3  10   -0.30    0.67
  -1  -3 -10    0.43    1.03
  -1  -3 -10   -0.73    0.75
  -1  -3 -10    0.67    0.81
   1  -3  10   -0.44    0.98
  -1  -3 -10    0.52    1.16
  -1  -3 -10    0.67    0.75
   1  -3  10   -0.29    0.59
   1  -3  10    0.28    0.68
  -1  -3 -10    0.46    0.67
   1  -3  10   -0.25    0.57
  -1  -3 -10   -0.53    0.54
  -1  -3 -10    0.65    0.89
  -1  -3 -11  196.61    9.49
   1  -3  11  206.07   10.66
  -1  -3 -11  204.33    9.67
  -1  -3 -11  196.82    9.81
  -1  -3 -11  203.84    8.83
  -1  -3 -11  188.39    9.71
  -1  -3 -11  207.60   10.55
  -1  -3 -11  200.56    9.58
  -1  -3 -12    1.20    1.21
   1  -3  12   -0.51    1.04
  -1  -3 -12    0.38    0.70
  -1  -3 -12    0.59    0.71
  -1  -3 -12   -0.43    0.68
  -1  -3 -12    1.28    1.10
   1  -3  13  307.74   14.82
  -1  -3 -13  328.73   13.74
  -1  -3 -13  314.33   12.57
  -1  -3 -13  320.49   14.11
  -1  -3 -13  337.60   14.10
  -1  -3 -14  127.79    8.04
   1  -3  14  121.26    8.49
  -1  -3 -14  114.28    7.36
  -1  -3 -14  117.62    6.62
  -1  -3 -15   28.61    3.18
  -1  -3 -15   25.47    3.37
   1  -3  15   28.44    4.20
  -1  -3 -15   22.31    3.42
  -1  -3 -16   16.55    2.42
   1  -3  16   18.79    3.52
  -1  -3 -16   11.53    2.59
   1  -3  17  110.38    8.64
  -1  -3 -17  105.29    7.86
   1  -3  18   93.43    8.16
  -1  -3 -18   90.39    7.58
   1  -3  19   51.25    6.16
  -1  -3 -19   58.90    6.13
  -1  -2  19   -0.69    1.55
   1  -2 -19   -0.63    1.41
   1  -2 -19    0.60    1.33
   1  -2 -18   12.06    2.88
  -1  -2  18   12.57    3.04
   1  -2 -17   25.73    3.86
  -1  -2  17   27.26    4.23
   1  -2 -16   27.54    3.89
  -1  -2  16   28.76    4.16
  -1  -2  15   26.45    3.80
  -1  -2  15   23.46    3.84
   1  -2 -15   23.32    3.44
  -1  -2  15   28.60    3.66
  -1  -2  14  284.26   14.01
   1  -2 -14  286.89   13.32
  -1  -2  14  286.99   12.99
  -1  -2  14  302.79   14.05
  -1  -2  13   68.24    6.01
  -1  -2  13   68.17    5.32
  -1  -2  13   70.43    5.93
   1  -2 -13   88.67    6.16
  -1  -2  12  310.87   13.84
   1  -2 -12  321.05   13.49
   1  -2 -12  335.16   14.81
   1  -2 -12  303.77   11.39
  -1  -2  12  309.64   13.10
  -1  -2  11   84.86    5.90
   1  -2 -11   63.28    5.52
   1  -2 -11   76.62    5.38
  -1  -2  11   64.58    4.53
  -1  -2  11   76.90    4.48
   1  -2 -11   76.28    4.19
  -1  -2  11   73.09    5.06
   1  -2 -10    6.16    1.69
  -1  -2  10    3.35    1.12
   1  -2 -10    1.52    0.92
  -1  -2  10    4.15    1.34
   1  -2 -10    4.74    1.38
  -1  -2  10    4.31    1.29
   1  -2 -10    2.57    0.81
  -1  -2  10    4.60    1.10
   1  -2 -10    3.83    1.46
   1  -2  -9  295.57   12.74
  -1  -2   9  314.49   11.83
   1  -2  -9  306.20   11.97
   1  -2  -9  293.30   11.47
   1  -2  -9  298.68   12.15
   1  -2  -9  291.43   12.31
   1  -2  -9  289.87   10.78
  -1  -2   9  286.59   12.12
  -1  -2   9  271.28   12.37
   1  -2  -9  298.86   10.26
  -1  -2   9  307.97   10.79
  -1  -2   9  296.62   11.55
   1  -2  -9  294.18   12.44
  -1  -2   8  243.77    9.88
   1  -2  -8  263.10   11.10
   1  -2  -8  237.91    9.65
   1  -2  -8  246.18   10.03
   1  -2  -8  254.41   10.56
   1  -2  -8  252.45   10.35
   1  -2  -8  253.64    9.25
  -1  -2   8  250.99   10.40
   1  -2  -8  242.95    9.30
  -1  -2   8  230.89   10.65
  -1  -2   8  258.28    9.93
   1  -2  -8  275.57   11.09
  -1  -2   8  256.21    9.18
   1  -2  -8  238.26    8.52
   1  -2  -8  230.14    8.09
  -1  -2   7  131.22    6.11
   1  -2  -7  119.29    6.54
   1  -2  -7  129.35    6.14
   1  -2  -7  137.36    6.01
   1  -2  -7  119.21    6.19
   1  -2  -7  130.95    6.55
   1  -2  -7  125.46    5.41
   1  -2  -7  119.58    6.00
  -1  -2   7  117.42    6.11
   1  -2  -7  120.58    5.45
  -1  -2   7  125.10    6.81
  -1  -2   7  117.49    5.78
   1  -2  -7  139.78    6.90
  -1  -2   7  115.82    5.26
   1  -2  -7  115.62    4.78
   1  -2  -7  122.25    4.79
   1  -2  -6  103.89    4.18
  -1  -2   6   96.24    4.80
   1  -2  -6  106.40    5.74
   1  -2  -6   99.12    4.52
  -1  -2   6  100.59    5.68
  -1  -2   6  106.04    5.16
   1  -2  -6   99.02    5.50
   1  -2  -6  100.94    5.06
   1  -2  -6   90.83    4.64
   1  -2  -6  100.47    5.25
  -1  -2   6  104.45    5.06
   1  -2  -6  105.37    5.56
   1  -2  -6  100.91    4.53
   1  -2  -6   95.44    5.08
  -1  -2   6   99.76    5.12
   1  -2  -6  100.91    3.98
   1  -2  -6  100.52    4.97
   1  -2  -5    1.38    0.36
   1  -2  -5    1.18    0.43
   1  -2  -5    0.99    0.75
  -1  -2   5    0.89    0.51
  -1  -2   5    1.26    0.69
   1  -2  -5    1.23    0.44
   1  -2  -5    1.17    0.68
  -1  -2   5    0.76    0.52
   1  -2  -5    0.63    0.48
   1  -2  -5    0.61    0.49
  -1  -2   5    0.74    0.53
   1  -2  -5    0.66    0.53
  -1  -2   5    0.93    0.54
   1  -2  -5    0.56    0.48
   1  -2  -5    0.81    0.41
   1  -2  -5    1.97    0.70
  -1  -2   5    1.31    0.40
   1  -2  -5    0.47    0.30
   1  -2  -4  148.71    5.14
  -1  -2   4  138.32    6.39
   1  -2  -4  141.49    5.19
   1  -2  -4  138.05    6.41
  -1  -2   4  138.22    5.34
  -1  -2   4  135.28    5.79
   1  -2  -4  132.40    6.04
   1  -2  -4  138.90    5.40
   1  -2  -4  124.50    5.72
   1  -2  -4  138.98    6.08
  -1  -2   4  141.91    5.85
   1  -2  -4  136.94    5.35
   1  -2  -4  134.17    5.88
  -1  -2   4  142.34    4.74
  -1  -2   4  125.88    5.53
   1  -2  -4  143.72    4.55
  -1  -2   4  144.86    5.00
   1  -2  -4  144.12    5.93
   1  -2  -4  139.74    4.73
   1  -2  -3  192.99    5.72
   1  -2  -3  195.62    6.28
  -1  -2   3  212.54    7.94
   1  -2  -3  192.17    6.83
   1  -2  -3  182.70    6.58
   1  -2  -3  198.07    6.17
  -1  -2   3  210.02    7.41
   1  -2  -3  197.71    7.42
  -1  -2   3  191.28    7.20
   1  -2  -3  208.20    7.42
   1  -2  -3  193.38    7.20
  -1  -2   3  195.49    6.96
   1  -2  -3  192.59    7.84
  -1  -2   3  186.40    6.48
   1  -2  -3  195.10    6.82
   1  -2  -3  198.19    7.30
  -1  -2   3  185.19    6.09
   1  -2  -3  201.28    6.74
   1  -2  -3  195.50    7.29
  -1  -2   3  199.53    6.57
  -1  -2   2  126.26    5.46
   1  -2  -2  120.55    4.05
   1  -2  -2  131.58    4.70
  -1  -2   2  123.49    4.46
   1  -2  -2  123.54    4.69
  -1  -2   2  119.32    4.11
   1  -2  -2  123.69    5.56
  -1  -2   2  114.06    4.95
  -1  -2   2  119.84    5.07
   1  -2  -2  116.82    4.77
   1  -2  -2  131.72    5.13
  -1  -2   2  128.42    5.11
   1  -2  -2  123.93    4.79
  -1  -2   2  123.45    4.92
   1  -2  -2  121.65    4.95
   1  -2  -2  118.69    4.73
  -1  -2   2  126.83    4.24
   1  -2  -2  110.08    4.88
   1  -2  -2  127.14    4.64
  -1  -2   2  127.84    4.38
  -1  -2   1  120.70    4.94
  -1  -2   1  119.26    4.43
   1  -2  -1  109.64    4.27
   1  -2  -1  116.09    4.34
  -1  -2   1  116.72    4.16
  -1  -2   1  117.57    4.86
   1  -2  -1  118.32    4.59
   1  -2  -1  117.78    4.52
  -1  -2   1  107.42    4.06
   1  -2  -1  106.82    4.52
   1  -2  -1  121.20    4.53
   1  -2  -1  110.98    4.45
   1  -2  -1  115.32    4.27
   1  -2  -1  115.41    4.83
  -1  -2   1  117.97    4.85
   1  -2  -1  114.44    4.63
  -1  -2   1  112.77    4.40
  -1  -2   1  110.83    4.30
  -1  -2   1  106.77    4.73
  -1  -2   1  119.85    4.29
   1  -2  -1  111.94    4.36
  -1  -2   1  111.49    4.19
  -1  -2   0 1566.63   42.37
  -1  -2   0 1544.59   42.56
   1  -2   0 1501.15   42.33
  -1  -2   0 1533.46   42.68
   1  -2   0 1579.44   42.57
  -1  -2   0 1588.75   42.54
   1  -2   0 1577.91   42.52
   1  -2   0 1571.11   42.51
  -1  -2   0 1582.02   42.45
   1  -2   0 1523.34   42.28
   1  -2   0 1595.73   42.78
   1  -2   0 1515.18   42.86
   1  -2   0 1584.08   42.51
  -1  -2   0 1509.00   43.36
   1  -2   0 1566.56   43.10
   1  -2   0 1570.31   42.72
   1  -2   0 1517.24   42.32
   1  -2   0 1544.10   42.95
  -1  -2   0 1509.89   42.56
   1  -2   0 1471.52   41.54
  -1  -2   0 1492.00   43.05
  -1  -2   0 1601.20   43.18
  -1  -2  -1 1956.79   54.93
  -1  -2  -1 1980.03   54.27
   1  -2   1 2080.11   54.51
  -1  -2  -1 1985.42   54.47
   1  -2   1 1990.40   54.65
  -1  -2  -1 2034.48   55.10
  -1  -2  -1 1934.89   55.68
   1  -2   1 1969.84   54.35
  -1  -2  -1 2003.19   55.59
   1  -2   1 1965.70   55.06
   1  -2   1 1911.81   54.87
  -1  -2  -1 1943.63   55.58
  -1  -2  -1 1979.66   54.69
   1  -2   1 1959.62   55.03
   1  -2   1 1980.53   55.14
   1  -2   1 2043.87   53.97
   1  -2   1 2033.04   54.44
   1  -2   2 9409.32  256.68
  -1  -2  -2 9460.43  257.73
  -1  -2  -2 9520.71  257.33
   1  -2   2 9709.33  256.29
   1  -2   2 9762.02  256.93
   1  -2   2 9566.11  257.17
   1  -2   2 9537.24  257.61
  -1  -2  -2 9778.97  256.54
  -1  -2  -2 9961.09  257.46
   1  -2   2 9391.45  256.94
  -1  -2  -2 9469.51  258.66
   1  -2   2 9659.88  256.39
  -1  -2  -2 9533.70  258.38
  -1  -2  -2 9607.85  257.50
   1  -2   2 9480.18  256.98
  -1  -2  -2 9425.19  257.13
   1  -2   2 9377.91  257.71
   1  -2   2 9492.76  257.66
   1  -2   2 9571.07  256.71
   1  -2   3 5949.42  158.80
  -1  -2  -3 5917.47  160.29
  -1  -2  -3 5975.50  157.76
   1  -2   3 6118.71  158.28
   1  -2   3 5903.39  157.24
  -1  -2  -3 5987.16  158.71
   1  -2   3 6147.16  158.35
  -1  -2  -3 5824.25  158.30
   1  -2   3 6107.05  158.96
   1  -2   3 5845.03  159.09
   1  -2   3 6020.61  159.21
   1  -2   3 6117.00  158.07
  -1  -2  -3 5992.99  158.87
   1  -2   3 6031.11  157.46
  -1  -2  -3 5974.33  159.86
   1  -2   3 5358.70  156.89
  -1  -2  -3 5771.80  158.37
  -1  -2  -3 6053.02  158.07
  -1  -2  -4 2723.10   72.93
  -1  -2  -4 2622.72   71.81
  -1  -2  -4 2574.11   71.39
  -1  -2  -4 2568.20   71.23
   1  -2   4 2607.19   69.97
  -1  -2  -4 2442.21   71.02
  -1  -2  -4 2733.50   72.01
   1  -2   4 2566.32   70.58
   1  -2   4 2580.75   72.25
   1  -2   4 2683.86   71.31
  -1  -2  -4 2482.26   70.52
  -1  -2  -4 2649.66   73.38
  -1  -2  -4 2732.89   71.77
   1  -2   4 2588.64   71.13
  -1  -2  -5    8.31    1.62
  -1  -2  -5    9.70    1.56
   1  -2   5    6.74    1.04
  -1  -2  -5    5.12    1.01
  -1  -2  -5    8.16    1.14
   1  -2   5    6.40    1.20
  -1  -2  -5    5.94    1.11
   1  -2   5    4.12    0.78
   1  -2   5    4.40    0.88
  -1  -2  -5    7.60    1.10
   1  -2   5    7.35    0.69
  -1  -2  -5    7.65    0.97
   1  -2   5    6.16    0.95
  -1  -2  -5    5.90    1.05
   1  -2   5    6.51    0.81
  -1  -2  -6 1111.90   34.57
   1  -2   6 1115.16   32.32
  -1  -2  -6 1074.98   33.69
  -1  -2  -6 1112.93   32.70
  -1  -2  -6 1118.95   32.38
  -1  -2  -6 1062.65   31.20
   1  -2   6 1146.86   33.62
   1  -2   6 1076.66   31.78
   1  -2   6 1101.93   32.31
  -1  -2  -6 1086.59   32.87
   1  -2   6 1125.37   30.82
  -1  -2  -6 1086.36   32.39
  -1  -2  -6 1081.49   31.64
  -1  -2  -6 1176.13   32.44
   1  -2   6 1128.58   32.06
   1  -2   6 1094.57   31.07
   1  -2   7  302.38   10.88
  -1  -2  -7  298.43   12.71
  -1  -2  -7  293.92   12.02
  -1  -2  -7  294.92   11.25
  -1  -2  -7  300.46   10.98
  -1  -2  -7  297.25    9.17
  -1  -2  -7  306.60    9.98
   1  -2   7  309.86   12.11
  -1  -2  -7  299.59   11.25
   1  -2   7  284.35   10.48
   1  -2   7  294.19   10.80
   1  -2   7  298.06    9.47
  -1  -2  -7  303.02   10.23
  -1  -2  -7  287.54   10.94
   1  -2   7  293.92   10.51
  -1  -2  -7  287.85   10.72
   1  -2   7  304.90    9.56
   1  -2   8  295.70    9.52
  -1  -2  -8  301.70   11.40
  -1  -2  -8  291.09   10.38
   1  -2   8  306.45    9.72
   1  -2   8  290.69   10.86
   1  -2   8  300.44   11.15
  -1  -2  -8  299.90   11.55
  -1  -2  -8  277.42   12.89
   1  -2   8  301.35   11.19
  -1  -2  -8  299.10   12.42
  -1  -2  -8  306.07   11.38
  -1  -2  -8  303.07   11.66
  -1  -2  -8  280.92   10.10
   1  -2   8  277.25   12.27
   1  -2   8  304.94   10.85
  -1  -2  -8  302.58   11.01
  -1  -2  -8  301.83    9.36
   1  -2   9   14.58    1.91
  -1  -2  -9   12.28    1.85
  -1  -2  -9   11.95    2.43
  -1  -2  -9   10.04    1.77
   1  -2   9   10.39    1.76
  -1  -2  -9   11.38    2.13
  -1  -2  -9   12.44    1.95
  -1  -2  -9   13.87    1.99
   1  -2   9   13.40    2.29
   1  -2   9   10.07    1.09
   1  -2   9   12.56    1.32
  -1  -2  -9   11.38    1.56
  -1  -2  -9    9.53    1.72
  -1  -2  -9   10.40    1.39
  -1  -2  -9   10.39    1.55
   1  -2   9   11.26    1.63
  -1  -2 -10  104.52    6.02
  -1  -2 -10   98.97    6.10
   1  -2  10  105.66    5.87
  -1  -2 -10  100.89    6.02
   1  -2  10  100.36    6.71
  -1  -2 -10   90.23    6.87
   1  -2  10  107.59    4.67
  -1  -2 -10   97.37    5.85
  -1  -2 -10  112.28    5.73
   1  -2  10  109.88    5.64
  -1  -2 -10  104.01    6.75
   1  -2  10  110.13    5.99
  -1  -2 -10   97.34    6.09
   1  -2  11   51.80    4.07
  -1  -2 -11   55.84    4.38
  -1  -2 -11   52.62    4.29
   1  -2  11   60.27    5.27
  -1  -2 -11   62.26    5.72
   1  -2  11   58.40    3.30
  -1  -2 -11   59.95    4.57
  -1  -2 -11   60.54    4.08
  -1  -2 -11   61.43    5.23
   1  -2  11   48.63    4.02
  -1  -2 -11   57.67    4.64
   1  -2  12   71.77    5.96
  -1  -2 -12   56.49    4.60
  -1  -2 -12   61.06    4.96
   1  -2  12   58.53    4.45
  -1  -2 -12   63.47    4.36
  -1  -2 -13   18.16    2.42
  -1  -2 -13   22.56    3.01
  -1  -2 -13   23.45    3.18
   1  -2  13   23.51    3.57
  -1  -2 -14   28.49    3.68
   1  -2  14   35.08    4.45
  -1  -2 -14   42.25    4.18
  -1  -2 -14   43.23    3.69
  -1  -2 -15    1.03    1.08
   1  -2  15    1.85    1.49
  -1  -2 -15    4.06    1.73
  -1  -2 -16   13.30    2.20
   1  -2  16   13.72    3.11
  -1  -2 -16    9.70    2.38
  -1  -2 -17   65.57    6.12
   1  -2  17   66.15    6.77
  -1  -2 -17   65.57    5.09
  -1  -2 -18   64.27    6.20
   1  -2  18   63.14    6.76
  -1  -2 -18   50.99    4.58
   1  -2  19   86.22    8.08
  -1  -2 -19   81.17    7.26
  -1  -1  19    4.25    2.15
   1  -1 -19    3.79    1.83
  -1  -1  18   21.16    3.92
   1  -1 -18   18.68    3.43
   1  -1 -18   18.94    3.44
  -1  -1  17   -0.65    1.57
  -1  -1  17   -0.53    1.18
   1  -1 -17   -0.57    1.28
   1  -1 -17    1.08    1.40
  -1  -1  16   90.63    6.80
   1  -1 -16   81.71    6.71
   1  -1 -16   91.26    6.88
  -1  -1  16   91.41    7.47
  -1  -1  15    8.41    2.23
  -1  -1  15    7.54    2.25
   1  -1 -15    6.05    1.96
  -1  -1  14  197.07   10.27
   1  -1 -14  200.85   10.58
  -1  -1  14  215.66   11.42
  -1  -1  13   39.81    4.02
   1  -1 -13   38.43    4.00
  -1  -1  13   36.99    4.29
  -1  -1  12    6.92    1.65
  -1  -1  12    3.77    1.68
   1  -1 -12    6.41    2.21
  -1  -1  12   10.91    2.07
  -1  -1  12    9.79    1.63
   1  -1 -12   12.85    2.24
  -1  -1  11    3.12    1.04
   1  -1 -11    0.73    0.67
  -1  -1  11    5.83    1.45
  -1  -1  11    2.74    1.13
  -1  -1  11    3.87    1.40
  -1  -1  11    3.28    1.16
  -1  -1  11    2.58    1.24
  -1  -1  11    6.57    1.58
   1  -1 -11    3.90    1.38
   1  -1 -11    4.53    1.65
  -1  -1  11    6.49    1.29
   1  -1 -10  264.05   12.27
   1  -1 -10  270.09   11.49
  -1  -1  10  272.34   10.22
  -1  -1  10  254.74   11.90
  -1  -1  10  283.99   11.49
  -1  -1  10  286.36   11.59
   1  -1 -10  282.15   11.20
  -1  -1  10  271.96   11.18
  -1  -1  10  294.05   10.96
   1  -1 -10  276.61   11.87
  -1  -1  10  279.75   11.54
  -1  -1   9  138.70    6.78
   1  -1  -9  131.06    6.85
   1  -1  -9  128.81    7.40
  -1  -1   9  133.16    6.89
  -1  -1   9  136.41    5.97
  -1  -1   9  129.04    7.24
   1  -1  -9  132.08    6.51
  -1  -1   9  139.18    6.46
   1  -1  -9  139.09    7.34
  -1  -1   9  138.92    6.94
   1  -1  -8 2641.81   72.48
   1  -1  -8 2588.06   71.42
  -1  -1   8 2564.49   71.66
  -1  -1   8 2658.75   73.76
  -1  -1   8 2677.62   73.33
  -1  -1   8 2577.95   72.84
   1  -1  -8 2554.26   73.74
  -1  -1   8 2536.00   69.87
   1  -1  -8 2669.71   73.09
   1  -1  -8 2627.00   74.12
  -1  -1   8 2556.91   72.77
   1  -1  -7  270.36    9.60
   1  -1  -7  246.64   10.25
  -1  -1   7  264.51    9.02
   1  -1  -7  259.94    8.73
  -1  -1   7  244.28   10.18
  -1  -1   7  262.02   10.03
   1  -1  -7  278.26   10.68
   1  -1  -7  243.18   10.33
   1  -1  -7  253.37    9.87
  -1  -1   7  267.45    9.87
  -1  -1   7  247.38    7.78
   1  -1  -6  277.82    9.51
   1  -1  -6  268.00   10.37
   1  -1  -6  252.92    8.77
  -1  -1   6  274.40    9.14
  -1  -1   6  275.17   10.26
   1  -1  -6  290.63   10.75
  -1  -1   6  281.07   10.10
  -1  -1   6  279.82    8.28
   1  -1  -6  241.98    8.48
   1  -1  -6  276.59    9.99
  -1  -1   6  287.17    9.96
   1  -1  -6  271.80   10.43
   1  -1  -5 3140.94   84.80
   1  -1  -5 3142.72   85.91
   1  -1  -5 3091.53   85.61
   1  -1  -5 3254.31   84.43
  -1  -1   5 3167.57   85.67
  -1  -1   5 3040.85   85.56
   1  -1  -5 2918.38   86.15
  -1  -1   5 3061.41   83.94
   1  -1  -5 3071.78   84.30
   1  -1  -5 3121.39   85.87
   1  -1  -5 3147.25   85.37
  -1  -1   5 3058.99   85.42
  -1  -1   4 1045.10   29.76
   1  -1  -4 1029.75   30.00
   1  -1  -4 1049.20   29.10
   1  -1  -4 1066.85   29.61
   1  -1  -4 1039.73   29.84
  -1  -1   4 1072.72   29.62
   1  -1  -4 1024.68   30.17
   1  -1  -4  997.16   28.87
  -1  -1   4 1063.40   29.73
  -1  -1   4 1005.68   29.69
   1  -1  -4  969.16   30.36
  -1  -1   4 1023.49   28.73
   1  -1  -4 1018.11   29.03
  -1  -1   4 1030.64   28.92
   1  -1  -4 1063.30   28.89
   1  -1  -3 1010.81   25.81
   1  -1  -3  843.41   25.97
  -1  -1   3  894.96   25.47
  -1  -1   3  812.27   25.86
   1  -1  -3  865.09   26.77
   1  -1  -3  933.58   26.14
  -1  -1   3  935.10   26.09
   1  -1  -3  894.56   25.33
   1  -1  -3  949.91   25.94
   1  -1  -3  906.93   26.16
  -1  -1   3  855.56   25.91
   1  -1  -3  930.75   26.39
   1  -1  -3  899.04   25.40
   1  -1  -3  908.20   26.50
  -1  -1   3  909.56   25.86
  -1  -1   3  889.76   26.96
  -1  -1   3  926.83   25.73
   1  -1  -3  946.35   25.47
   1  -1  -3  919.63   25.89
   1  -1  -3  965.50   25.93
   1  -1  -2  498.09   14.90
   1  -1  -2  495.08   14.66
  -1  -1   2  504.95   14.69
   1  -1  -2  496.93   14.43
  -1  -1   2  511.77   14.55
  -1  -1   2  468.20   14.47
   1  -1  -2  518.80   15.59
   1  -1  -2  497.55   14.54
  -1  -1   2  505.83   14.82
  -1  -1   2  492.86   14.75
   1  -1  -2  518.95   14.72
   1  -1  -2  481.73   14.88
   1  -1  -2  508.18   15.14
   1  -1  -2  499.53   14.32
  -1  -1   2  489.94   14.30
   1  -1  -2  519.29   14.82
   1  -1  -2  491.89   15.16
  -1  -1   2  509.44   14.56
  -1  -1   2  483.61   14.68
  -1  -1   2  480.18   14.61
   1  -1  -2  507.63   14.84
  -1  -1   2  502.65   15.52
  -1  -1   1  733.53   20.15
   1  -1  -1  704.31   20.07
   1  -1  -1  693.62   20.22
  -1  -1   1  670.04   19.90
  -1  -1   1  721.90   19.57
  -1  -1   1  696.82   20.14
  -1  -1   1  692.70   19.97
   1  -1  -1  691.51   20.09
   1  -1  -1  707.75   20.36
   1  -1  -1  705.19   20.10
  -1  -1   1  703.88   20.05
   1  -1  -1  709.36   19.69
   1  -1  -1  700.26   19.94
  -1  -1   1  695.22   19.99
  -1  -1   1  698.11   19.63
   1  -1  -1  692.33   20.20
   1  -1  -1  697.67   19.77
  -1  -1   1  700.31   20.50
  -1  -1   0  765.74   22.24
  -1  -1   0  815.14   22.38
   1  -1   0  775.92   22.22
  -1  -1   0  809.65   22.18
   1  -1   0  782.74   22.37
   1  -1   0  749.35   22.11
   1  -1   0  771.78   22.31
  -1  -1   0  767.23   22.35
  -1  -1   0  788.91   22.06
  -1  -1   0  786.62   22.30
   1  -1   0  793.94   22.28
  -1  -1   0  789.97   22.21
   1  -1   0  781.98   22.31
   1  -1   0  780.85   22.19
  -1  -1   0  777.74   22.29
   1  -1   0  835.80   21.64
   1  -1   0  777.77   21.71
  -1  -1   0  759.91   22.27
  -1  -1   0  781.20   21.81
   1  -1   0  750.27   21.82
  -1  -1   0  793.37   21.52
   1  -1   0  769.72   22.09
   1  -1   0  763.55   21.96
  -1  -1   0  774.20   22.51
  -1  -1  -1   10.19    1.03
   1  -1   1   11.24    0.83
  -1  -1  -1   11.23    0.93
   1  -1   1   12.00    0.77
   1  -1   1   11.47    0.99
   1  -1   1   12.73    1.04
  -1  -1  -1   13.50    1.01
  -1  -1  -1   14.33    1.13
   1  -1   1   12.97    1.11
  -1  -1  -1   11.79    0.86
  -1  -1  -1   10.92    1.02
  -1  -1  -1   12.34    1.20
   1  -1   1   12.38    0.70
  -1  -1  -1   12.96    1.24
  -1  -1  -1   12.56    0.90
   1  -1   1   13.06    1.10
   1  -1   1   12.92    1.03
   1  -1   1   13.89    1.00
   1  -1   1   13.53    1.19
   1  -1   1   12.39    0.81
   1  -1   1   13.62    1.13
   1  -1   1   14.29    1.05
   1  -1   1   12.79    1.02
  -1  -1  -2    5.08    0.63
   1  -1   2    4.31    0.57
   1  -1   2    5.31    0.68
   1  -1   2    6.33    0.74
   1  -1   2    5.46    0.79
   1  -1   2    6.33    0.79
  -1  -1  -2    5.79    0.72
   1  -1   2    4.71    0.48
  -1  -1  -2    5.41    0.59
  -1  -1  -2    3.94    0.83
   1  -1   2    5.94    0.60
  -1  -1  -2    6.02    0.94
  -1  -1  -2    4.95    0.55
  -1  -1  -2    7.15    0.73
   1  -1   2    6.83    0.75
   1  -1   2    5.03    0.74
   1  -1   2    5.55    0.59
  -1  -1  -2    5.07    0.75
   1  -1   2    4.34    0.61
  -1  -1  -3 3143.53   84.38
   1  -1   3 3184.89   85.09
  -1  -1  -3 3108.19   86.66
  -1  -1  -3 3011.93   86.34
  -1  -1  -3 3183.48   85.29
  -1  -1  -3 3096.07   84.93
   1  -1   3 3201.56   84.41
   1  -1   3 3100.93   85.96
   1  -1   3 3167.18   85.25
  -1  -1  -3 3228.06   85.72
  -1  -1  -3 3078.66   85.05
   1  -1   3 3058.16   84.42
  -1  -1  -3 3181.64   85.11
  -1  -1  -3 3118.62   85.62
   1  -1   3 3260.74   85.27
   1  -1   3 3035.95   84.94
  -1  -1  -4   28.38    2.40
  -1  -1  -4   30.06    2.03
  -1  -1  -4   27.24    1.83
   1  -1   4   30.33    2.01
  -1  -1  -4   30.80    2.14
   1  -1   4   25.10    2.21
   1  -1   4   33.77    2.13
  -1  -1  -4   32.40    2.25
  -1  -1  -4   32.14    1.85
   1  -1   4   29.85    1.54
  -1  -1  -4   30.81    1.98
  -1  -1  -4   30.97    2.70
   1  -1   4   29.97    1.95
   1  -1   4   34.60    1.80
  -1  -1  -5  307.75   11.86
   1  -1   5  318.53   10.36
  -1  -1  -5  301.74   11.32
  -1  -1  -5  305.96   10.47
  -1  -1  -5  302.29   10.14
  -1  -1  -5  311.26    9.31
   1  -1   5  308.28   11.35
   1  -1   5  308.68   10.42
  -1  -1  -5  288.72   10.56
  -1  -1  -5  310.94    9.81
   1  -1   5  308.62    9.37
  -1  -1  -5  307.50   10.37
  -1  -1  -5  324.95   10.55
   1  -1   5  292.30   10.16
   1  -1   5  290.22    9.39
   1  -1   6   15.05    1.13
  -1  -1  -6   14.57    1.32
   1  -1   6   14.31    1.18
  -1  -1  -6   10.75    1.43
   1  -1   6   13.11    1.52
  -1  -1  -6   10.08    1.43
  -1  -1  -6   12.68    1.97
   1  -1   6   13.68    1.55
  -1  -1  -6   16.19    2.05
  -1  -1  -6   14.55    1.65
  -1  -1  -6   11.70    1.40
   1  -1   6   14.69    1.00
  -1  -1  -6   11.96    1.08
   1  -1   6   11.03    1.80
  -1  -1  -6   16.29    1.64
   1  -1   6   13.52    1.48
  -1  -1  -6   13.27    0.80
  -1  -1  -7  212.55    9.91
   1  -1   7  228.70    8.53
  -1  -1  -7  218.92    8.75
  -1  -1  -7  206.87    9.29
  -1  -1  -7  226.99    8.48
  -1  -1  -7  219.12    8.68
   1  -1   7  220.81    6.95
  -1  -1  -7  216.98    7.37
   1  -1   7  222.70    9.62
  -1  -1  -7  209.90    8.57
   1  -1   7  213.37    8.41
  -1  -1  -7  195.64    7.56
   1  -1   7  215.86    7.31
  -1  -1  -7  225.12    8.65
   1  -1   7  213.05    6.93
  -1  -1  -7  191.59    6.57
   1  -1   7  228.02    8.35
  -1  -1  -7  217.85    8.33
  -1  -1  -8  988.31   32.70
  -1  -1  -8 1013.85   31.92
   1  -1   8 1068.42   30.68
  -1  -1  -8 1057.15   30.96
   1  -1   8 1005.64   30.21
  -1  -1  -8 1054.76   29.10
   1  -1   8 1058.98   28.51
   1  -1   8 1081.69   32.36
   1  -1   8 1030.52   30.59
  -1  -1  -8 1045.50   30.75
  -1  -1  -8 1073.53   29.50
  -1  -1  -8  976.62   30.59
   1  -1   8 1013.50   28.99
  -1  -1  -8  912.25   27.69
   1  -1   8  995.37   28.19
   1  -1   8 1042.20   30.25
  -1  -1  -8 1058.27   30.13
  -1  -1  -9    1.76    1.14
  -1  -1  -9    2.98    0.98
  -1  -1  -9    0.73    0.75
   1  -1   9    1.31    0.76
   1  -1   9    1.06    0.84
   1  -1   9    2.67    0.86
   1  -1   9    3.19    1.36
  -1  -1  -9    1.90    0.86
   1  -1   9    2.59    1.03
  -1  -1  -9    2.24    0.96
   1  -1   9    3.47    0.69
   1  -1   9    1.86    0.67
   1  -1   9    2.32    0.95
  -1  -1  -9    2.72    0.93
   1  -1  10  310.13   12.20
   1  -1  10  306.18   11.96
  -1  -1 -10  309.10   14.18
  -1  -1 -10  318.89   12.72
   1  -1  10  283.84   13.34
   1  -1  10  327.91   10.81
  -1  -1 -10  335.99   12.57
   1  -1  10  331.75   12.39
  -1  -1 -10  298.29   12.27
   1  -1  10  324.35   11.94
  -1  -1 -10  316.40   11.83
  -1  -1 -10  307.73   13.33
   1  -1  11  207.04    9.38
   1  -1  11  220.82    9.35
  -1  -1 -11  212.71   10.51
   1  -1  11  206.43   10.80
   1  -1  11  201.51    7.88
  -1  -1 -11  219.79    9.70
   1  -1  11  205.90    9.37
  -1  -1 -11  204.82    9.49
  -1  -1 -11  205.25    8.86
   1  -1  11  201.41    8.97
  -1  -1 -11  219.23   11.47
  -1  -1 -11  214.17    9.91
  -1  -1 -12   23.92    3.04
   1  -1  12   17.96    2.43
   1  -1  12   21.41    3.32
   1  -1  12   21.38    2.06
  -1  -1 -12   22.11    2.81
  -1  -1 -12   24.87    2.58
  -1  -1 -12   28.74    3.56
   1  -1  13    1.12    1.35
  -1  -1 -13    1.22    0.84
  -1  -1 -13    2.60    1.25
   1  -1  14    1.20    1.55
  -1  -1 -14    2.91    1.15
  -1  -1 -14    4.66    1.70
   1  -1  15  363.80   17.43
  -1  -1 -15  388.28   14.94
  -1  -1 -15  410.88   16.91
   1  -1  16  134.16    9.55
  -1  -1 -16  121.43    7.13
  -1  -1 -16  129.75    8.50
   1  -1  17   22.46    4.10
  -1  -1 -17   22.55    3.00
  -1  -1 -17   24.94    3.78
   1  -1  18  189.06   12.21
  -1  -1 -18  177.93    9.29
  -1  -1 -18  185.82   11.04
  -1  -1 -19    0.84    1.14
   1  -1  19   -0.77    1.98
  -1  -1 -19    0.62    1.51
  -1   0  20   -0.76    1.55
  -1   0  19    1.18    1.86
  -1   0  19    3.69    2.02
   1   0 -19    4.92    2.17
   1   0 -19    3.19    1.75
  -1   0  18    0.56    1.26
  -1   0  18   -0.71    1.29
   1   0 -18   -0.59    1.20
   1   0 -18   -0.61    1.36
  -1   0  17    1.07    1.46
  -1   0  17    1.36    1.75
   1   0 -17    0.55    1.42
   1   0 -17    2.30    1.49
  -1   0  16   -0.50    1.22
  -1   0  16   -0.65    1.45
   1   0 -16    0.52    0.82
   1   0 -16   -0.54    1.21
  -1   0  15    0.48    1.07
  -1   0  15    4.31    2.17
   1   0 -15    1.94    1.33
   1   0 -15    3.55    1.46
  -1   0  14   -0.45    1.08
  -1   0  14   -0.57    1.39
   1   0 -14    0.45    1.08
   1   0 -14    0.47    1.14
  -1   0  13    0.35    0.90
  -1   0  13    0.54    1.20
  -1   0  13    0.84    0.93
   1   0 -13    1.75    1.13
   1   0 -13    0.83    0.85
   1   0 -12    0.48    0.99
   1   0 -12    0.40    0.90
   1   0 -12    1.91    1.10
  -1   0  12   -0.33    0.68
  -1   0  12    1.50    1.12
  -1   0  12    0.39    0.71
  -1   0  12    0.30    0.74
  -1   0  12   -0.25    0.78
   1   0 -12    0.23    0.52
   1   0 -11  207.27    8.28
  -1   0  11  193.68    9.34
  -1   0  11  213.79    9.73
   1   0 -11  207.35    9.58
  -1   0  11  206.35    9.34
  -1   0  11  199.62   10.43
  -1   0  11  214.08    9.85
   1   0 -11  208.27    9.88
  -1   0  11  197.91    8.80
  -1   0  11  194.05    8.20
   1   0 -11  205.14    9.72
   1   0 -11  200.65   10.40
  -1   0  10    0.41    0.56
   1   0 -10   -0.40    0.98
   1   0 -10    0.33    0.75
   1   0 -10    0.29    0.70
  -1   0  10    0.32    0.86
  -1   0  10    0.65    0.59
  -1   0  10    0.83    0.93
  -1   0  10   -0.33    0.61
   1   0 -10    1.03    0.83
  -1   0  10    0.25    0.57
  -1   0  10   -0.25    0.59
  -1   0  10   -0.30    0.67
   1   0 -10   -0.20    0.40
   1   0  -9    0.94    0.76
  -1   0   9    0.61    0.74
   1   0  -9    0.36    0.81
   1   0  -9   -0.26    0.66
   1   0  -9   -0.30    0.55
  -1   0   9    0.27    0.60
  -1   0   9    0.86    0.74
  -1   0   9    0.60    0.67
  -1   0   9   -0.38    0.69
  -1   0   9   -0.28    0.57
  -1   0   9    0.24    0.48
  -1   0   9    1.27    0.64
  -1   0   8    0.16    0.39
  -1   0   8   -0.20    0.52
  -1   0   8    0.07    0.24
  -1   0   8    0.09    0.29
  -1   0   8   -0.28    0.56
   1   0  -8    1.42    0.94
   1   0  -8    0.32    0.65
  -1   0   8   -0.24    0.54
   1   0  -8    0.53    0.60
   1   0  -8    0.45    0.62
  -1   0   8    0.26    0.62
  -1   0   8    1.35    0.65
  -1   0   8   -0.33    0.86
  -1   0   8    0.52    0.63
   1   0  -8    0.16    0.36
  -1   0   7   18.21    1.78
  -1   0   7   16.96    1.18
  -1   0   7   13.54    1.12
  -1   0   7   14.83    1.92
   1   0  -7   17.05    2.10
   1   0  -7   16.22    1.89
   1   0  -7   11.92    1.84
   1   0  -7   15.88    1.73
  -1   0   7   17.46    1.89
  -1   0   7   17.87    1.96
  -1   0   7   18.86    2.07
  -1   0   7   18.52    2.05
  -1   0   7   13.13    1.93
  -1   0   7   21.42    1.70
   1   0  -7   13.78    1.42
  -1   0   6    1.42    0.47
  -1   0   6    0.15    0.39
  -1   0   6   -0.08    0.23
  -1   0   6    0.26    0.25
   1   0  -6    0.23    0.50
  -1   0   6   -0.22    0.49
   1   0  -6   -0.23    0.77
   1   0  -6    0.20    0.41
   1   0  -6   -0.16    0.45
  -1   0   6    0.18    0.41
  -1   0   6   -0.60    0.51
  -1   0   6    0.21    0.48
  -1   0   6    0.25    0.39
  -1   0   6    0.43    0.44
   1   0  -6   -0.13    0.35
   1   0  -5  830.41   25.27
  -1   0   5  839.49   24.84
   1   0  -5  871.91   24.97
   1   0  -5  836.00   24.36
  -1   0   5  819.77   24.94
  -1   0   5  851.65   25.17
  -1   0   5  807.12   23.93
  -1   0   5  820.65   25.33
  -1   0   5  871.30   25.28
   1   0  -5  811.00   25.39
  -1   0   5  776.41   23.65
  -1   0   5  907.72   23.79
   1   0  -5  912.08   24.42
  -1   0   4    0.08    0.24
  -1   0   4    0.08    0.22
  -1   0   4   -0.16    0.44
   1   0  -4    0.17    0.37
   1   0  -4    0.29    0.46
   1   0  -4    0.09    0.27
   1   0  -4    0.27    0.27
  -1   0   4    0.13    0.31
  -1   0   4    0.14    0.36
  -1   0   4   -0.15    0.34
  -1   0   4    0.16    0.32
  -1   0   4   -0.08    0.22
   1   0  -4    0.28    0.32
   1   0  -4    0.45    0.25
   1   0  -3   53.22    2.53
  -1   0   3   54.65    2.84
  -1   0   3   57.56    2.53
   1   0  -3   51.72    2.71
  -1   0   3   54.82    2.43
   1   0  -3   47.64    2.84
  -1   0   3   57.24    2.98
  -1   0   3   50.38    2.68
   1   0  -3   56.66    2.67
  -1   0   3   55.50    2.62
   1   0  -3   56.37    2.68
   1   0  -3   57.03    2.69
   1   0  -3   58.79    2.58
  -1   0   3   54.31    2.48
   1   0  -2   -0.07    0.16
  -1   0   2    0.14    0.21
   1   0  -2   -0.06    0.19
  -1   0   2    0.09    0.24
  -1   0   2    0.28    0.27
  -1   0   2   -0.11    0.32
   1   0  -2    0.22    0.37
  -1   0   2   -0.08    0.23
   1   0  -2   -0.20    0.26
  -1   0   2    0.09    0.27
  -1   0   2   -0.49    0.25
  -1   0   2    0.17    0.27
   1   0  -2    0.76    0.35
   1   0  -2    0.17    0.28
  -1   0   2   -0.08    0.24
   1   0  -2    0.09    0.30
  -1   0   2    0.32    0.26
  -1   0   1 1129.32   31.32
  -1   0   1 1151.59   31.74
   1   0  -1 1084.37   32.21
  -1   0   1 1191.61   32.22
  -1   0   1 1128.80   32.01
  -1   0   1 1166.13   31.95
   1   0  -1 1228.88   32.10
  -1   0   1 1180.35   32.10
   1   0  -1 1238.38   32.05
   1   0  -1 1212.91   32.32
  -1   0   1 1163.00   32.26
   1   0  -1 1013.50   31.31
  -1   0   1 1186.81   32.15
   1   0  -1 1164.77   32.20
   1   0  -1 1223.84   32.26
  -1   0   1 1100.95   32.08
   1   0  -1 1209.65   31.46
  -1   0   1 1171.36   31.40
   1   0   0   -0.06    0.14
  -1   0   0   -0.06    0.14
  -1   0   0    0.82    0.26
  -1   0   0    0.30    0.22
  -1   0   0    0.08    0.16
   1   0   0    0.19    0.20
  -1   0   0    0.09    0.19
   1   0   0    0.48    0.26
  -1   0   0    1.13    0.38
  -1   0   0    0.08    0.20
   1   0   0   -0.08    0.10
   1   0   0   -0.08    0.17
  -1   0   0    0.08    0.20
  -1   0   0   -0.09    0.23
   1   0   0   -0.09    0.23
  -1   0   0   -0.08    0.23
  -1   0  -1  742.66   21.58
   1   0   1  735.32   21.62
  -1   0  -1  764.79   21.55
  -1   0  -1  733.37   21.74
  -1   0  -1  746.18   21.64
   1   0   1  831.15   21.68
   1   0   1  746.30   21.87
  -1   0  -1  796.57   21.58
   1   0   1  753.59   21.65
  -1   0  -1  777.37   21.31
   1   0   1  771.20   21.36
  -1   0  -1  736.14   21.35
  -1   0  -1  760.73   21.65
  -1   0  -1  772.61   21.43
  -1   0  -1  766.94   21.48
   1   0   1  762.93   21.50
   1   0   1  767.84   21.45
   1   0   1  782.26   21.78
  -1   0  -1  746.61   21.72
  -1   0  -2    0.82    0.33
  -1   0  -2    1.55    0.39
   1   0   2    0.82    0.37
   1   0   2    0.37    0.32
   1   0   2    0.82    0.30
  -1   0  -2    0.77    0.45
  -1   0  -2    0.12    0.34
   1   0   2    0.25    0.31
   1   0   2    0.52    0.22
   1   0   2    0.48    0.29
  -1   0  -2    0.42    0.26
   1   0   2    0.66    0.35
  -1   0  -2    0.78    0.38
   1   0   2    0.91    0.34
  -1   0  -2    0.33    0.23
   1   0   2    0.28    0.26
  -1   0  -2    0.35    0.21
   1   0   2    1.42    0.40
  -1   0  -2    0.64    0.25
  -1   0  -3  746.82   21.27
  -1   0  -3  735.89   21.30
   1   0   3  785.67   21.50
   1   0   3  723.63   21.27
  -1   0  -3  738.62   21.19
  -1   0  -3  751.17   22.76
  -1   0  -3  751.62   21.59
   1   0   3  791.62   22.69
  -1   0  -3  759.12   22.57
   1   0   3  743.90   21.42
   1   0   3  738.66   21.12
   1   0   3  772.65   20.99
  -1   0  -3  710.74   22.42
   1   0   3  798.82   22.54
   1   0   3  758.43   21.88
  -1   0  -3  799.56   21.94
   1   0   3  757.90   21.84
  -1   0  -3  773.34   21.80
  -1   0  -4    0.41    0.24
   1   0   4    0.42    0.26
  -1   0  -4    1.36    0.36
  -1   0  -4    0.12    0.31
  -1   0  -4    1.08    0.71
  -1   0  -4    0.96    0.61
  -1   0  -4    0.25    0.28
   1   0   4    0.57    0.36
   1   0   4    0.94    0.34
   1   0   4    0.80    0.55
  -1   0  -4    1.00    0.61
  -1   0  -4    0.54    0.41
   1   0   4    0.27    0.35
   1   0   4    0.75    0.30
  -1   0  -4    1.11    0.46
  -1   0  -4    0.61    0.27
   1   0   4    0.38    0.31
  -1   0  -5 1777.90   48.09
  -1   0  -5 1747.54   46.45
  -1   0  -5 1644.82   47.30
   1   0   5 1646.15   46.13
   1   0   5 1686.92   45.86
   1   0   5 1553.30   46.36
  -1   0  -5 1683.35   46.42
   1   0   5 1723.82   47.73
  -1   0  -5 1577.48   47.53
  -1   0  -5 1546.76   45.36
   1   0   5 1606.86   45.46
  -1   0  -5 1566.23   46.22
   1   0   5 1751.38   45.31
  -1   0  -5 1594.87   44.92
   1   0   5 1676.64   46.32
  -1   0  -5 1716.22   46.16
  -1   0  -6    0.27    0.16
  -1   0  -6    1.21    0.87
  -1   0  -6    0.38    0.43
  -1   0  -6    1.04    0.71
   1   0   6    0.70    0.48
   1   0   6   -0.15    0.37
   1   0   6   -0.29    0.53
  -1   0  -6    1.43    0.87
   1   0   6    0.37    0.42
  -1   0  -6    0.57    0.49
  -1   0  -6    0.17    0.42
   1   0   6    0.79    0.31
   1   0   6    1.36    0.58
  -1   0  -6    1.10    0.40
  -1   0  -6    0.16    0.33
  -1   0  -7   15.76    2.13
   1   0   7   13.20    1.61
   1   0   7   13.78    1.60
   1   0   7   13.10    1.10
  -1   0  -7   15.25    1.42
   1   0   7   14.57    1.36
  -1   0  -7   13.28    1.65
  -1   0  -7   14.51    1.74
   1   0   7   15.06    1.76
   1   0   7   13.67    2.08
  -1   0  -7   13.40    1.70
  -1   0  -7   13.11    2.15
  -1   0  -7   17.74    1.74
   1   0   7   15.15    1.70
   1   0   8    0.09    0.21
  -1   0  -8    0.23    0.60
   1   0   8   -0.24    0.53
  -1   0  -8    1.22    0.77
  -1   0  -8   -0.39    1.06
  -1   0  -8    0.32    0.89
  -1   0  -8   -0.26    0.41
   1   0   8   -0.24    0.57
   1   0   8    0.21    0.47
   1   0   8    0.18    0.29
   1   0   8   -0.14    0.34
   1   0   8    0.43    0.55
  -1   0  -8    0.61    0.52
  -1   0  -9  123.25    7.55
  -1   0  -9  133.05    6.61
  -1   0  -9  138.24    7.35
   1   0   9  123.29    6.23
   1   0   9  125.09    6.04
   1   0   9  114.17    4.38
   1   0   9  122.48    7.44
   1   0   9  124.39    5.26
  -1   0  -9  124.09    6.29
   1   0   9  123.15    6.21
  -1   0  -9  112.92    6.12
  -1   0  -9  113.18    5.73
   1   0   9  115.41    5.87
   1   0   9  122.79    4.68
  -1   0 -10    0.47    1.13
   1   0  10    0.27    0.69
   1   0  10    0.46    0.84
  -1   0 -10   -0.30    0.76
   1   0  10   -0.29    0.70
  -1   0 -10   -0.24    0.59
   1   0  10   -0.17    0.47
   1   0  10    0.52    0.75
  -1   0 -10    0.32    0.59
  -1   0 -10    0.78    1.00
   1   0  11  258.14   10.60
   1   0  11  232.91   10.00
  -1   0 -11  246.11   11.43
   1   0  11  258.61   12.35
  -1   0 -11  238.77   10.38
   1   0  11  245.86    9.01
   1   0  11  244.29   10.40
   1   0  11  224.29    9.81
  -1   0 -11  225.82    9.65
  -1   0 -11  231.83   10.60
  -1   0 -11  235.73   12.13
  -1   0 -12   -0.39    0.62
  -1   0 -12    0.90    1.00
   1   0  12   -0.64    0.97
   1   0  12   -0.54    1.21
   1   0  12    0.20    0.56
  -1   0 -12    0.57    0.58
  -1   0 -13    0.43    0.78
   1   0  13    1.38    0.95
   1   0  13   -0.58    1.19
  -1   0 -13    0.30    0.79
  -1   0 -14    0.93    1.03
   1   0  14   -0.62    1.39
  -1   0 -14   -0.33    0.94
  -1   0 -15    4.95    1.75
   1   0  15    1.98    1.81
  -1   0 -15    5.56    1.49
  -1   0 -16   -0.53    1.08
  -1   0 -16   -0.37    0.89
   1   0  16    0.70    1.57
  -1   0 -17  289.90   14.10
  -1   0 -17  282.78   14.01
  -1   0 -17  274.07   12.19
   1   0  17  282.89   15.51
   1   0  18    0.76    1.71
  -1   0 -18    2.45    1.34
  -1   0 -18   -0.59    1.32
  -1   0 -18   -2.38    1.72
  -1   0 -19   31.15    4.50
   1   0  19   30.85    5.11
  -1   0 -19   24.89    4.05
  -1   1  20    1.58    1.91
  -1   1  19    0.59    1.54
   1   1 -19    5.92    2.25
  -1   1  19    1.54    1.73
   1   1 -19    5.69    2.16
  -1   1  18   22.17    3.70
   1   1 -18   21.17    3.71
  -1   1  18   16.43    3.70
   1   1 -18   14.47    3.05
  -1   1  17   -0.54    1.11
   1   1 -17    0.59    1.32
  -1   1  17    0.72    1.47
   1   1 -17    0.57    1.04
  -1   1  16   88.75    6.78
   1   1 -16   71.44    6.42
  -1   1  16   85.29    7.62
   1   1 -16   88.48    6.84
  -1   1  15    8.30    2.15
   1   1 -15    6.24    2.08
   1   1 -15    5.99    1.89
  -1   1  15   13.59    3.02
  -1   1  14  207.53   10.66
  -1   1  14  204.74   11.78
   1   1 -14  208.51   10.71
   1   1 -14  207.74   10.85
  -1   1  13   39.47    3.65
  -1   1  13   48.14    5.15
  -1   1  13   39.52    4.14
   1   1 -13   42.67    4.25
   1   1 -13   32.92    3.73
   1   1 -12    5.39    1.62
   1   1 -12    8.80    1.91
  -1   1  12    8.09    1.68
  -1   1  12    7.47    2.13
  -1   1  12    7.34    1.79
  -1   1  12    5.81    1.46
  -1   1  12    7.16    1.38
   1   1 -12    7.29    2.04
  -1   1  11    3.36    0.99
  -1   1  11    5.11    1.11
   1   1 -11    3.12    1.58
   1   1 -11    4.91    1.47
  -1   1  11    4.17    1.35
   1   1 -11    2.54    1.10
  -1   1  11    4.97    1.42
  -1   1  11    5.24    1.38
  -1   1  11    2.46    1.43
  -1   1  11    6.12    1.60
   1   1 -11    4.29    1.53
  -1   1  11    4.49    1.21
   1   1 -11    4.29    0.99
  -1   1  10  284.20   10.73
   1   1 -10  267.73   11.02
  -1   1  10  283.93   11.51
  -1   1  10  287.31   11.45
   1   1 -10  264.65   11.25
  -1   1  10  261.92   10.91
  -1   1  10  284.69   12.82
   1   1 -10  279.66   12.35
   1   1 -10  274.80   11.50
   1   1 -10  265.48   11.29
  -1   1  10  254.46    9.75
  -1   1  10  273.99   11.71
  -1   1  10  264.01    9.89
  -1   1  10  267.84   10.26
   1   1 -10  263.98    9.75
  -1   1   9  144.91    6.47
   1   1  -9  146.73    6.83
  -1   1   9  137.11    6.98
  -1   1   9  146.52    7.09
   1   1  -9  132.05    6.82
  -1   1   9  133.70    6.74
   1   1  -9  112.56    7.07
  -1   1   9  128.96    7.69
   1   1  -9  129.87    6.88
  -1   1   9  125.62    7.05
   1   1  -9  134.28    6.93
  -1   1   9  143.95    5.97
   1   1  -9  141.47    5.86
  -1   1   9  130.26    6.17
   1   1  -8 2828.29   73.42
  -1   1   8 2635.01   74.05
  -1   1   8 2579.45   75.04
  -1   1   8 2605.68   74.90
   1   1  -8 2624.03   74.82
  -1   1   8 2629.40   74.67
   1   1  -8 2606.55   75.91
  -1   1   8 2592.80   76.21
   1   1  -8 2744.21   75.19
  -1   1   8 2618.16   75.28
   1   1  -8 2555.92   74.93
  -1   1   8 2792.73   73.35
  -1   1   8 2563.65   73.98
   1   1  -7  232.88    8.67
  -1   1   7  256.47    9.48
  -1   1   7  250.97    9.92
  -1   1   7  244.51    9.76
   1   1  -7  249.63    9.80
  -1   1   7  258.99    9.92
  -1   1   7  243.98   10.64
   1   1  -7  239.76   10.26
   1   1  -7  255.64   10.01
   1   1  -7  252.06    9.91
  -1   1   7  258.15   10.36
  -1   1   7  267.32    8.75
  -1   1   7  285.21    9.47
  -1   1   6  275.59    9.41
   1   1  -6  258.28   10.02
  -1   1   6  278.56   10.60
   1   1  -6  276.46   10.19
  -1   1   6  268.85    9.49
  -1   1   6  262.41   10.20
  -1   1   6  285.64   10.13
   1   1  -6  275.38   10.07
  -1   1   6  267.56   10.12
   1   1  -6  270.62   10.48
  -1   1   6  259.47    8.83
  -1   1   6  278.23    9.88
   1   1  -6  285.78    9.23
  -1   1   5 3230.71   83.73
  -1   1   5 2774.25   82.82
   1   1  -5 3121.21   82.94
  -1   1   5 3136.12   85.24
   1   1  -5 3224.83   84.58
  -1   1   5 3144.90   85.11
   1   1  -5 3056.86   84.66
  -1   1   5 2995.78   83.78
  -1   1   5 3137.34   84.71
  -1   1   5 3028.58   84.40
   1   1  -5 3223.33   84.57
  -1   1   5 2978.84   84.75
   1   1  -5 3129.98   85.03
  -1   1   5 3076.13   83.21
  -1   1   5 3244.05   84.55
   1   1  -5 2994.81   83.63
  -1   1   4 1030.35   29.28
  -1   1   4 1033.66   29.00
   1   1  -4 1124.55   29.13
  -1   1   4 1098.23   30.86
   1   1  -4 1163.61   30.19
  -1   1   4 1032.45   30.30
   1   1  -4 1069.96   30.14
  -1   1   4 1090.21   29.33
  -1   1   4 1104.02   30.09
  -1   1   4 1035.83   30.24
   1   1  -4 1049.63   30.01
  -1   1   4 1118.97   30.44
   1   1  -4  917.73   28.33
   1   1  -4 1027.11   30.20
  -1   1   4 1023.81   28.83
  -1   1   4 1138.20   30.34
   1   1  -4 1069.15   29.54
  -1   1   3  920.14   25.26
  -1   1   3  996.15   25.53
   1   1  -3  914.08   26.03
   1   1  -3  851.13   25.47
   1   1  -3  935.23   26.06
  -1   1   3  858.78   26.65
   1   1  -3  868.37   26.08
  -1   1   3  919.69   26.07
  -1   1   3  910.82   25.28
   1   1  -3  865.14   26.00
  -1   1   3  899.21   25.99
  -1   1   3  853.58   26.10
  -1   1   3  938.37   25.43
  -1   1   3  872.82   26.31
   1   1  -3  883.76   25.87
  -1   1   3  921.15   24.90
  -1   1   3  858.68   26.24
   1   1  -3  924.02   25.86
   1   1  -3  991.14   25.82
   1   1  -3  863.44   25.72
  -1   1   2  507.75   13.91
   1   1  -2  490.87   15.41
  -1   1   2  477.01   14.45
   1   1  -2  499.36   14.88
  -1   1   2  516.97   14.67
   1   1  -2  505.14   14.64
  -1   1   2  504.65   15.54
   1   1  -2  445.22   14.47
  -1   1   2  503.08   14.61
   1   1  -2  512.90   14.94
   1   1  -2  486.63   14.85
  -1   1   2  491.29   14.64
  -1   1   2  495.33   14.86
   1   1  -2  495.47   14.79
   1   1  -2  489.89   14.35
  -1   1   2  503.53   15.14
  -1   1   2  510.23   14.36
  -1   1   2  485.97   14.54
   1   1  -2  521.84   14.84
  -1   1   2  502.71   15.17
   1   1  -2  506.80   14.76
   1   1  -2  506.75   14.80
  -1   1   2  502.32   14.32
  -1   1   1  716.67   19.96
  -1   1   1  696.07   19.78
   1   1  -1  704.81   20.12
   1   1  -1  702.11   19.90
   1   1  -1  594.03   19.82
   1   1  -1  692.63   19.45
  -1   1   1  698.37   20.65
  -1   1   1  698.40   19.83
   1   1  -1  709.97   19.98
  -1   1   1  688.81   19.82
  -1   1   1  671.14   20.16
   1   1  -1  684.86   19.97
   1   1  -1  715.02   19.76
  -1   1   1  685.74   19.73
  -1   1   1  705.41   19.55
   1   1  -1  712.89   20.01
  -1   1   1  689.94   19.68
   1   1  -1  699.92   20.36
  -1   1   1  710.17   20.06
  -1   1   1  732.30   19.69
  -1   1   0  810.28   22.30
  -1   1   0  817.28   22.11
  -1   1   0  794.62   22.08
   1   1   0  775.93   22.08
   1   1   0  801.10   22.30
  -1   1   0  780.57   22.23
   1   1   0  763.81   22.09
   1   1   0  816.09   22.28
   1   1   0  797.33   22.24
   1   1   0  808.31   22.29
  -1   1   0  761.74   22.13
  -1   1   0  764.13   21.81
  -1   1   0  765.69   22.00
  -1   1   0  743.73   22.31
   1   1   0  773.78   22.34
  -1   1   0  746.90   21.58
  -1   1   0  782.55   21.78
   1   1   0  775.56   21.40
   1   1   0  760.81   22.32
  -1   1   0  778.47   22.01
  -1   1   0  776.04   22.12
   1   1   1   13.70    1.15
  -1   1  -1   11.80    0.81
   1   1   1   10.89    0.94
  -1   1  -1   15.06    1.06
  -1   1  -1   12.05    0.97
   1   1   1   11.09    0.98
  -1   1  -1   13.10    1.08
  -1   1  -1   13.26    1.17
   1   1   1   13.97    1.17
   1   1   1   11.64    1.03
   1   1   1   12.19    0.91
   1   1   1   12.97    1.27
  -1   1  -1   12.47    0.74
   1   1   1   11.97    1.19
  -1   1  -1   12.84    0.78
  -1   1  -1   12.36    1.03
  -1   1  -1   12.38    1.01
  -1   1  -1   12.91    0.98
  -1   1  -1   11.81    0.92
  -1   1  -1   12.83    1.10
  -1   1  -1   12.66    0.79
  -1   1  -1   17.41    1.15
  -1   1  -2    5.57    0.64
   1   1   2    6.37    1.02
  -1   1  -2    6.30    0.63
   1   1   2    4.73    0.88
   1   1   2    5.74    0.68
  -1   1  -2    5.77    0.64
   1   1   2    6.56    0.61
  -1   1  -2    4.93    0.76
   1   1   2    5.62    0.68
   1   1   2    4.60    0.78
  -1   1  -2    5.58    0.45
  -1   1  -2    6.00    0.83
   1   1   2    6.03    0.78
  -1   1  -2    5.51    0.78
   1   1   2    5.63    0.71
  -1   1  -2    4.21    0.58
   1   1   2    4.38    0.69
   1   1   3 2991.53   86.62
   1   1   3 3139.01   85.42
   1   1   3 3132.23   85.06
  -1   1  -3 3085.29   85.02
   1   1   3 3036.69   85.35
  -1   1  -3 3127.17   84.50
   1   1   3 3198.62   85.12
  -1   1  -3 3181.94   86.27
   1   1   3 3230.02   87.14
  -1   1  -3 3134.52   85.29
   1   1   3 3274.77   85.91
  -1   1  -3 3236.54   85.33
   1   1   4   28.09    2.49
   1   1   4   27.47    1.96
   1   1   4   31.59    1.91
  -1   1  -4   31.62    1.68
   1   1   4   35.49    2.01
   1   1   4   31.59    2.04
  -1   1  -4   29.38    1.52
   1   1   4   36.65    2.39
  -1   1  -4   35.99    2.61
  -1   1  -4   35.19    2.15
   1   1   4   30.00    1.47
   1   1   4   28.73    2.66
  -1   1  -4   34.40    2.06
   1   1   4   37.15    2.35
   1   1   5  307.33   11.65
   1   1   5  310.82   10.56
   1   1   5  299.81   10.22
  -1   1  -5  324.45    9.46
  -1   1  -5  321.30   10.69
   1   1   5  298.85   10.03
   1   1   5  304.89   10.47
   1   1   5  312.33   10.87
  -1   1  -5  310.95   11.54
   1   1   5  306.60   11.69
   1   1   5  327.15   12.17
   1   1   5  313.85    9.30
  -1   1  -5  309.94   10.55
  -1   1  -5  307.88   10.32
   1   1   5  315.98   10.68
   1   1   6   15.14    2.01
   1   1   6   13.77    1.47
   1   1   6    9.50    1.37
  -1   1  -6   13.01    0.93
  -1   1  -6   10.45    1.74
   1   1   6   11.86    1.88
   1   1   6   13.79    2.06
  -1   1  -6   11.53    1.47
   1   1   6   13.24    1.01
   1   1   6   11.33    1.50
  -1   1  -6   14.82    1.50
   1   1   6   15.27    1.63
   1   1   6   12.49    1.28
  -1   1  -6    9.85    1.38
   1   1   6   13.99    1.55
   1   1   7  217.65    9.59
  -1   1  -7  218.87    9.36
   1   1   7  222.07    8.54
   1   1   7  212.83    8.16
   1   1   7  208.66    7.66
   1   1   7  208.14    8.41
  -1   1  -7  206.01    8.36
   1   1   7  211.36    8.58
  -1   1  -7  210.42    9.50
   1   1   7  197.00    9.64
  -1   1  -7  203.08    8.45
   1   1   7  237.51   10.46
   1   1   7  211.96    6.96
  -1   1  -7  210.95    8.05
   1   1   7  204.10    8.27
  -1   1  -8 1054.20   32.42
   1   1   8 1026.20   32.49
   1   1   8 1048.40   31.16
   1   1   8 1062.53   30.86
   1   1   8 1040.43   29.21
   1   1   8 1069.41   31.15
  -1   1  -8 1022.08   31.08
   1   1   8  975.19   29.84
   1   1   8  995.50   31.13
  -1   1  -8  999.76   32.63
   1   1   8 1007.15   32.99
  -1   1  -8 1064.31   31.32
  -1   1  -8 1018.47   30.36
   1   1   8 1024.41   30.86
  -1   1  -9    2.57    1.30
  -1   1  -9    2.50    1.26
  -1   1  -9    2.62    1.03
   1   1   9    1.64    0.83
   1   1   9    2.22    0.87
   1   1   9    3.57    1.41
  -1   1  -9    1.64    1.24
   1   1   9    2.19    0.97
   1   1   9    2.77    0.95
  -1   1  -9    2.10    0.90
   1   1   9    2.31    0.59
   1   1   9    2.97    0.81
   1   1   9    0.98    0.67
  -1   1  -9    1.33    0.70
   1   1  10  331.19   12.54
   1   1  10  319.27   12.11
  -1   1 -10  315.78   12.68
  -1   1 -10  308.42   14.07
   1   1  10  298.90   14.04
  -1   1 -10  311.35   13.88
   1   1  10  322.52   11.22
  -1   1 -10  317.82   12.40
   1   1  10  312.61   12.44
   1   1  10  323.03   12.49
   1   1  10  318.29   12.04
  -1   1 -10  318.22   11.83
  -1   1 -10  308.81   13.30
   1   1  11  224.77    9.86
   1   1  11  210.17    9.35
  -1   1 -11  227.92   10.77
  -1   1 -11  220.46   11.24
   1   1  11  186.49   10.90
   1   1  11  226.70   10.00
  -1   1 -11  212.30    9.62
   1   1  11  223.06    8.57
   1   1  11  201.21    9.51
  -1   1 -11  215.50    9.12
   1   1  11  212.57    9.29
  -1   1 -11  214.23   11.32
  -1   1 -11  219.34   10.04
   1   1  12   22.40    3.52
  -1   1 -12   18.38    2.97
  -1   1 -12   22.89    2.93
   1   1  12   21.00    2.85
  -1   1 -12   19.90    2.45
   1   1  12   14.91    2.27
  -1   1 -13    4.31    1.52
  -1   1 -13    0.62    0.69
  -1   1 -13    1.71    1.11
   1   1  13    1.86    1.39
  -1   1 -14    6.98    1.99
  -1   1 -14    2.78    1.34
  -1   1 -14    2.32    1.21
   1   1  14    4.62    2.09
  -1   1 -15  387.00   16.23
  -1   1 -15  347.97   14.32
  -1   1 -15  376.16   16.13
   1   1  15  395.03   18.27
  -1   1 -16  122.51    8.24
  -1   1 -16  123.38    8.24
  -1   1 -16  117.47    7.03
   1   1  16  116.67    9.30
   1   1  17   29.92    4.84
  -1   1 -17   20.85    3.47
  -1   1 -17   25.36    3.87
   1   1  18  194.64   12.73
  -1   1 -18  168.98   10.65
  -1   1 -18  188.45   11.14
  -1   1 -19    0.63    1.41
   1   1  19   -0.83    1.86
  -1   1 -19    0.63    1.16
  -1   2  19   -0.60    1.45
   1   2 -19    0.67    1.23
  -1   2  19    0.81    1.47
   1   2 -19    1.30    1.57
  -1   2  18   10.97    2.70
   1   2 -18    5.12    2.20
  -1   2  18    7.85    2.69
   1   2 -18   11.20    2.79
  -1   2  17   21.57    3.59
   1   2 -17   29.20    4.24
  -1   2  17   15.89    3.71
   1   2 -17   30.75    4.19
  -1   2  16   32.70    4.13
   1   2 -16   31.65    4.24
  -1   2  16   39.16    5.31
   1   2 -16   22.26    3.57
  -1   2  15   25.73    3.66
   1   2 -15   27.46    3.81
  -1   2  15   24.17    4.14
   1   2 -15   26.21    3.65
  -1   2  14  313.53   13.87
  -1   2  14  278.39   14.81
   1   2 -14  297.80   13.98
   1   2 -14  293.54   13.72
  -1   2  13   85.50    5.42
  -1   2  13   72.40    6.66
  -1   2  13   81.22    6.11
   1   2 -13   67.72    5.71
   1   2 -13   76.82    5.91
  -1   2  12  320.83   12.81
  -1   2  12  304.80   15.11
  -1   2  12  355.59   14.42
  -1   2  12  336.41   12.93
   1   2 -12  323.99   14.12
   1   2 -12  317.28   13.86
   1   2 -11   71.78    5.27
  -1   2  11   66.81    4.62
  -1   2  11   70.99    6.08
   1   2 -11   58.24    5.26
  -1   2  11   65.40    5.18
   1   2 -11   72.74    5.12
  -1   2  11   72.89    4.67
  -1   2  11   66.99    4.11
   1   2 -11   70.69    5.32
   1   2 -10    5.65    1.02
   1   2 -10    3.68    1.26
   1   2 -10    6.78    1.53
  -1   2  10    7.27    1.63
  -1   2  10    6.70    1.62
  -1   2  10    4.00    1.15
  -1   2  10    5.98    1.16
   1   2 -10    5.01    1.62
  -1   2  10    6.37    1.85
  -1   2  10    6.01    1.31
  -1   2  10    3.89    0.96
  -1   2  10    4.61    1.03
  -1   2  10    5.61    1.68
   1   2 -10    4.11    1.23
  -1   2   9  298.26   10.43
   1   2  -9  305.07   11.76
  -1   2   9  293.73   12.25
  -1   2   9  323.11   11.36
  -1   2   9  297.14   11.54
   1   2  -9  311.78   12.19
  -1   2   9  306.88   11.94
  -1   2   9  310.44   12.03
  -1   2   9  288.20   10.65
  -1   2   9  281.83   11.34
   1   2  -9  283.71    9.91
   1   2  -9  291.29   12.53
  -1   2   9  292.98   12.85
   1   2  -9  291.95   12.17
  -1   2   9  284.94   10.39
   1   2  -9  290.59   10.14
   1   2  -8  267.82   10.21
  -1   2   8  259.16    9.01
  -1   2   8  258.56   10.89
  -1   2   8  261.50    9.60
  -1   2   8  261.34   11.25
   1   2  -8  228.91   10.20
  -1   2   8  249.76    9.91
  -1   2   8  245.37   10.13
  -1   2   8  262.92   10.42
   1   2  -8  239.82   10.22
  -1   2   8  244.49    9.30
   1   2  -8  244.23    8.47
  -1   2   8  235.46    9.78
   1   2  -8  278.75   11.16
  -1   2   8  243.38    8.84
   1   2  -8  243.66    8.71
   1   2  -7  119.27    4.41
  -1   2   7  139.40    5.38
   1   2  -7  123.23    5.94
  -1   2   7  132.40    6.74
  -1   2   7  120.81    5.58
  -1   2   7  125.95    6.84
   1   2  -7  114.78    6.15
   1   2  -7  116.02    6.13
  -1   2   7  126.47    5.96
  -1   2   7  128.86    6.23
  -1   2   7  136.13    6.40
  -1   2   7  120.98    5.97
   1   2  -7  134.46    4.90
  -1   2   7  120.05    5.56
   1   2  -7  124.19    6.53
  -1   2   7  128.55    5.14
   1   2  -7  117.25    4.99
   1   2  -6  101.72    3.87
   1   2  -6  108.96    5.03
  -1   2   6   85.87    5.24
  -1   2   6   94.92    4.26
  -1   2   6   96.65    4.48
  -1   2   6  101.15    5.64
   1   2  -6  103.82    5.35
   1   2  -6   98.09    5.16
  -1   2   6   97.86    4.78
  -1   2   6  102.03    5.12
  -1   2   6   95.77    5.08
   1   2  -6   96.54    3.84
  -1   2   6   99.74    4.72
  -1   2   6  102.85    5.07
   1   2  -6   96.92    5.25
  -1   2   6   90.71    3.98
   1   2  -6   93.46    4.13
  -1   2   5    0.80    0.36
   1   2  -5    0.28    0.26
   1   2  -5    1.44    0.57
  -1   2   5    0.49    0.59
  -1   2   5    1.81    0.54
  -1   2   5    0.49    0.63
  -1   2   5    2.00    0.65
   1   2  -5    1.08    0.56
  -1   2   5    0.97    0.56
   1   2  -5    0.42    0.47
  -1   2   5    2.43    0.76
   1   2  -5    0.81    0.55
  -1   2   5    2.07    0.64
   1   2  -5    1.85    0.41
  -1   2   5    0.67    0.48
   1   2  -5    0.79    0.39
  -1   2   4  143.73    4.69
  -1   2   4  146.95    5.20
   1   2  -4  131.68    4.97
  -1   2   4  134.53    6.30
   1   2  -4  138.13    5.41
   1   2  -4  131.96    5.96
  -1   2   4  141.63    6.25
  -1   2   4  139.05    5.54
   1   2  -4  133.14    5.95
  -1   2   4  141.98    5.85
  -1   2   4  137.25    5.90
   1   2  -4  145.36    6.09
   1   2  -4  136.97    5.73
  -1   2   4  129.20    5.60
   1   2  -4  136.63    4.63
  -1   2   4  134.02    5.60
   1   2  -4  136.99    5.15
  -1   2   3  192.13    5.87
   1   2  -3  177.51    7.68
   1   2  -3  206.13    6.85
   1   2  -3  206.93    6.67
  -1   2   3  179.82    7.74
   1   2  -3  188.49    6.60
  -1   2   3  189.98    7.47
   1   2  -3  187.46    7.40
   1   2  -3  198.23    7.55
  -1   2   3  201.99    7.00
  -1   2   3  193.69    7.26
  -1   2   3  200.16    7.23
   1   2  -3  200.49    7.49
   1   2  -3  190.91    6.94
  -1   2   3  202.52    7.25
  -1   2   3  186.95    7.03
  -1   2   3  196.33    6.85
   1   2  -3  193.08    6.15
   1   2  -3  203.41    6.92
   1   2  -3  206.56    6.79
   1   2  -2  128.56    5.53
   1   2  -2  124.25    4.72
  -1   2   2  119.94    4.09
  -1   2   2  128.31    5.66
   1   2  -2  121.84    4.25
  -1   2   2  125.34    5.19
   1   2  -2  138.64    5.49
  -1   2   2  111.82    4.80
  -1   2   2  132.21    5.05
  -1   2   2  123.85    5.22
   1   2  -2  129.69    5.27
   1   2  -2  126.54    4.72
  -1   2   2  135.88    5.17
   1   2  -2  125.15    4.30
  -1   2   2  117.54    4.79
  -1   2   2  112.07    4.80
   1   2  -2  124.91    4.64
   1   2  -2  129.22    4.87
  -1   2   1  115.78    4.22
   1   2  -1  118.17    4.45
   1   2  -1  117.25    4.53
  -1   2   1  114.20    5.22
  -1   2   1  117.04    4.15
   1   2  -1  112.58    4.28
   1   2  -1  108.67    4.88
  -1   2   1  118.01    4.52
  -1   2   1  112.89    4.47
   1   2  -1  105.82    4.85
  -1   2   1  115.92    4.38
  -1   2   1  112.79    4.71
   1   2  -1  109.66    4.35
  -1   2   1  109.79    4.53
   1   2  -1  114.29    4.87
  -1   2   1  115.65    4.54
  -1   2   0 1523.56   42.55
   1   2   0 1574.73   43.57
  -1   2   0 1549.14   43.05
  -1   2   0 1516.60   42.64
   1   2   0 1555.57   43.86
  -1   2   0 1570.82   43.11
   1   2   0 1516.54   42.66
  -1   2   0 1562.07   43.06
  -1   2   0 1587.89   42.56
  -1   2   0 1517.41   42.64
   1   2   0 1566.11   42.57
   1   2   0 1538.76   42.95
   1   2   0 1526.05   42.71
  -1   2   0 1598.81   42.75
   1   2   0 1460.82   43.16
   1   2   0 1576.71   43.27
  -1   2  -1 2087.63   54.03
   1   2   1 1991.56   54.98
   1   2   1 1955.47   54.44
  -1   2  -1 1920.12   54.24
   1   2   1 1983.66   54.67
  -1   2  -1 2091.18   54.52
   1   2   1 1998.91   53.83
  -1   2  -1 1985.90   54.12
   1   2   1 2010.23   56.01
  -1   2  -1 1965.53   54.47
   1   2   1 2061.01   55.77
  -1   2  -1 2107.10   55.18
   1   2   1 1968.14   55.92
  -1   2  -1 1997.27   54.65
  -1   2  -1 1928.64   54.90
  -1   2  -1 1923.60   55.05
   1   2   1 1939.04   54.56
  -1   2  -1 1967.53   53.87
   1   2   1 1972.47   55.10
  -1   2  -1 1965.25   54.14
   1   2   2 9836.00  258.53
  -1   2  -2 9628.22  258.87
   1   2   2 9575.28  260.24
  -1   2  -2 9643.88  257.74
  -1   2  -2 9679.79  258.49
   1   2   2 9492.26  259.97
   1   2   2 9537.20  258.74
  -1   2  -2 9999.00  259.15
  -1   2  -2 9557.99  258.96
  -1   2  -2 9569.19  259.08
   1   2   2 9755.44  258.91
   1   2   2 9635.47  257.73
   1   2   2 9463.26  258.68
  -1   2  -2 9775.89  257.71
  -1   2  -2 9447.23  257.95
  -1   2  -2 9515.96  257.82
   1   2   3 6108.80  161.42
  -1   2  -3 5964.38  160.51
  -1   2  -3 5922.64  160.96
   1   2   3 6132.75  163.15
   1   2   3 5812.17  162.57
  -1   2  -3 6110.75  161.05
   1   2   3 6116.71  161.23
   1   2   3 5845.99  160.77
  -1   2  -3 6100.63  161.75
   1   2   3 6058.19  161.16
   1   2   3 6124.04  160.48
   1   2   3 5916.47  160.90
  -1   2  -3 6074.56  160.19
  -1   2  -3 6068.97  161.50
  -1   2  -3 5544.57  159.96
   1   2   4 2720.74   72.56
  -1   2  -4 2519.66   70.85
   1   2   4 2487.14   70.49
   1   2   4 2615.82   71.01
  -1   2  -4 2615.34   71.32
  -1   2  -4 2717.02   71.73
   1   2   4 2502.85   71.07
  -1   2  -4 2711.52   70.47
   1   2   4 2487.46   70.50
   1   2   4 2654.34   73.04
  -1   2  -4 2616.63   70.86
   1   2   4 2498.38   69.92
   1   2   4 2524.35   70.41
   1   2   4 2495.05   70.54
  -1   2  -5    7.64    1.15
   1   2   5    7.14    1.39
   1   2   5    6.36    1.09
  -1   2  -5    6.97    1.10
   1   2   5    5.08    0.94
  -1   2  -5   10.87    1.54
   1   2   5    5.08    1.03
   1   2   5    5.26    0.90
  -1   2  -5    6.77    0.98
  -1   2  -5    7.49    1.19
   1   2   5    8.99    1.73
   1   2   5    7.76    0.88
   1   2   6 1145.64   35.21
  -1   2  -6 1119.02   32.95
   1   2   6 1162.91   31.37
   1   2   6 1091.93   32.43
   1   2   6 1089.01   32.84
  -1   2  -6 1167.46   33.04
  -1   2  -6 1090.90   33.01
  -1   2  -6 1101.59   33.93
  -1   2  -6 1110.52   30.99
   1   2   6 1037.92   31.99
   1   2   6 1117.64   32.63
   1   2   6 1125.56   34.36
   1   2   6 1097.86   32.81
  -1   2  -6 1156.63   32.36
   1   2   7  294.84   12.35
   1   2   7  318.46   11.30
  -1   2  -7  296.11   11.20
   1   2   7  294.10   10.75
   1   2   7  301.56   11.05
  -1   2  -7  282.56   10.44
  -1   2  -7  298.01   12.09
   1   2   7  297.73   10.96
   1   2   7  278.16   10.25
  -1   2  -7  313.69   11.08
   1   2   7  304.15   13.20
   1   2   7  302.53    9.72
  -1   2  -7  295.69   11.18
  -1   2  -7  307.17    9.09
   1   2   8  289.15   12.61
   1   2   8  307.50   11.18
   1   2   8  302.82   11.48
  -1   2  -8  294.57   11.56
  -1   2  -8  299.33   10.89
   1   2   8  301.63   11.27
   1   2   8  306.35   13.38
  -1   2  -8  296.99   12.63
   1   2   8  281.86   11.37
   1   2   8  280.52   10.39
   1   2   8  288.49   11.27
  -1   2  -8  296.14   11.23
   1   2   8  316.75   13.84
   1   2   8  301.92    9.89
  -1   2  -8  287.47   11.46
  -1   2  -8  314.07    8.82
   1   2   9   14.12    2.42
  -1   2  -9   11.56    1.83
  -1   2  -9   14.26    2.08
   1   2   9    9.76    1.76
   1   2   9   12.79    1.83
  -1   2  -9   11.52    2.27
   1   2   9   13.00    2.50
   1   2   9   13.41    1.90
  -1   2  -9   14.17    1.98
   1   2   9    8.58    1.62
   1   2   9    8.82    1.62
  -1   2  -9   10.48    1.59
   1   2   9   11.44    1.52
   1   2   9   13.69    2.68
   1   2   9   10.67    1.25
   1   2  10  106.30    6.05
  -1   2 -10  100.54    6.08
   1   2  10  112.49    5.91
   1   2  10  101.49    5.70
  -1   2 -10  100.36    5.45
   1   2  10   80.97    6.78
  -1   2 -10  109.05    7.18
   1   2  10   93.02    4.96
  -1   2 -10  111.66    6.03
   1   2  10  118.02    6.30
   1   2  10  115.64    6.30
   1   2  10  101.22    4.61
  -1   2 -10   94.60    5.97
   1   2  10  100.28    7.51
   1   2  10  109.47    7.09
   1   2  11   59.70    4.54
   1   2  11   54.77    4.19
  -1   2 -11   54.58    4.52
   1   2  11   66.14    4.47
  -1   2 -11   58.31    4.10
   1   2  11   47.68    5.15
   1   2  11   56.50    3.70
   1   2  11   64.10    4.63
   1   2  11   61.43    4.61
  -1   2 -11   57.94    4.64
  -1   2 -11   53.06    4.82
   1   2  11   58.60    5.23
   1   2  12   53.84    5.73
  -1   2 -12   58.74    4.24
   1   2  12   62.19    4.79
  -1   2 -12   62.38    5.02
  -1   2 -12   61.09    4.92
   1   2  12   58.76    4.45
   1   2  13   16.42    3.37
  -1   2 -13   19.72    2.47
   1   2  13   16.29    2.67
  -1   2 -13   17.54    2.72
  -1   2 -13   16.84    2.75
   1   2  14   41.87    5.21
  -1   2 -14   32.03    3.33
   1   2  14   28.97    3.56
  -1   2 -14   35.61    4.10
  -1   2 -14   36.54    4.10
   1   2  15    1.41    1.36
  -1   2 -15    1.52    1.23
  -1   2 -15    1.03    1.05
   1   2  15    2.95    1.90
  -1   2 -16   13.52    2.77
   1   2  16   17.79    3.88
  -1   2 -16   13.11    2.85
   1   2  17   72.55    7.63
  -1   2 -17   58.86    5.91
  -1   2 -17   64.13    6.14
   1   2  18   56.69    6.94
  -1   2 -18   58.88    6.01
  -1   2 -18   55.40    5.84
   1   2  19   66.36    7.77
  -1   2 -19   88.03    7.49
  -1   2 -19   84.14    7.45
  -1   3  19   14.61    3.21
   1   3 -19   22.30    4.04
   1   3 -19   15.65    3.42
  -1   3  18    0.59    1.20
  -1   3  18    0.82    1.68
   1   3 -18   -0.67    1.49
   1   3 -18   -0.65    1.18
  -1   3  17   20.95    3.62
  -1   3  17   19.09    4.02
   1   3 -17   20.80    3.68
   1   3 -17   24.66    3.86
  -1   3  16    1.63    1.72
  -1   3  16    2.31    1.73
   1   3 -16    6.58    2.19
   1   3 -16    7.02    2.27
  -1   3  15    2.60    1.50
  -1   3  15    5.88    2.51
   1   3 -15    2.83    1.63
   1   3 -15    2.76    1.60
  -1   3  14  149.24   10.27
   1   3 -14  149.85    9.11
   1   3 -14  130.97    8.54
  -1   3  14  128.62    8.37
  -1   3  13  941.49   34.26
  -1   3  13  954.38   32.09
   1   3 -13  906.25   32.03
   1   3 -13 1003.87   32.59
  -1   3  12   42.45    5.03
  -1   3  12   43.86    4.40
  -1   3  12   47.82    3.91
   1   3 -12   42.66    4.39
   1   3 -12   38.98    4.17
   1   3 -11  418.50   17.14
  -1   3  11  414.70   16.57
   1   3 -11  407.16   15.66
  -1   3  11  430.74   15.28
   1   3 -11  413.17   16.72
  -1   3  11  410.59   17.66
   1   3 -11  396.59   16.31
  -1   3  11  441.17   16.14
  -1   3  10   16.24    2.36
   1   3 -10   16.81    2.48
  -1   3  10   16.88    2.41
   1   3 -10   13.52    2.45
  -1   3  10   13.01    2.56
  -1   3  10   17.14    2.19
   1   3 -10   20.41    2.81
  -1   3  10   12.43    2.12
  -1   3  10   18.47    1.93
   1   3 -10   15.99    2.23
  -1   3  10   15.29    2.44
  -1   3   9   53.81    4.15
  -1   3   9   55.25    4.19
  -1   3   9   54.47    3.34
   1   3  -9   50.92    4.42
   1   3  -9   49.59    4.23
  -1   3   9   47.72    4.57
  -1   3   9   48.57    3.54
  -1   3   9   52.74    3.25
   1   3  -9   59.31    4.09
  -1   3   9   53.05    4.47
  -1   3   9   57.75    4.19
   1   3  -9   56.36    4.44
  -1   3   8  502.23   15.64
   1   3  -8  529.73   16.91
  -1   3   8  514.95   17.86
  -1   3   8  457.83   16.10
   1   3  -8  504.85   17.85
  -1   3   8  515.62   18.77
   1   3  -8  466.42   17.46
  -1   3   8  502.15   17.19
  -1   3   8  488.37   17.24
  -1   3   8  493.77   17.26
   1   3  -8  511.03   15.39
   1   3  -8  484.79   17.74
  -1   3   8  482.50   15.57
   1   3  -8  474.29   15.11
  -1   3   7   79.82    5.50
   1   3  -7   74.45    5.00
  -1   3   7   84.55    4.91
   1   3  -7   88.40    5.28
  -1   3   7   80.94    4.93
  -1   3   7   87.41    5.03
   1   3  -7   90.09    3.91
   1   3  -7   98.40    5.53
   1   3  -7   76.24    3.50
  -1   3   7   90.08    4.09
   1   3  -7   73.13    4.34
  -1   3   7   79.53    5.26
  -1   3   7   83.06    3.93
   1   3  -7   85.08    3.76
  -1   3   6   93.98    5.67
   1   3  -6   95.64    5.34
  -1   3   6   84.01    4.76
   1   3  -6   84.02    5.05
  -1   3   6   75.33    4.60
  -1   3   6   82.59    4.77
   1   3  -6   83.80    5.06
   1   3  -6   83.74    4.86
   1   3  -6   81.31    3.61
  -1   3   6   79.30    3.78
  -1   3   6   79.51    5.11
   1   3  -6   85.76    4.38
   1   3  -6   85.59    3.74
  -1   3   6   85.70    3.75
   1   3  -5  824.81   26.74
   1   3  -5  814.72   24.44
  -1   3   5  849.29   24.59
   1   3  -5  859.02   25.24
  -1   3   5  796.17   26.59
   1   3  -5  860.18   26.48
  -1   3   5  847.08   27.11
   1   3  -5  912.86   26.73
  -1   3   5  861.58   26.13
  -1   3   5  919.74   26.29
  -1   3   5  889.64   26.20
   1   3  -5  865.00   26.52
   1   3  -5  877.69   26.00
   1   3  -5  864.66   24.54
  -1   3   5  817.99   24.27
  -1   3   4  405.89   12.65
   1   3  -4  441.73   13.54
  -1   3   4  419.64   13.03
   1   3  -4  432.79   13.41
  -1   3   4  434.56   15.14
   1   3  -4  421.67   14.96
  -1   3   4  411.67   15.07
  -1   3   4  427.24   14.30
   1   3  -4  452.83   15.08
  -1   3   4  442.19   14.45
  -1   3   4  453.16   14.48
  -1   3   4  400.02   14.08
   1   3  -4  436.70   14.81
   1   3  -4  439.24   14.25
  -1   3   4  439.63   14.30
   1   3  -4  420.15   13.10
   1   3  -4  478.57   13.39
   1   3  -3  723.97   21.70
   1   3  -3  754.68   21.40
  -1   3   3  768.27   21.18
  -1   3   3  672.94   23.22
   1   3  -3  785.67   23.38
  -1   3   3  699.96   23.26
  -1   3   3  759.67   22.57
   1   3  -3  745.19   23.17
  -1   3   3  735.57   22.48
  -1   3   3  793.01   22.74
  -1   3   3  755.56   22.41
   1   3  -3  659.57   22.88
  -1   3   3  772.37   22.84
   1   3  -3  706.85   22.25
  -1   3   3  718.86   22.43
   1   3  -3  775.16   21.57
   1   3  -3  747.84   21.58
   1   3  -3  783.16   22.06
   1   3  -2    5.51    1.11
  -1   3   2    2.19    0.73
   1   3  -2    2.06    0.58
   1   3  -2    2.64    0.52
  -1   3   2    3.16    0.75
   1   3  -2    1.99    0.70
  -1   3   2    2.72    0.72
   1   3  -2    3.00    0.60
  -1   3   2    2.64    0.70
   1   3  -2    2.43    0.76
  -1   3   2    4.22    0.87
   1   3  -2    1.63    0.58
  -1   3   2    2.65    0.74
   1   3  -2    2.72    0.43
  -1   3   2    2.98    0.89
  -1   3   2    3.04    0.45
   1   3  -2    1.84    0.50
  -1   3   1   98.54    4.17
   1   3  -1   90.61    3.75
   1   3  -1   98.40    4.22
  -1   3   1  101.84    3.65
  -1   3   1   98.20    4.52
   1   3  -1  104.16    4.31
  -1   3   1   99.30    4.44
  -1   3   1   93.31    4.33
  -1   3   1   94.33    4.50
   1   3  -1   94.82    5.01
   1   3  -1   98.05    4.44
  -1   3   1  100.23    4.64
  -1   3   1   91.09    5.02
   1   3  -1   98.34    3.11
  -1   3   1  100.45    3.34
   1   3  -1   94.07    4.64
   1   3  -1   92.48    3.86
  -1   3   1   95.67    3.77
  -1   3   1  100.30    3.68
   1   3   0  279.47   10.04
  -1   3   0  294.44    9.34
  -1   3   0  288.25    8.95
  -1   3   0  274.58    8.96
   1   3   0  282.05    8.95
   1   3   0  297.36    9.17
   1   3   0  295.23    9.61
  -1   3   0  300.71    9.16
  -1   3   0  318.53    8.36
  -1   3   0  284.59    9.33
   1   3   0  290.50   10.60
  -1   3   0  294.93   10.03
   1   3   0  284.71   10.88
  -1   3   0  279.74    9.92
   1   3   0  286.31    9.82
  -1   3   0  291.47   10.09
   1   3   0  270.00    9.90
  -1   3   0  269.62    8.86
   1   3   1  756.11   22.72
  -1   3  -1  841.62   22.50
   1   3   1  832.18   22.98
  -1   3  -1  803.18   22.68
   1   3   1  810.94   22.08
  -1   3  -1  771.68   22.88
   1   3   1  690.16   24.67
  -1   3  -1  835.66   23.69
   1   3   1  808.18   24.77
  -1   3  -1  802.19   23.89
   1   3   1  795.97   24.92
  -1   3  -1  785.42   23.66
  -1   3  -1  795.85   23.94
  -1   3  -1  789.99   23.71
   1   3   1  770.87   23.56
   1   3   1  785.13   23.86
  -1   3  -1  871.14   23.01
   1   3   1  783.18   23.84
   1   3   2 8021.68  210.30
   1   3   2 8349.88  209.83
  -1   3  -2 7973.44  208.22
  -1   3  -2 7846.56  208.49
  -1   3  -2 8002.85  208.41
  -1   3  -2 8237.58  208.65
   1   3   2 7894.96  208.05
  -1   3  -2 7721.34  208.50
   1   3   2 7456.99  208.11
   1   3   2 7709.43  206.81
  -1   3  -2 7384.47  208.06
   1   3   2 7464.32  207.38
   1   3   2 7750.58  208.27
  -1   3  -2 7916.50  207.29
   1   3   2 7026.77  207.03
  -1   3  -3 1657.22   47.45
   1   3   3 1690.88   48.89
   1   3   3 1701.23   47.48
   1   3   3 1602.11   47.07
  -1   3  -3 1741.09   47.77
  -1   3  -3 1690.82   47.85
   1   3   3 1646.27   47.35
   1   3   3 1559.97   46.30
   1   3   3 1834.02   47.35
   1   3   3 1716.82   47.39
  -1   3  -3 1675.04   46.47
  -1   3  -3 1705.05   47.56
   1   3   3 1699.27   49.44
   1   3   4  829.43   24.91
   1   3   4  844.56   27.13
  -1   3  -4  840.10   24.84
   1   3   4  836.80   26.41
  -1   3  -4  810.00   24.92
   1   3   4  904.70   25.34
   1   3   4  801.87   24.52
  -1   3  -4  862.29   25.47
   1   3   4  835.22   24.20
   1   3   4  810.54   24.54
   1   3   4  813.26   24.60
  -1   3  -4  835.14   24.06
  -1   3  -4  839.09   25.11
  -1   3  -4  805.04   22.73
   1   3   5    1.02    0.58
   1   3   5    0.53    0.36
   1   3   5   -0.39    0.71
   1   3   5   -0.33    0.74
  -1   3  -5    0.85    0.67
   1   3   5    0.65    0.56
  -1   3  -5    0.65    0.48
   1   3   5    0.18    0.50
  -1   3  -5    1.55    0.62
   1   3   5    2.46    0.70
   1   3   5   -0.20    0.55
   1   3   5    0.53    0.51
  -1   3  -5    0.15    0.47
  -1   3  -5    0.65    0.52
  -1   3  -5    0.45    0.22
  -1   3  -6  135.37    6.42
   1   3   6  140.94    8.00
   1   3   6  144.35    5.56
   1   3   6  143.72    7.60
  -1   3  -6  141.90    6.57
   1   3   6  136.80    6.41
   1   3   6  137.42    6.10
  -1   3  -6  132.30    6.35
  -1   3  -6  140.26    6.96
   1   3   6  144.39    5.95
   1   3   6  146.24    6.15
   1   3   6  136.23    5.99
   1   3   6  144.24    6.38
  -1   3  -6  122.30    4.35
   1   3   7  110.64    5.77
  -1   3  -7  111.46    5.88
   1   3   7  117.82    5.60
  -1   3  -7  110.55    5.74
  -1   3  -7  104.44    6.24
   1   3   7  114.32    6.90
  -1   3  -7  109.22    5.48
   1   3   7  115.04    5.28
   1   3   7   98.82    5.30
   1   3   7  100.29    5.51
   1   3   7  118.05    7.42
  -1   3  -7  107.15    5.77
   1   3   7  110.46    4.78
   1   3   8 1012.00   30.96
   1   3   8 1031.78   31.54
  -1   3  -8 1066.69   31.83
  -1   3  -8 1029.20   31.42
  -1   3  -8 1082.35   33.04
   1   3   8 1046.08   33.28
   1   3   8 1010.13   30.31
  -1   3  -8 1058.48   31.12
   1   3   8 1042.91   31.05
   1   3   8  998.32   31.09
   1   3   8 1059.77   34.45
  -1   3  -8 1016.24   31.71
   1   3   8  947.78   29.58
  -1   3  -9  136.28    7.37
   1   3   9  143.95    7.27
   1   3   9  138.23    6.85
  -1   3  -9  144.49    7.14
  -1   3  -9  151.28    8.37
   1   3   9  136.27    8.28
   1   3   9  154.83    7.25
   1   3   9  145.16    6.47
  -1   3  -9  131.61    6.74
   1   3   9  146.68    7.07
   1   3   9  132.99    8.86
  -1   3  -9  152.18    7.65
   1   3   9  140.29    5.95
   1   3  10    0.66    0.68
  -1   3 -10    1.11    0.83
   1   3  10    0.29    0.54
  -1   3 -10    2.31    1.33
   1   3  10    1.13    1.37
  -1   3 -10    0.36    0.74
   1   3  10    0.96    0.98
  -1   3 -10    1.85    0.98
   1   3  10    0.32    0.71
  -1   3 -10    0.29    0.71
   1   3  10    0.59    0.85
   1   3  10   -0.23    0.52
   1   3  10    0.59    0.93
   1   3  10    0.53    0.48
  -1   3 -11  205.31    9.99
   1   3  11  212.36    9.36
  -1   3 -11  206.91    9.40
   1   3  11  190.30   11.39
   1   3  11  204.37   10.85
   1   3  11  203.34    9.46
   1   3  11  186.69    8.94
   1   3  11  216.42   12.12
  -1   3 -11  199.89    9.87
   1   3  12    0.34    0.82
   1   3  12   -0.66    1.20
   1   3  12    0.54    1.10
  -1   3 -12    0.43    0.96
   1   3  12    1.51    1.03
  -1   3 -12   -0.35    0.84
  -1   3 -12    1.30    0.97
   1   3  12   -0.68    1.38
   1   3  13  305.83   16.05
   1   3  13  325.89   15.25
  -1   3 -13  318.04   14.21
  -1   3 -13  319.62   14.15
   1   3  13  333.15   13.81
   1   3  14  113.57    7.39
  -1   3 -14  116.40    7.88
  -1   3 -14  125.15    8.05
   1   3  15   30.61    3.83
  -1   3 -15   27.01    3.77
  -1   3 -15   27.39    3.88
   1   3  15   36.95    5.33
   1   3  16   13.03    2.65
  -1   3 -16   10.68    2.63
  -1   3 -16   10.26    2.51
   1   3  16   14.84    3.70
   1   3  17   96.15    9.16
  -1   3 -17  104.58    8.01
  -1   3 -17  108.67    8.18
   1   3  17  107.80    7.70
   1   3  18   98.70    9.27
  -1   3 -18   95.42    7.83
  -1   3 -18  100.27    8.05
   1   3  19   54.93    7.24
  -1   3 -19   59.09    6.28
  -1   3 -19   49.75    5.83
  -1   4  19   15.92    3.98
  -1   4  18   -1.19    1.81
   1   4 -18   -0.69    1.67
   1   4 -18    1.36    1.76
  -1   4  18   -1.73    2.08
  -1   4  17    3.48    1.83
   1   4 -17    0.66    1.60
   1   4 -17    0.65    1.32
  -1   4  17    0.83    1.70
  -1   4  16    4.47    1.91
   1   4 -16    2.52    1.73
   1   4 -16    3.70    1.78
  -1   4  16    6.48    2.56
  -1   4  15   33.85    4.26
   1   4 -15   26.33    3.90
   1   4 -15   31.01    4.20
  -1   4  15   22.44    4.25
  -1   4  14    3.61    1.70
   1   4 -14    7.35    2.19
   1   4 -14    3.87    1.68
  -1   4  14    8.08    2.60
  -1   4  13    5.55    2.54
   1   4 -13    2.66    1.54
   1   4 -13    7.34    2.14
  -1   4  13    4.43    2.09
  -1   4  13    6.39    2.01
  -1   4  12  544.23   21.14
   1   4 -12  603.93   21.99
  -1   4  12  563.58   22.79
   1   4 -12  557.12   21.52
  -1   4  11   78.79    5.90
   1   4 -11   78.72    5.33
   1   4 -11   84.98    6.18
   1   4 -11   68.33    5.79
  -1   4  11   81.21    6.69
   1   4 -10    5.30    1.62
   1   4 -10    3.45    1.58
   1   4 -10    3.48    1.32
  -1   4  10    3.35    1.23
   1   4 -10    3.95    1.27
  -1   4  10    4.55    1.65
   1   4 -10    4.32    1.53
  -1   4  10    5.72    1.96
   1   4  -9  472.05   18.25
   1   4  -9  502.77   18.30
   1   4  -9  454.71   17.91
  -1   4   9  494.53   17.74
  -1   4   9  454.24   15.49
  -1   4   9  491.15   18.22
   1   4  -9  499.01   16.92
  -1   4   9  464.37   18.97
   1   4  -9  480.67   18.21
  -1   4   9  501.75   17.62
  -1   4   9  491.28   17.55
  -1   4   8    1.35    1.09
  -1   4   8   -0.33    0.80
   1   4  -8    0.38    0.69
  -1   4   8    0.32    0.77
   1   4  -8   -0.38    0.85
  -1   4   8   -0.50    0.85
  -1   4   8   -0.31    0.70
   1   4  -8   -0.38    0.61
   1   4  -8   -0.35    1.00
   1   4  -8    0.73    0.70
  -1   4   8    0.74    0.95
   1   4  -8   -0.17    0.44
  -1   4   8    0.52    0.42
  -1   4   7   -0.42    0.54
   1   4  -7    0.70    0.72
  -1   4   7    0.31    0.57
  -1   4   7    0.30    0.61
   1   4  -7   -0.36    0.65
  -1   4   7   -0.23    0.52
   1   4  -7    0.36    0.56
   1   4  -7    0.31    0.64
   1   4  -7    0.78    0.44
   1   4  -7    0.16    0.39
   1   4  -7    0.64    0.67
  -1   4   7    0.69    0.78
  -1   4   7    0.32    0.52
  -1   4   7    0.76    0.46
   1   4  -6  117.09    5.32
  -1   4   6  124.11    4.97
  -1   4   6  120.33    6.66
   1   4  -6  103.69    6.21
  -1   4   6  116.82    6.98
   1   4  -6  106.30    6.33
  -1   4   6  109.66    6.09
  -1   4   6  122.47    6.23
  -1   4   6  118.23    6.18
   1   4  -6  112.20    6.46
  -1   4   6  114.00    5.57
   1   4  -6  122.62    6.25
   1   4  -6  110.96    4.97
  -1   4   6  107.53    4.70
   1   4  -5  126.19    5.27
   1   4  -5  124.32    5.26
  -1   4   5  118.05    4.88
  -1   4   5  122.90    6.64
   1   4  -5  132.44    6.71
  -1   4   5  128.32    7.16
   1   4  -5  126.20    6.72
  -1   4   5  113.76    6.14
  -1   4   5  121.37    6.21
  -1   4   5  128.81    6.22
   1   4  -5  122.56    6.61
  -1   4   5  116.31    5.60
   1   4  -5  118.62    6.00
   1   4  -5  122.80    5.23
   1   4  -5  126.50    5.10
   1   4  -4  257.07    9.17
  -1   4   4  250.84    8.78
   1   4  -4  261.19    9.02
  -1   4   4  282.63   11.16
   1   4  -4  285.73   11.01
  -1   4   4  264.84    9.88
  -1   4   4  265.85   11.41
  -1   4   4  271.92   10.62
   1   4  -4  285.02   11.23
  -1   4   4  268.41   10.50
  -1   4   4  292.66   10.55
  -1   4   4  282.59    9.98
   1   4  -4  276.58   11.15
  -1   4   4  286.40   10.68
   1   4  -4  285.18   10.36
   1   4  -4  268.71    9.47
  -1   4   4  276.57   10.50
   1   4  -4  284.90    9.16
   1   4  -4  289.86    9.66
  -1   4   3    2.11    0.51
   1   4  -3    2.50    0.94
  -1   4   3    2.19    0.99
  -1   4   3    3.33    0.83
  -1   4   3    1.94    0.80
   1   4  -3    1.46    0.80
  -1   4   3    2.48    0.92
   1   4  -3    1.24    0.51
  -1   4   3    0.87    0.56
   1   4  -3    2.92    1.00
  -1   4   3    2.30    0.73
  -1   4   3    1.93    0.73
  -1   4   3    3.04    0.96
   1   4  -3    2.62    0.80
   1   4  -3    2.33    0.49
  -1   4   3    2.51    1.02
   1   4  -3    1.84    0.54
   1   4  -3    1.82    0.59
   1   4  -3    3.10    0.60
   1   4  -2   93.00    3.75
   1   4  -2   83.79    3.20
  -1   4   2   88.54    5.13
  -1   4   2   76.09    3.26
  -1   4   2   78.99    4.05
   1   4  -2   73.76    4.82
   1   4  -2   89.94    4.27
  -1   4   2   92.27    4.72
  -1   4   2   87.84    4.52
  -1   4   2   81.44    4.14
  -1   4   2   85.81    4.80
   1   4  -2   79.91    4.99
  -1   4   2   85.27    4.61
   1   4  -2   79.54    4.40
   1   4  -2   83.54    4.72
  -1   4   2   79.14    4.07
   1   4  -2   95.04    4.17
   1   4  -2   92.69    3.61
  -1   4   1   65.32    2.84
  -1   4   1   65.45    2.97
  -1   4   1   64.40    4.24
  -1   4   1   61.20    2.61
  -1   4   1   64.18    3.39
   1   4  -1   66.88    3.40
  -1   4   1   61.07    3.73
   1   4  -1   61.09    3.51
   1   4  -1   63.68    4.38
  -1   4   1   69.41    4.15
  -1   4   1   66.88    3.91
   1   4  -1   59.02    3.60
   1   4  -1   60.56    3.61
  -1   4   1   70.61    3.53
   1   4  -1   67.75    4.00
   1   4   0   37.19    2.81
  -1   4   0   36.65    2.37
  -1   4   0   40.14    1.91
   1   4   0   32.32    1.78
  -1   4   0   38.11    1.87
   1   4   0   38.69    1.98
   1   4   0   40.83    2.47
  -1   4   0   40.04    2.00
  -1   4   0   35.96    1.74
   1   4   0   38.31    1.83
  -1   4   0   36.88    2.37
   1   4   0   39.07    3.23
  -1   4   0   37.11    2.80
   1   4   0   39.57    2.82
   1   4   0   43.28    3.54
  -1   4   0   37.35    2.90
  -1   4   0   39.39    2.88
   1   4   0   36.93    2.68
   1   4   0   41.26    2.81
  -1   4   0   35.73    1.78
  -1   4  -1  434.44   13.22
   1   4   1  431.64   14.05
  -1   4  -1  391.53   12.25
   1   4   1  378.72   12.21
   1   4   1  394.43   12.43
   1   4   1  433.07   12.16
  -1   4  -1  390.74   12.92
   1   4   1  413.02   15.32
   1   4   1  390.52   14.74
  -1   4  -1  408.11   13.94
  -1   4  -1  420.32   13.85
  -1   4  -1  424.55   14.19
   1   4   1  411.26   15.11
  -1   4  -1  420.92   14.03
  -1   4  -1  442.65   13.50
   1   4   1  417.27   13.74
   1   4   1  403.27   13.64
  -1   4  -1  414.29   11.77
  -1   4  -1  407.73   12.19
   1   4   2  549.00   18.78
  -1   4  -2  515.62   16.94
   1   4   2  490.14   18.10
  -1   4  -2  530.55   16.91
  -1   4  -2  498.34   17.03
   1   4   2  532.67   16.82
  -1   4  -2  518.94   17.09
   1   4   2  512.04   15.32
   1   4   2  543.21   16.84
  -1   4  -2  532.23   16.32
   1   4   2  476.75   15.52
   1   4   2  487.92   16.71
  -1   4  -2  531.44   16.11
   1   4   2  565.68   15.52
  -1   4  -3 1190.36   35.59
  -1   4  -3 1208.81   35.77
  -1   4  -3 1280.28   36.02
  -1   4  -3 1243.95   35.90
   1   4   3 1168.79   35.28
   1   4   3 1219.11   37.69
  -1   4  -3 1246.25   34.48
   1   4   3 1183.78   35.33
   1   4   3 1165.53   35.11
   1   4   3 1159.10   34.05
   1   4   3 1174.71   36.85
  -1   4  -3 1289.20   35.83
   1   4   4 1118.32   35.10
  -1   4  -4 1084.07   33.27
   1   4   4 1149.92   33.46
  -1   4  -4 1096.02   33.58
   1   4   4 1118.85   32.95
  -1   4  -4 1106.17   33.60
   1   4   4 1125.78   33.12
   1   4   4 1101.30   35.76
   1   4   4 1026.43   32.79
  -1   4  -4 1084.18   32.22
  -1   4  -4 1179.20   33.35
   1   4   4 1093.50   32.73
   1   4   4 1206.29   32.15
   1   4   5  261.11   11.37
  -1   4  -5  244.10    9.98
   1   4   5  266.10   10.19
   1   4   5  242.10    9.49
  -1   4  -5  258.73   10.37
  -1   4  -5  252.41   10.29
   1   4   5  241.87   11.92
   1   4   5  243.97    9.03
  -1   4  -5  249.78    9.19
   1   4   5  244.42    9.49
  -1   4  -5  235.15    9.73
   1   4   5  255.89    9.39
   1   4   5  249.42    9.11
   1   4   6   30.04    2.50
   1   4   6   38.42    2.82
   1   4   6   33.95    2.77
  -1   4  -6   29.78    2.50
  -1   4  -6   35.00    3.09
   1   4   6   42.11    3.99
   1   4   6   30.38    2.90
   1   4   6   33.43    2.80
  -1   4  -6   31.94    3.17
   1   4   6   35.66    4.05
  -1   4  -6   30.85    2.93
   1   4   6   31.91    2.43
  -1   4  -6   34.45    3.01
   1   4   6   31.17    2.84
   1   4   7 1046.66   35.68
  -1   4  -7 1071.02   34.24
   1   4   7 1116.49   33.59
   1   4   7 1129.43   34.18
  -1   4  -7 1120.01   33.95
  -1   4  -7 1085.41   34.73
   1   4   7 1097.29   32.56
  -1   4  -7 1157.21   34.32
   1   4   7 1121.90   37.23
   1   4   7 1166.75   33.47
   1   4   7 1174.22   33.39
   1   4   7 1120.18   33.09
   1   4   7 1066.12   33.54
  -1   4  -8    1.53    1.01
   1   4   8    0.27    0.64
   1   4   8   -0.27    0.66
   1   4   8    0.25    0.74
  -1   4  -8   -0.33    0.61
   1   4   8    0.46    0.94
   1   4   8   -0.31    0.70
  -1   4  -8    0.68    0.69
   1   4   8    0.27    0.70
  -1   4  -8    0.78    1.00
   1   4   8    0.55    1.13
   1   4   8    0.57    0.55
  -1   4  -8    1.16    0.75
   1   4   8   -0.23    0.66
   1   4   9   20.05    2.42
  -1   4  -9   15.95    2.19
   1   4   9   19.13    2.26
   1   4   9   26.02    2.90
   1   4   9   16.92    2.24
  -1   4  -9   18.87    2.87
   1   4   9   20.19    2.00
   1   4   9   14.80    3.10
   1   4   9   23.48    2.60
   1   4   9   14.70    1.96
  -1   4  -9   18.47    2.40
   1   4   9   19.08    3.01
  -1   4  -9   18.93    2.64
  -1   4  -9   28.00    3.12
   1   4  10  152.31    7.69
   1   4  10  161.18    8.22
   1   4  10  151.33    9.22
  -1   4 -10  158.39    8.47
   1   4  10  151.49    9.98
   1   4  10  150.11    6.66
  -1   4 -10  156.34    8.42
  -1   4 -10  151.43    7.78
  -1   4 -10  162.85    7.77
   1   4  10  162.88    7.92
   1   4  10  154.51    7.69
   1   4  11  177.74    8.61
  -1   4 -11  179.56    8.71
   1   4  11  182.49   10.39
  -1   4 -11  177.18    9.41
   1   4  11  178.27   11.22
  -1   4 -11  166.88    9.19
   1   4  11  185.79    8.68
   1   4  11  169.85    8.61
  -1   4 -12    6.86    1.72
   1   4  12    2.79    1.92
  -1   4 -12    8.83    2.17
   1   4  12    9.26    2.69
   1   4  12   11.42    2.61
  -1   4 -12    9.19    2.11
   1   4  12    6.51    1.79
   1   4  13   17.14    3.73
  -1   4 -13   23.90    3.47
   1   4  13   28.74    4.11
  -1   4 -13   24.62    3.43
   1   4  13   30.52    3.56
   1   4  13   38.50    5.29
   1   4  14   85.87    8.26
  -1   4 -14   99.85    7.32
  -1   4 -14   95.96    7.23
   1   4  14  109.83    8.16
   1   4  14   93.44    6.55
   1   4  15   14.08    3.64
  -1   4 -15   12.28    2.76
   1   4  15    9.68    2.65
   1   4  15   11.80    2.46
  -1   4 -15   14.66    3.02
   1   4  16    3.46    2.24
  -1   4 -16    7.66    2.29
   1   4  16    7.01    2.05
  -1   4 -16    4.77    1.97
   1   4  17   31.55    5.31
  -1   4 -17   22.34    3.90
   1   4  17   30.70    4.02
  -1   4 -17   23.20    3.90
   1   4  18    7.39    2.93
  -1   4 -18    7.22    2.48
   1   4  18   11.14    2.70
  -1   4 -18    5.85    2.15
  -1   4 -19   66.02    6.83
   1   5 -18   24.61    4.34
   1   5 -18   27.22    4.49
  -1   5  18   26.09    5.04
   1   5 -18   30.22    4.74
  -1   5  18   22.51    3.91
   1   5 -17   -0.70    1.56
   1   5 -17    2.06    1.54
  -1   5  17   -0.87    1.78
   1   5 -17    1.38    1.55
  -1   5  17   -1.18    1.62
   1   5 -16   11.33    2.87
   1   5 -16   12.51    2.96
  -1   5  16    8.47    2.91
   1   5 -16   11.24    2.85
  -1   5  16   12.07    2.79
   1   5 -15   12.09    2.98
  -1   5  15   14.57    3.55
   1   5 -15    9.41    2.64
   1   5 -15   10.71    2.65
  -1   5  15   11.65    2.70
   1   5 -14   12.70    2.85
  -1   5  14   16.76    2.55
  -1   5  14   23.10    4.11
   1   5 -14   15.50    3.06
   1   5 -14   13.17    2.92
  -1   5  14   15.46    2.99
   1   5 -13    8.61    2.41
  -1   5  13    9.97    2.72
  -1   5  13    8.29    1.80
   1   5 -13    7.90    2.20
   1   5 -13    9.08    2.49
  -1   5  13    8.16    2.20
  -1   5  12   86.85    6.59
   1   5 -12   96.56    7.17
   1   5 -12   90.42    6.95
  -1   5  12   84.49    5.54
  -1   5  12   80.90    7.16
   1   5 -12   85.10    6.85
  -1   5  11   57.97    5.24
   1   5 -11   66.18    5.75
   1   5 -11   56.80    5.29
  -1   5  11   67.75    6.24
  -1   5  11   62.88    4.53
   1   5 -11   64.07    5.66
  -1   5  10  309.13   13.44
   1   5 -10  302.49   13.76
  -1   5  10  296.94   14.53
  -1   5  10  316.56   12.15
   1   5 -10  286.97   13.56
  -1   5  10  283.38   12.93
   1   5 -10  298.98   13.80
   1   5  -9   36.99    3.83
  -1   5   9   31.18    3.59
   1   5  -9   35.90    3.16
  -1   5   9   38.69    2.84
  -1   5   9   31.70    4.08
   1   5  -9   25.83    3.37
  -1   5   9   36.26    3.25
  -1   5   9   33.69    3.64
   1   5  -9   35.14    3.94
   1   5  -9   30.20    3.68
  -1   5   8    2.70    1.12
  -1   5   8    4.92    1.48
   1   5  -8    6.49    1.73
   1   5  -8    5.63    1.63
  -1   5   8    4.97    1.17
  -1   5   8    5.04    1.38
   1   5  -8    8.43    1.93
  -1   5   8    5.60    1.86
  -1   5   8    3.85    1.16
   1   5  -8    3.88    1.05
  -1   5   8    7.51    1.81
  -1   5   8    7.87    1.25
  -1   5   7 1262.79   37.21
  -1   5   7 1231.47   40.24
  -1   5   7 1225.28   38.79
   1   5  -7 1227.61   39.35
  -1   5   7 1206.53   38.02
  -1   5   7 1279.15   38.45
  -1   5   7 1230.01   36.65
   1   5  -7 1160.50   38.94
   1   5  -7 1246.00   38.38
   1   5  -7 1200.07   38.63
   1   5  -7 1252.83   36.47
  -1   5   7 1321.03   36.17
   1   5  -7 1327.90   36.89
  -1   5   7 1234.76   38.99
   1   5  -6   38.87    2.78
  -1   5   6   44.74    2.80
   1   5  -6   47.14    3.07
  -1   5   6   56.20    4.41
   1   5  -6   52.54    4.28
  -1   5   6   47.07    4.51
  -1   5   6   50.89    3.56
  -1   5   6   43.77    3.95
   1   5  -6   50.31    4.35
  -1   5   6   54.13    4.17
  -1   5   6   38.15    3.47
   1   5  -6   46.04    4.20
  -1   5   6   43.29    3.13
   1   5  -6   51.07    3.91
  -1   5   6   52.27    4.05
   1   5  -6   48.78    3.18
   1   5  -6   45.73    2.84
   1   5  -5   22.82    1.89
  -1   5   5   16.74    1.59
   1   5  -5   18.50    1.70
  -1   5   5   18.74    2.48
   1   5  -5   21.41    2.66
  -1   5   5   21.64    3.00
  -1   5   5   16.94    1.98
  -1   5   5   17.54    2.41
  -1   5   5   18.70    2.37
   1   5  -5   18.89    2.58
   1   5  -5   15.89    2.42
  -1   5   5   17.11    1.83
  -1   5   5   13.85    1.97
  -1   5   5   16.30    2.25
   1   5  -5   21.15    2.39
  -1   5   5   16.13    2.25
   1   5  -5   19.07    1.93
   1   5  -5   19.98    1.66
  -1   5   4    1.84    0.54
  -1   5   4    3.57    1.06
   1   5  -4    4.85    1.30
  -1   5   4    1.23    1.06
  -1   5   4    3.44    0.98
  -1   5   4    0.96    0.83
   1   5  -4    5.88    1.50
   1   5  -4    2.57    0.79
  -1   5   4    3.35    1.05
  -1   5   4    2.12    0.88
  -1   5   4    1.55    0.69
   1   5  -4   -0.37    0.75
   1   5  -4    2.32    0.92
  -1   5   4    3.49    1.09
  -1   5   4    2.28    1.08
   1   5  -4    3.91    0.77
   1   5  -4    2.27    0.64
   1   5  -4    1.78    0.69
   1   5  -4    3.30    0.67
   1   5  -3  362.81   11.01
  -1   5   3  365.21   13.55
  -1   5   3  327.74   10.78
   1   5  -3  319.89   10.63
   1   5  -3  335.11   13.74
  -1   5   3  337.29   13.13
  -1   5   3  333.13   12.72
   1   5  -3  340.27   11.98
   1   5  -3  364.52   13.96
  -1   5   3  328.24   12.40
   1   5  -3  338.23   12.63
  -1   5   3  342.13   12.79
  -1   5   3  321.42   11.81
  -1   5   3  345.29   14.08
  -1   5   3  355.29   12.15
   1   5  -3  340.77   12.91
   1   5  -3  342.48   10.74
   1   5  -3  354.32   11.65
   1   5  -2   93.71    3.76
  -1   5   2   82.08    5.28
  -1   5   2   78.64    3.58
  -1   5   2   95.22    4.62
   1   5  -2   72.65    5.24
   1   5  -2   89.84    4.73
  -1   5   2   90.47    5.08
  -1   5   2   86.73    5.42
   1   5  -2   89.52    5.78
   1   5  -2   91.81    5.03
  -1   5   2   82.39    4.95
  -1   5   2   82.84    4.45
   1   5  -2   84.75    5.06
   1   5  -2   91.91    4.34
   1   5  -2   88.93    3.57
  -1   5   1  450.83   13.35
  -1   5   1  439.27   13.54
  -1   5   1  428.89   13.50
  -1   5   1  462.17   16.41
  -1   5   1  440.77   14.69
   1   5  -1  491.92   14.63
   1   5  -1  428.52   15.13
  -1   5   1  438.66   15.61
  -1   5   1  469.94   16.39
   1   5  -1  442.91   16.86
   1   5  -1  433.51   15.37
  -1   5   1  475.98   15.86
   1   5  -1  470.63   15.21
  -1   5   1  483.67   15.02
   1   5  -1  464.89   15.82
  -1   5   0   15.35    1.68
   1   5   0   13.70    1.88
  -1   5   0   15.46    1.02
  -1   5   0   14.85    0.96
   1   5   0   15.97    1.59
  -1   5   0   15.13    1.09
   1   5   0   15.73    1.31
  -1   5   0   16.00    1.24
  -1   5   0   18.83    1.79
   1   5   0   12.79    2.05
  -1   5   0   13.28    1.86
   1   5   0   13.93    1.83
  -1   5   0   15.69    2.11
   1   5   0   13.91    2.34
  -1   5   0   15.70    1.75
   1   5   0   11.76    1.63
  -1   5   0   17.35    2.06
   1   5   0   12.92    1.69
  -1   5   0   15.06    0.94
   1   5   1 1042.84   31.18
  -1   5  -1 1065.98   30.27
   1   5   1  955.94   28.54
  -1   5  -1 1014.88   28.43
   1   5   1 1001.15   28.76
  -1   5  -1 1035.47   30.27
   1   5   1 1040.94   29.75
   1   5   1 1025.21   28.97
   1   5   1 1032.90   33.04
   1   5   1  990.27   32.16
  -1   5  -1 1036.21   31.18
   1   5   1 1044.40   32.92
  -1   5  -1 1110.98   31.88
  -1   5  -1 1093.68   31.41
   1   5   1 1055.69   30.91
  -1   5  -1 1043.48   28.55
   1   5   1  968.42   30.48
  -1   5  -1 1027.40   28.35
   1   5   2   60.16    2.88
   1   5   2   67.40    3.14
  -1   5  -2   61.62    3.59
   1   5   2   65.12    3.12
   1   5   2   56.90    4.87
   1   5   2   57.93    4.62
  -1   5  -2   74.28    4.60
  -1   5  -2   65.51    4.22
   1   5   2   64.54    5.09
  -1   5  -2   54.31    4.14
  -1   5  -2   67.04    4.31
   1   5   2   65.44    4.10
   1   5   2   59.94    3.99
  -1   5  -2   66.26    3.72
   1   5   2   68.00    4.01
   1   5   3  166.38    9.34
  -1   5  -3  193.77    8.48
   1   5   3  181.52    9.14
  -1   5  -3  179.61    8.00
  -1   5  -3  165.21    8.12
  -1   5  -3  190.59    8.27
  -1   5  -3  170.84    8.06
   1   5   3  177.22    7.81
   1   5   3  178.55    7.61
   1   5   3  190.95    6.80
   1   5   3  169.16    6.54
  -1   5  -3  192.06    7.39
   1   5   3  193.52    8.06
   1   5   3  166.98    6.32
  -1   5  -4   41.71    3.38
  -1   5  -4   36.65    3.44
   1   5   4   42.39    3.38
  -1   5  -4   44.39    3.63
   1   5   4   40.57    2.73
   1   5   4   44.72    3.25
  -1   5  -4   46.59    3.11
   1   5   4   48.92    3.50
   1   5   4   43.81    4.46
   1   5   4   50.47    4.52
  -1   5  -4   44.64    3.65
  -1   5  -5 1588.33   44.92
  -1   5  -5 1585.22   45.72
   1   5   5 1482.31   44.80
  -1   5  -5 1489.52   45.37
   1   5   5 1458.52   43.52
   1   5   5 1532.09   44.27
   1   5   5 1569.64   44.63
  -1   5  -5 1504.06   43.94
   1   5   5 1503.92   47.87
   1   5   5 1570.77   47.34
  -1   5  -5 1523.56   45.34
   1   5   6  204.94   10.24
  -1   5  -6  169.73    8.47
   1   5   6  179.96    8.40
  -1   5  -6  185.47    8.88
   1   5   6  187.22    8.12
   1   5   6  183.20    8.36
  -1   5  -6  166.76    8.41
   1   5   6  160.28    7.43
   1   5   6  176.38    7.46
  -1   5  -6  164.81    7.46
   1   5   6  173.94    7.82
  -1   5  -6  169.85    8.12
   1   5   6  178.79   10.26
  -1   5  -7   66.22    4.82
   1   5   7   63.74    5.46
   1   5   7   65.36    4.69
  -1   5  -7   55.83    4.59
   1   5   7   54.09    4.02
  -1   5  -7   58.01    4.64
   1   5   7   59.15    3.91
   1   5   7   57.79    3.91
   1   5   7   62.07    4.16
  -1   5  -7   53.02    4.12
   1   5   7   55.25    3.66
   1   5   7   57.15    5.62
   1   5   8   14.81    1.81
   1   5   8   16.49    3.22
   1   5   8   14.30    2.78
  -1   5  -8    9.27    1.91
   1   5   8   15.10    2.33
  -1   5  -8   16.17    2.43
  -1   5  -8   13.98    2.34
   1   5   8   13.26    1.99
  -1   5  -8   12.12    2.36
   1   5   8   10.54    1.78
   1   5   8    9.51    1.79
   1   5   8    9.73    1.64
   1   5   8   12.54    1.88
  -1   5  -8   12.27    1.98
   1   5   9  638.76   21.25
   1   5   9  654.14   22.01
  -1   5  -9  679.73   21.71
   1   5   9  631.95   21.09
  -1   5  -9  627.71   20.79
   1   5   9  597.95   20.66
   1   5   9  636.17   23.90
  -1   5  -9  612.81   22.26
   1   5   9  600.15   20.95
   1   5   9  605.82   19.99
   1   5   9  618.09   24.95
  -1   5  -9  597.53   21.95
   1   5  10    3.35    1.69
  -1   5 -10    0.86    0.96
   1   5  10    1.34    1.02
   1   5  10   -0.67    1.01
   1   5  10    1.61    1.10
  -1   5 -10    1.76    1.27
   1   5  10    0.68    1.08
   1   5  10    2.18    0.89
  -1   5 -10    1.38    0.95
   1   5  11   66.41    4.96
   1   5  11   60.01    5.91
  -1   5 -11   66.50    5.51
   1   5  11   68.88    6.90
   1   5  11   64.34    4.17
  -1   5 -11   66.49    5.51
  -1   5 -11   61.77    4.80
   1   5  12    0.75    1.54
  -1   5 -12   -0.49    1.00
   1   5  12   -0.61    1.36
  -1   5 -12    0.50    1.02
   1   5  12   -0.39    1.00
   1   5  13   11.09    3.09
   1   5  13   18.42    2.81
  -1   5 -13   16.27    2.94
   1   5  13   13.26    3.07
  -1   5 -13   10.15    2.46
   1   5  14   55.86    4.99
   1   5  14   32.32    5.24
  -1   5 -14   55.13    5.56
   1   5  14   54.31    5.85
  -1   5 -14   50.66    5.31
   1   5  14   51.99    6.66
   1   5  15    1.74    2.24
   1   5  15    1.73    1.94
   1   5  15    0.47    1.23
  -1   5 -15    0.59    1.20
   1   5  15    5.41    2.22
  -1   5 -15    1.19    1.21
   1   5  16    9.53    2.39
  -1   5 -16    5.01    1.99
  -1   5 -16   14.86    3.10
   1   5  16   12.71    3.71
   1   5  17    1.59    1.60
  -1   5 -17    0.66    1.58
  -1   5 -17    0.65    1.45
   1   5  17   -0.93    2.09
   1   5  18    0.55    1.60
  -1   5 -18   -0.68    1.25
  -1   5 -18    1.35    1.63
   1   5  18    0.96    2.16
  -1   6  17   55.62    7.23
   1   6 -17   66.42    6.99
  -1   6  17   62.76    6.31
   1   6 -17   66.41    6.96
   1   6 -17   86.33    7.83
  -1   6  16    7.03    2.79
  -1   6  16   10.56    2.69
   1   6 -16    9.83    2.73
   1   6 -16    6.92    2.46
   1   6 -16    8.41    2.72
  -1   6  15   10.23    2.60
   1   6 -15    3.37    1.75
   1   6 -15    3.97    2.01
   1   6 -15    8.73    2.53
  -1   6  14   71.99    6.41
   1   6 -14   87.01    7.36
   1   6 -14   74.41    6.95
  -1   6  14   80.39    7.75
   1   6 -14   65.74    6.53
  -1   6  14   91.39    5.90
   1   6 -13   16.02    3.16
  -1   6  13   13.19    2.87
   1   6 -13   10.49    2.73
   1   6 -13   12.63    2.88
  -1   6  13   17.61    2.53
  -1   6  13   17.66    3.72
  -1   6  12   20.62    3.25
   1   6 -12   14.11    2.93
  -1   6  12   15.60    3.37
  -1   6  12   19.48    2.66
   1   6 -12   22.26    3.62
   1   6 -11   73.02    6.33
  -1   6  11   69.70    6.64
  -1   6  11   73.43    5.05
   1   6 -11   63.37    5.93
  -1   6  11   70.63    5.84
   1   6 -10  107.95    7.65
  -1   6  10   96.75    7.87
  -1   6  10  107.23    6.14
   1   6 -10   91.13    7.12
  -1   6  10  105.59    7.12
   1   6  -9  281.71   13.17
  -1   6   9  277.66   12.50
  -1   6   9  260.46   13.62
  -1   6   9  268.47   11.02
  -1   6   9  243.35   12.15
   1   6  -9  268.88   13.07
  -1   6   8    7.61    2.01
   1   6  -8    3.93    1.62
   1   6  -8    2.96    1.43
   1   6  -8    5.04    1.51
  -1   6   8    3.38    1.40
   1   6  -8    7.05    1.78
  -1   6   8    8.63    2.35
  -1   6   8    7.38    1.53
  -1   6   8    4.78    1.12
  -1   6   7   22.62    3.13
  -1   6   7   22.09    2.87
   1   6  -7   18.03    2.93
  -1   6   7   19.46    2.66
  -1   6   7   20.46    2.14
   1   6  -7   23.23    3.29
  -1   6   7   23.46    2.97
   1   6  -7   21.81    2.83
  -1   6   7   26.68    3.22
  -1   6   7   16.12    1.84
   1   6  -7   23.32    3.18
   1   6  -7   23.40    2.34
  -1   6   7   20.49    3.36
  -1   6   7   27.67    2.74
  -1   6   6  109.81    6.98
   1   6  -6   98.31    6.88
  -1   6   6  108.94    6.53
   1   6  -6   97.02    6.93
  -1   6   6  107.84    6.33
  -1   6   6  122.48    6.87
   1   6  -6  113.52    6.46
  -1   6   6  102.33    4.95
  -1   6   6  113.03    6.86
  -1   6   6  112.18    6.01
   1   6  -6  121.67    7.00
  -1   6   6  109.69    5.86
  -1   6   6  108.92    7.66
   1   6  -6  102.86    5.51
   1   6  -5  284.77   12.74
  -1   6   5  286.39   12.40
  -1   6   5  271.96   11.72
   1   6  -5  273.91   10.61
   1   6  -5  282.07   12.73
  -1   6   5  272.45   11.34
  -1   6   5  293.58   11.87
   1   6  -5  275.30   11.37
  -1   6   5  279.19    9.76
  -1   6   5  298.11   12.27
   1   6  -5  264.86   11.63
  -1   6   5  269.14   10.79
  -1   6   5  275.19   13.23
  -1   6   5  257.86   10.59
   1   6  -5  271.23   10.17
   1   6  -4  468.63   17.91
  -1   6   4  474.38   17.59
  -1   6   4  453.08   16.83
   1   6  -4  451.83   15.81
  -1   6   4  466.38   16.56
   1   6  -4  443.30   17.86
   1   6  -4  466.33   16.51
  -1   6   4  437.32   16.62
  -1   6   4  472.06   17.27
  -1   6   4  473.27   14.69
  -1   6   4  441.28   15.77
   1   6  -4  450.80   16.83
  -1   6   4  487.77   18.90
  -1   6   4  470.22   15.89
   1   6  -4  470.30   15.28
  -1   6   3    2.81    0.76
  -1   6   3    2.81    1.35
  -1   6   3    2.37    0.81
  -1   6   3    3.36    1.32
   1   6  -3    5.53    1.60
   1   6  -3    3.04    1.32
   1   6  -3    4.00    1.19
  -1   6   3    1.61    0.93
   1   6  -3    3.12    0.84
  -1   6   3    2.12    1.07
  -1   6   3    1.72    0.90
   1   6  -3    1.59    1.01
   1   6  -3    1.76    0.86
  -1   6   3    4.45    1.27
   1   6  -2   65.89    4.24
  -1   6   2   60.94    4.44
   1   6  -2   55.60    4.92
  -1   6   2   60.46    4.82
   1   6  -2   64.08    4.42
  -1   6   2   60.98    4.43
   1   6  -2   63.29    3.66
  -1   6   2   60.57    4.67
  -1   6   2   68.39    3.34
   1   6  -2   60.68    4.42
  -1   6   2   65.29    4.10
  -1   6   2   65.29    4.00
  -1   6   1  315.46   11.39
   1   6  -1  321.97   10.96
  -1   6   1  296.15   12.18
   1   6  -1  324.14   12.10
  -1   6   1  306.84   11.39
   1   6  -1  297.71   12.07
  -1   6   1  303.09   12.95
   1   6  -1  292.25   13.46
   1   6  -1  306.53   12.07
  -1   6   1  315.92   12.36
  -1   6   1  311.63   12.78
  -1   6   1  314.49   10.21
   1   6  -1  312.09   11.58
   1   6   0  616.70   18.56
   1   6   0  596.25   17.89
  -1   6   0  569.10   18.94
   1   6   0  591.06   21.45
   1   6   0  585.41   19.97
  -1   6   0  575.98   19.93
   1   6   0  600.95   21.76
  -1   6   0  600.91   20.96
  -1   6   0  583.42   18.87
  -1   6   0  580.50   20.06
   1   6   0  584.67   19.80
   1   6   0  601.65   19.99
  -1   6   0  550.49   18.86
   1   6   0  622.82   19.49
  -1   6   0  597.79   17.64
   1   6   1  238.59    7.72
   1   6   1  229.40    7.85
  -1   6  -1  241.92    9.36
   1   6   1  264.96    9.19
   1   6   1  253.58    8.70
   1   6   1  248.36   12.12
   1   6   1  274.31   12.09
  -1   6  -1  269.45   10.72
  -1   6  -1  253.58   11.20
   1   6   1  244.32   11.93
  -1   6  -1  253.92   10.64
   1   6   1  264.61   10.51
   1   6   1  276.62   10.71
  -1   6  -1  266.85    9.93
   1   6   1  279.11   10.30
  -1   6  -1  260.94    8.36
   1   6   2    0.79    0.37
  -1   6  -2    0.99    0.60
   1   6   2    1.27    0.46
   1   6   2    2.20    0.67
   1   6   2    1.01    0.92
   1   6   2    0.87    0.88
  -1   6  -2    1.20    0.67
  -1   6  -2    0.74    0.75
   1   6   2    2.86    1.31
   1   6   2    1.15    0.95
  -1   6  -2    1.28    0.92
  -1   6  -2    2.30    0.92
   1   6   2    2.60    1.02
   1   6   2    0.50    0.76
   1   6   3  152.40    9.17
  -1   6  -3  149.56    7.86
   1   6   3  134.17    8.22
  -1   6  -3  146.17    7.37
  -1   6  -3  139.56    7.74
  -1   6  -3  147.25    7.45
  -1   6  -3  140.88    7.43
   1   6   3  150.67    7.33
   1   6   3  147.89    6.04
   1   6   3  151.11    7.07
   1   6   3  146.03    5.73
   1   6   3  143.45    7.13
  -1   6  -3  137.88    6.54
   1   6   3  145.52    5.52
  -1   6  -4  246.27   10.65
  -1   6  -4  256.95   11.51
  -1   6  -4  249.67   11.02
   1   6   4  266.01   10.84
  -1   6  -4  253.36   10.98
   1   6   4  254.20    9.41
   1   6   4  284.88   10.64
   1   6   4  251.50   10.50
  -1   6  -4  261.97   10.12
  -1   6  -4  246.83   11.28
   1   6   4  258.29   12.50
   1   6   4  269.46   13.29
  -1   6  -5   69.42    4.82
  -1   6  -5   56.75    4.81
   1   6   5   69.60    4.76
  -1   6  -5   69.51    5.02
   1   6   5   72.28    4.08
   1   6   5   71.04    4.47
   1   6   5   65.06    4.53
  -1   6  -5   67.56    4.33
   1   6   5   63.68    6.14
   1   6   5   72.27    5.92
  -1   6  -5   76.49    5.38
   1   6   6   -0.61    1.12
   1   6   6    0.52    0.95
  -1   6  -6    1.19    0.96
  -1   6  -6    1.65    1.00
  -1   6  -6    0.37    0.76
   1   6   6    2.01    1.01
   1   6   6    1.89    0.86
   1   6   6    0.59    0.93
  -1   6  -6    1.62    0.98
   1   6   6    0.27    0.74
   1   6   7  177.21   10.54
  -1   6  -7  188.27    9.75
   1   6   7  192.47    9.42
  -1   6  -7  207.86   10.20
   1   6   7  197.66    9.03
   1   6   7  200.54    9.42
  -1   6  -7  198.33    9.75
   1   6   7  184.78    8.73
   1   6   7  195.15    8.61
   1   6   7  200.52    8.51
   1   6   7  184.78   11.41
  -1   6  -7  191.38    9.12
  -1   6  -8  227.15    9.85
   1   6   8  208.99    8.98
  -1   6  -8  185.49   10.08
   1   6   8  205.85    9.43
   1   6   8  189.03   11.94
   1   6   8  198.41    8.68
   1   6   8  215.29   11.60
  -1   6  -8  167.07    9.56
  -1   6  -9  210.75    9.74
   1   6   9  203.06    9.21
  -1   6  -9  189.83   10.46
   1   6   9  198.13   12.35
   1   6   9  198.24    8.74
   1   6   9  215.38   11.74
  -1   6  -9  190.33   10.26
  -1   6 -10   31.70    3.37
   1   6  10   24.37    2.97
  -1   6 -10   28.77    3.77
   1   6  10   28.02    4.53
   1   6  10   27.57    2.83
  -1   6 -10   30.69    3.80
   1   6  10   32.80    4.40
   1   6  11    3.16    1.73
  -1   6 -11    1.98    1.43
  -1   6 -11    1.54    1.15
   1   6  11    0.74    1.07
  -1   6 -11   -0.54    1.11
   1   6  11    4.62    2.22
   1   6  11    0.58    0.87
  -1   6 -11    1.91    1.16
   1   6  12   38.81    3.87
   1   6  12   46.23    5.42
  -1   6 -12   43.09    4.79
  -1   6 -12   36.35    4.38
   1   6  12   33.68    5.18
  -1   6 -12   46.71    5.08
  -1   6 -13    5.15    2.02
  -1   6 -13    1.11    1.61
   1   6  13    6.70    2.45
   1   6  13    2.51    2.02
  -1   6 -13    3.05    1.67
  -1   6 -14   10.87    2.67
  -1   6 -14   11.55    2.95
  -1   6 -14   11.76    2.76
   1   6  14   15.85    3.52
   1   6  14   18.25    4.06
  -1   6 -15   11.43    2.79
  -1   6 -15   12.13    2.90
  -1   6 -15    7.41    2.40
   1   6  15   10.62    2.90
   1   6  15    9.03    3.09
   1   6  15    4.51    2.62
  -1   6 -16   35.91    4.94
  -1   6 -16   30.32    4.68
  -1   6 -16   34.29    4.70
   1   6  16   38.31    6.10
   1   6  16   32.93    5.70
   1   6  17   16.59    4.32
  -1   6 -17   27.91    4.54
  -1   6 -17   18.89    3.69
  -1   6 -17   34.69    4.90
  -1   6 -18    5.60    2.40
  -1   7  17   -0.61    1.48
  -1   7  17   -0.95    2.28
   1   7 -16   -1.49    1.52
  -1   7  16   -0.60    1.55
   1   7 -15   20.96    3.82
   1   7 -15   18.64    3.73
  -1   7  15   15.74    3.23
   1   7 -14    7.62    2.45
   1   7 -14    5.55    2.20
  -1   7  14    4.30    1.56
  -1   7  14    2.82    1.71
   1   7 -13   15.31    3.17
   1   7 -13    5.99    2.12
  -1   7  13   12.13    3.26
  -1   7  13   12.54    2.24
  -1   7  13   10.31    2.59
   1   7 -12   24.43    3.86
   1   7 -12   25.02    4.07
  -1   7  12   25.86    3.11
  -1   7  12   27.91    4.55
  -1   7  12   25.52    3.74
   1   7 -11   -0.62    1.13
  -1   7  11    0.36    0.93
  -1   7  11   -0.71    1.59
   1   7 -11    1.85    1.69
  -1   7  11   -1.50    1.29
   1   7 -10   62.51    5.98
   1   7 -10   61.90    5.95
  -1   7  10   45.52    5.70
  -1   7  10   55.53    4.45
  -1   7  10   66.08    5.57
   1   7  -9  137.45    9.03
  -1   7   9  136.79    8.72
   1   7  -9  136.62    9.03
  -1   7   9  157.30   10.30
  -1   7   9  135.33    7.28
  -1   7   9  130.24    8.15
   1   7  -8    3.89    1.60
  -1   7   8    4.48    1.73
   1   7  -8    0.56    1.02
  -1   7   8    6.15    2.04
  -1   7   8    1.95    1.68
  -1   7   8    2.26    1.11
   1   7  -7   30.17    3.92
   1   7  -7   30.45    3.98
  -1   7   7   28.20    2.52
  -1   7   7   29.28    3.58
   1   7  -7   23.24    3.22
  -1   7   7   30.89    4.41
  -1   7   7   29.61    3.03
  -1   7   7   30.55    3.90
  -1   7   6    1.46    0.71
  -1   7   6    0.83    0.93
   1   7  -6    0.81    0.97
  -1   7   6    2.91    1.33
   1   7  -6   -1.05    1.07
   1   7  -6    0.53    0.84
   1   7  -6    1.10    0.82
   1   7  -6    0.48    0.69
  -1   7   6    1.22    1.37
  -1   7   6    2.11    1.03
   1   7  -6    2.57    1.08
  -1   7   5  208.30   11.42
  -1   7   5  184.97    8.43
   1   7  -5  182.61    8.33
  -1   7   5  171.43    9.21
   1   7  -5  196.47   10.55
   1   7  -5  177.75    8.86
   1   7  -5  162.84    9.86
  -1   7   5  188.00   10.03
  -1   7   5  183.13    8.47
   1   7  -5  195.47    9.57
   1   7  -5  176.33    7.72
  -1   7   5  186.40    9.45
  -1   7   4  125.11    6.45
  -1   7   4  133.06    8.71
   1   7  -4  115.32    6.36
  -1   7   4  112.60    6.97
   1   7  -4  122.10    6.85
   1   7  -4  116.23    8.00
   1   7  -4  125.78    7.11
  -1   7   4  123.57    7.17
  -1   7   4  127.67    7.80
   1   7  -4  106.65    7.64
  -1   7   4  120.12    6.39
   1   7  -4  124.16    7.15
   1   7  -4  124.33    5.93
  -1   7   4  126.16    7.36
  -1   7   3  469.91   19.34
  -1   7   3  458.99   16.14
  -1   7   3  481.95   17.48
   1   7  -3  455.07   16.43
   1   7  -3  456.30   18.73
   1   7  -3  463.45   17.09
  -1   7   3  497.60   17.48
  -1   7   3  457.71   17.99
  -1   7   3  449.51   16.10
   1   7  -3  460.39   17.11
   1   7  -3  443.94   15.33
  -1   7   3  453.51   17.41
   1   7  -2  194.35    7.82
   1   7  -2  198.40    8.91
  -1   7   2  166.73    8.90
  -1   7   2  189.40   10.04
   1   7  -2  181.41   10.23
   1   7  -2  201.39    9.20
  -1   7   2  188.37    9.11
  -1   7   2  166.24    8.06
   1   7  -2  196.59    9.21
  -1   7   2  193.70    9.49
  -1   7   2  193.78    8.46
   1   7  -1  326.73   12.32
   1   7  -1  327.28   13.04
  -1   7   1  308.03   13.13
  -1   7   1  337.64   14.40
   1   7  -1  318.93   14.87
   1   7  -1  331.67   13.08
  -1   7   1  351.12   13.48
  -1   7   1  330.11   12.02
   1   7  -1  330.89   13.16
  -1   7   1  331.90   12.44
  -1   7   1  307.23   13.35
   1   7  -1  319.07   11.55
  -1   7   1  322.94   12.29
   1   7   0   75.27    5.96
   1   7   0   68.66    5.02
  -1   7   0   71.65    5.14
   1   7   0   71.16    6.05
  -1   7   0   74.25    5.71
  -1   7   0   77.97    4.38
  -1   7   0   82.12    5.36
   1   7   0   70.32    4.95
  -1   7   0   70.09    4.57
   1   7   0   75.77    5.13
  -1   7   0   76.79    5.50
   1   7   0   80.02    4.83
   1   7   1  118.77    8.34
  -1   7  -1  122.04    7.04
   1   7   1  133.15    8.60
  -1   7  -1  124.99    7.78
  -1   7  -1  139.51    7.40
   1   7   1  135.97    7.17
   1   7   1  120.56    7.99
  -1   7  -1  140.87    6.77
   1   7   1  141.90    7.28
   1   7   1  124.26    6.50
  -1   7  -1  123.90    5.94
   1   7   2   32.65    4.24
  -1   7  -2   35.01    3.42
  -1   7  -2   36.60    4.01
   1   7   2   26.43    3.82
  -1   7  -2   30.52    3.32
   1   7   2   30.64    3.16
   1   7   2   31.07    3.89
  -1   7  -2   31.21    2.97
   1   7   2   28.75    3.11
   1   7   2   38.54    3.26
  -1   7  -2   27.73    2.41
   1   7   3  136.62    8.71
  -1   7  -3  140.85    8.19
  -1   7  -3  146.32    7.73
  -1   7  -3  142.95    8.38
  -1   7  -3  145.39    7.85
   1   7   3  145.10    7.54
   1   7   3  135.45    7.36
  -1   7  -3  143.93    6.98
   1   7   3  143.71    9.58
   1   7   3  136.97    7.07
  -1   7  -4   92.38    5.84
  -1   7  -4   91.28    6.37
  -1   7  -4   86.44    5.90
  -1   7  -4   90.31    5.88
   1   7   4   77.19    5.32
   1   7   4   89.19    5.30
   1   7   4   81.65    5.37
  -1   7  -4   71.92    4.80
   1   7   4   82.15    7.35
   1   7   4   73.79    6.27
  -1   7  -4   75.59    5.81
   1   7   5   18.53    3.27
  -1   7  -5   30.17    3.63
   1   7   5   23.54    2.88
   1   7   5   27.22    2.88
  -1   7  -5   32.02    3.31
   1   7   5   29.08    4.23
  -1   7  -5   21.91    3.08
  -1   7  -6   51.57    4.29
   1   7   6   44.74    3.80
   1   7   6   48.20    5.67
   1   7   6   41.44    4.85
  -1   7  -6   52.49    4.80
  -1   7  -6   55.33    5.00
  -1   7  -7   80.38    5.54
   1   7   7   75.19    7.17
   1   7   7   67.70    6.37
  -1   7  -7   79.86    6.10
  -1   7  -7   72.42    6.00
   1   7   8    1.25    1.51
  -1   7  -8    1.98    1.43
  -1   7  -8    1.51    1.04
   1   7   8    1.49    1.66
  -1   7  -8    0.51    0.94
   1   7   9    1.28    1.31
  -1   7  -9   -0.51    0.94
  -1   7  -9    0.39    0.79
   1   7   9    0.77    1.41
  -1   7  -9    1.61    1.20
  -1   7 -10  116.04    7.06
   1   7  10  114.20    9.57
  -1   7 -10  106.02    7.85
   1   7  10  122.19    8.91
  -1   7 -10  111.58    7.89
   1   7  11   51.82    4.19
  -1   7 -11   42.91    4.97
   1   7  11   46.21    5.53
  -1   7 -11   44.59    5.00
   1   7  12  134.63   10.83
  -1   7 -12  123.76    8.90
  -1   7 -12  143.95    9.36
   1   7  12  129.02    9.65
   1   7  13   69.06    7.78
  -1   7 -13   60.86    6.30
   1   7  13   60.11    6.53
  -1   7 -13   72.66    6.67
  -1   7 -14    0.68    1.24
   1   7  14    0.92    1.87
   1   7  14    3.65    2.11
  -1   7 -14    3.26    1.79
  -1   7 -15    6.36    2.42
   1   7  15    5.66    2.72
  -1   7 -15    2.03    1.64
   1   7  16   16.61    4.19
  -1   7 -16    8.46    2.67
   1   7  16    7.77    3.08
  -1   7 -16   10.30    2.94
  -1   7 -17    2.20    1.77
   1   7  17    1.99    2.23
   1   8 -15   -0.77    1.57
   1   8 -15    2.30    1.98
   1   8 -14    2.23    1.66
  -1   8  14    1.67    1.32
   1   8 -14    3.73    2.04
   1   8 -13    2.17    1.62
   1   8 -13    1.44    1.61
  -1   8  13    2.85    1.44
   1   8 -12    3.48    1.80
  -1   8  12    3.75    1.77
   1   8 -12    0.70    1.57
  -1   8  12    1.19    1.20
  -1   8  12    0.80    1.45
   1   8 -11    6.75    2.39
  -1   8  11    7.78    2.33
   1   8 -11    8.17    2.57
  -1   8  11    6.23    2.47
  -1   8  11    4.26    1.55
   1   8 -10    7.86    2.40
  -1   8  10    9.79    2.01
  -1   8  10   10.67    3.12
   1   8 -10    5.26    2.09
  -1   8  10    4.52    1.84
   1   8  -9   85.42    7.25
  -1   8   9   83.40    7.80
  -1   8   9   87.12    5.77
   1   8  -9   76.93    6.96
  -1   8   9   80.81    6.36
  -1   8   8    0.47    1.05
   1   8  -8   -0.63    1.28
   1   8  -8    0.62    1.27
  -1   8   8    2.90    1.67
  -1   8   8   -0.73    1.49
  -1   8   8   -0.36    1.13
   1   8  -7  490.29   21.16
   1   8  -7  501.10   21.11
  -1   8   7  498.37   20.73
  -1   8   7  548.86   22.86
  -1   8   7  522.51   18.53
  -1   8   7  512.35   19.76
   1   8  -6  136.34    7.38
   1   8  -6  152.79    9.79
   1   8  -6  130.05    9.05
  -1   8   6  148.04    9.32
  -1   8   6  154.98   10.45
  -1   8   6  154.29    7.78
  -1   8   6  146.50    8.48
  -1   8   5   56.25    5.19
   1   8  -5   54.94    4.41
   1   8  -5   57.32    5.74
  -1   8   5   76.04    6.25
   1   8  -5   73.98    6.35
  -1   8   5   68.33    6.56
  -1   8   5   61.02    4.54
  -1   8   5   58.63    5.11
  -1   8   4   53.24    4.88
   1   8  -4   56.41    4.41
   1   8  -4   50.90    5.39
  -1   8   4   52.31    5.18
  -1   8   4   67.01    6.43
  -1   8   4   58.43    4.39
  -1   8   4   55.45    4.81
  -1   8   3   64.15    5.19
   1   8  -3   58.79    4.63
  -1   8   3   60.08    5.09
   1   8  -3   61.89    5.96
  -1   8   3   64.43    5.67
  -1   8   3   65.08    4.64
  -1   8   3   64.44    6.30
   1   8  -2  535.32   21.63
  -1   8   2  544.56   21.06
  -1   8   2  534.27   19.68
  -1   8   2  499.64   18.18
  -1   8   2  507.97   20.41
   1   8  -2  523.98   18.98
  -1   8   2  535.89   19.77
   1   8  -1  194.19    9.46
  -1   8   1  201.11    9.93
  -1   8   1  196.00    8.81
   1   8  -1  179.77   10.78
  -1   8   1  184.67   10.47
   1   8  -1  193.13    9.40
  -1   8   1  162.11    9.11
  -1   8   0   15.06    2.83
   1   8   0   15.65    3.13
   1   8   0   18.89    2.61
  -1   8   0   16.16    2.69
  -1   8   0   19.95    2.51
  -1   8   0   10.37    2.16
   1   8   0   18.57    2.71
   1   8   0   10.35    2.52
  -1   8  -1    7.73    2.06
   1   8   1    9.20    2.52
   1   8   1    8.12    1.86
  -1   8  -1   12.75    2.08
  -1   8  -1   10.28    2.06
   1   8   1    7.80    2.23
   1   8   1   10.97    2.77
   1   8   2    0.66    1.36
  -1   8  -2    0.79    0.81
  -1   8  -2    0.62    0.85
   1   8   2    2.28    1.38
   1   8   2   -0.63    1.28
  -1   8  -2    0.52    0.94
   1   8   3   24.74    4.10
  -1   8  -3   23.75    3.11
   1   8   3   12.36    2.84
   1   8   3   16.70    2.47
  -1   8  -3   21.80    3.29
   1   8   4    0.61    0.96
   1   8   4   -2.14    1.59
  -1   8  -4    0.53    1.07
  -1   8  -4    0.50    0.91
   1   8   4    1.29    0.93
  -1   8  -4    0.80    0.96
   1   8   5   18.82    3.47
   1   8   5   14.05    3.34
  -1   8  -5   19.26    3.20
  -1   8  -5   18.96    3.14
   1   8   5   17.07    2.41
  -1   8  -5   22.49    3.00
  -1   8  -6    1.57    1.27
  -1   8  -6    2.72    1.49
   1   8   6    0.65    1.03
  -1   8  -6   -0.81    1.05
   1   8   6    0.77    1.71
  -1   8  -7   10.80    2.52
  -1   8  -7    9.51    2.40
   1   8   7    4.67    1.94
  -1   8  -7    7.82    1.89
   1   8   7   10.30    3.08
  -1   8  -8   51.89    5.35
   1   8   8   43.90    5.47
  -1   8  -8   44.89    5.03
  -1   8  -8   52.84    4.67
   1   8   8   54.77    6.64
  -1   8  -9   41.77    4.88
  -1   8  -9   37.83    4.67
   1   8   9   43.54    5.44
  -1   8  -9   43.84    4.30
   1   8   9   49.70    6.35
  -1   8 -10    0.59    1.09
  -1   8 -10    3.09    1.60
   1   8  10    3.59    2.17
  -1   8 -10    1.72    1.18
   1   8  10    0.87    1.94
  -1   8 -11    0.64    1.43
   1   8  11    2.93    2.12
  -1   8 -11    1.24    1.38
   1   8  11    4.46    2.30
  -1   8 -12    2.66    1.72
   1   8  12    2.25    1.81
  -1   8 -12    1.93    1.44
   1   8  12    3.67    2.37
  -1   8 -13    6.25    2.29
   1   8  13    6.10    2.52
  -1   8 -13    6.71    2.61
   1   8  13   14.10    3.75
   1   8  14   61.11    6.90
  -1   8 -14   68.81    6.88
  -1   8 -14   58.29    6.44
   1   8  14   57.01    7.56
  -1   8 -15    5.23    2.36
  -1   8 -15    0.72    1.48
   1   8  15    1.98    2.02
  -1   8 -16    3.00    2.06
   1   8  16    1.01    1.85
   1   9 -14   16.02    3.78
   1   9 -14   25.44    4.57
  -1   9  14   28.50    3.73
   1   9 -13    0.78    1.59
   1   9 -13   -1.55    1.74
  -1   9  13    1.31    1.26
   1   9 -12    4.57    2.41
   1   9 -12    3.03    1.83
  -1   9  12    6.05    2.73
  -1   9  12    6.87    1.88
   1   9 -11   -0.75    1.52
   1   9 -11    0.74    1.34
  -1   9  11    0.85    1.90
  -1   9  11    1.26    1.15
   1   9 -10   10.22    2.99
   1   9 -10    7.18    2.47
  -1   9  10   10.89    3.25
  -1   9  10   13.16    2.42
   1   9  -9   98.22    8.31
   1   9  -9  115.26    9.02
  -1   9   9   87.31    8.56
  -1   9   9   92.57    6.30
   1   9  -8   25.98    4.19
  -1   9   8   25.27    4.13
   1   9  -8   18.55    3.59
  -1   9   8   20.22    4.21
  -1   9   8   17.34    2.72
   1   9  -7    8.98    2.61
  -1   9   7    8.26    2.47
   1   9  -7    6.75    2.40
  -1   9   7    9.51    2.90
  -1   9   7    9.65    2.04
  -1   9   6   97.41    7.90
   1   9  -6  109.95    8.64
   1   9  -6  107.48    8.54
  -1   9   6  107.44    9.04
  -1   9   6  122.21    7.07
   1   9  -5    2.03    1.63
  -1   9   5   -0.61    1.36
   1   9  -5    0.39    0.86
  -1   9   5    3.76    2.06
  -1   9   5    0.37    1.07
   1   9  -4   96.25    7.99
  -1   9   4   91.97    7.43
  -1   9   4   97.06    7.14
   1   9  -4  100.34    6.49
  -1   9   4   97.47    8.47
  -1   9   4  102.16    6.37
   1   9  -3    7.34    2.52
  -1   9   3    5.82    2.06
   1   9  -3    6.86    1.92
  -1   9   3    3.81    1.57
  -1   9   3    5.00    2.26
   1   9  -2  105.23    8.21
  -1   9   2   94.22    7.53
  -1   9   2   82.43    6.91
  -1   9   2   96.40    6.86
   1   9  -2   88.61    6.28
  -1   9   2   90.20    7.84
  -1   9   1   89.87    7.39
   1   9  -1  101.74    8.18
  -1   9   1   96.74    6.80
   1   9  -1   96.62    6.54
   1   9  -1   89.98    7.44
   1   9   0   12.24    2.93
  -1   9   0   11.89    2.68
   1   9   0   12.96    3.05
   1   9   0   10.36    2.27
  -1   9   0   10.81    2.34
  -1   9  -1    1.78    1.33
   1   9   1    4.13    1.99
   1   9   1    6.28    2.15
  -1   9  -1    5.36    1.68
   1   9   1    6.56    2.40
   1   9   2   95.92    8.07
  -1   9  -2   95.21    7.45
   1   9   2   89.78    7.49
  -1   9  -2   82.48    6.15
   1   9   2   77.75    7.56
  -1   9  -3    1.79    1.33
   1   9   3    0.66    1.34
  -1   9  -3    0.89    1.28
   1   9   3   -0.77    1.22
  -1   9  -4   97.39    7.54
   1   9   4   95.30    7.94
  -1   9  -4   79.95    6.10
   1   9   4   91.13    8.40
  -1   9  -5    0.58    1.05
  -1   9  -5   -0.61    1.37
   1   9   5   -0.69    1.55
  -1   9  -5   -0.44    0.91
   1   9   5    0.82    1.67
  -1   9  -6    5.31    2.02
  -1   9  -6    6.19    2.20
   1   9   6    8.58    2.70
  -1   9  -6    9.84    2.28
   1   9   6    5.92    2.45
  -1   9  -7  157.67   10.36
  -1   9  -7  184.49   11.02
   1   9   7  170.23   11.53
  -1   9  -7  178.38    9.57
   1   9   7  191.50   12.92
  -1   9  -8    3.71    1.96
  -1   9  -8    5.78    2.03
   1   9   8    1.50    1.68
  -1   9  -8    2.73    1.50
   1   9   8    3.58    2.16
  -1   9  -9   -0.64    1.01
  -1   9  -9    0.66    1.20
   1   9   9   -0.76    1.85
  -1   9  -9   -0.46    1.03
   1   9   9   -0.92    1.67
  -1   9 -10    8.13    2.48
   1   9  10   11.66    3.18
  -1   9 -10    3.93    1.90
   1   9  10    1.88    2.10
  -1   9 -11    1.40    1.69
   1   9  11    3.95    2.28
   1   9  11   -0.96    1.75
  -1   9 -12   20.25    3.95
   1   9  12   26.49    4.84
  -1   9 -12   22.27    4.01
   1   9  12   19.61    4.60
  -1   9 -13   14.91    3.43
   1   9  13   13.82    3.66
  -1   9 -13   17.24    3.62
   1   9  13   18.99    4.76
  -1   9 -14    6.94    2.54
  -1   9 -14    4.47    2.15
   1   9  14    5.11    2.80
  -1   9 -15   36.76    5.46
   1  10 -13   -0.84    1.89
   1  10 -13    1.66    1.86
  -1  10  13    0.94    1.42
   1  10 -12   -0.83    2.13
   1  10 -12    3.26    2.23
  -1  10  12    0.46    1.27
   1  10 -11   13.82    3.57
   1  10 -11   15.96    3.80
  -1  10  11    5.54    2.68
  -1  10  11   16.44    2.94
   1  10 -10    2.40    2.07
   1  10 -10    6.24    2.67
  -1  10  10    6.39    2.77
  -1  10  10    8.53    2.21
   1  10  -9   -0.79    1.61
   1  10  -9    3.83    2.21
  -1  10   9    0.90    2.02
  -1  10   9    0.44    1.14
   1  10  -8    5.44    2.25
   1  10  -8    6.78    2.48
  -1  10   8   13.33    3.63
  -1  10   8    6.08    1.91
   1  10  -7    9.96    2.97
  -1  10   7    2.11    1.70
   1  10  -7    7.41    2.62
  -1  10   7    3.49    2.64
  -1  10   7    6.85    2.00
  -1  10   6    2.75    1.89
   1  10  -6    2.28    1.83
  -1  10   6    3.81    1.59
  -1  10   6    5.97    2.70
  -1  10   5    2.03    1.75
   1  10  -5   -0.76    1.54
  -1  10   5    0.83    1.52
   1  10  -4  142.35   10.38
  -1  10   4  145.27    9.90
  -1  10   4  139.74    9.09
   1  10  -4  130.65    8.05
  -1  10   4  131.19   10.36
   1  10  -3   24.78    4.42
  -1  10   3   15.66    3.24
  -1  10   3   17.00    3.14
   1  10  -3   18.70    3.07
  -1  10   3   19.14    3.95
  -1  10   2   81.76    7.53
   1  10  -2  105.65    8.75
  -1  10   2  107.72    8.23
   1  10  -2   93.48    6.77
  -1  10   2   99.27    7.30
  -1  10   2   88.54    8.27
  -1  10   1    0.67    1.22
   1  10  -1   -0.75    1.37
  -1  10   1    0.51    1.14
   1  10  -1    2.44    1.54
   1  10  -1    2.05    1.76
  -1  10   1    1.28    1.43
  -1  10   0    2.68    1.62
   1  10   0    3.03    1.83
   1  10   0   -0.69    1.41
  -1  10   0    3.02    1.72
   1  10   1    0.77    1.56
  -1  10  -1   -0.67    1.37
   1  10   1    1.40    1.57
  -1  10  -1   -0.50    1.01
   1  10   1   -1.63    1.66
  -1  10  -2    6.71    2.30
   1  10   2    9.99    2.69
  -1  10  -2    9.38    2.35
   1  10   2    4.15    2.63
  -1  10  -3    8.75    2.61
   1  10   3    0.73    1.49
  -1  10  -3    3.92    1.62
   1  10   3    8.52    2.91
  -1  10  -4   81.24    7.36
   1  10   4   70.05    7.16
  -1  10  -4   73.38    6.08
   1  10   4   81.26    8.23
  -1  10  -5    2.06    1.66
   1  10   5    5.33    2.20
  -1  10  -5    1.96    1.26
   1  10   5   -0.90    2.01
  -1  10  -6    3.46    1.90
   1  10   6   -0.78    1.75
  -1  10  -6    3.92    1.68
   1  10   6    3.70    2.39
  -1  10  -7   16.00    3.40
  -1  10  -7   14.77    3.41
   1  10   7    9.59    2.94
  -1  10  -7   10.80    2.44
   1  10   7   14.21    3.88
  -1  10  -8   -0.68    1.52
  -1  10  -8    1.42    1.45
   1  10   8    0.81    1.66
  -1  10  -8    2.46    1.62
   1  10   8    2.91    2.34
  -1  10  -9   47.26    5.76
   1  10   9   39.72    5.78
  -1  10  -9   43.51    5.66
   1  10   9   49.54    6.99
   1  10  10   53.61    6.72
  -1  10 -10   51.26    6.04
  -1  10 -10   51.84    6.20
   1  10  10   46.49    6.85
  -1  10 -11    3.81    2.31
   1  10  11    1.69    2.05
  -1  10 -11    1.46    1.63
   1  10  11   -1.03    2.10
  -1  10 -12   17.15    3.79
   1  10  12   11.99    3.69
  -1  10 -12   21.73    4.18
   1  10  12   16.72    4.29
  -1  10 -13   -0.80    1.46
  -1  10 -13   -0.77    1.86
   1  10  13    1.06    2.16
   1  11 -11    3.52    2.54
   1  11 -11    0.86    1.75
  -1  11  11    0.99    1.36
   1  11 -10    5.21    2.51
   1  11 -10    8.40    2.97
  -1  11  10    5.90    2.84
  -1  11  10    2.94    1.74
   1  11  -9    3.43    2.22
   1  11  -9    5.79    2.62
  -1  11   9    3.90    2.67
   1  11  -8    1.70    1.90
  -1  11   8    3.85    2.33
   1  11  -7   15.17    3.79
  -1  11   7   16.13    4.26
  -1  11   6    0.75    1.54
   1  11  -6    0.84    1.32
  -1  11   6   -0.93    1.70
  -1  11   5    6.70    2.64
   1  11  -5    4.99    2.52
  -1  11   5    6.39    2.89
  -1  11   4    0.73    1.64
   1  11  -4    0.83    1.52
  -1  11   4   -0.90    2.31
   1  11  -3    2.49    2.00
  -1  11   3   -0.72    1.62
  -1  11   3    1.77    1.61
   1  11  -3    1.53    1.23
  -1  11   3    5.28    2.66
   1  11  -2   99.80    9.08
  -1  11   2   98.20    8.43
   1  11  -2  109.39    9.04
   1  11  -2   98.27    7.41
  -1  11   2   96.57    7.64
  -1  11   2   90.29    8.82
  -1  11   1   14.87    3.61
   1  11  -1   14.94    3.80
  -1  11   1   12.81    3.27
   1  11  -1   15.87    3.60
  -1  11   1    9.01    2.60
  -1  11   1   21.46    4.31
  -1  11   0  110.73    9.23
   1  11   0  123.48   10.10
   1  11   0  123.73    9.81
  -1  11   0  119.73    8.35
   1  11   0  109.05    9.84
   1  11   1    0.84    1.88
  -1  11  -1   -0.74    1.66
   1  11   1   -0.77    1.58
  -1  11  -1   -0.55    1.12
   1  11   1    0.90    1.64
  -1  11  -2   68.94    7.30
   1  11   2   73.90    7.60
  -1  11  -2   70.09    6.20
   1  11   2   80.45    8.48
  -1  11  -3   62.40    6.82
   1  11   3   57.47    6.84
  -1  11  -3   57.18    5.60
   1  11   3   48.52    6.77
  -1  11  -4   35.38    5.24
   1  11   4   40.58    5.78
  -1  11  -4   41.78    4.80
   1  11   4   37.18    5.93
  -1  11  -5   17.50    3.76
   1  11   5   11.60    3.40
  -1  11  -5   11.73    2.60
   1  11   5   17.59    4.29
  -1  11  -6    3.06    1.98
   1  11   6    5.08    2.45
  -1  11  -6    3.19    1.46
   1  11   6    4.00    2.42
  -1  11  -7    1.55    1.87
   1  11   7   -0.86    2.36
  -1  11  -7    1.06    1.08
   1  11   7    1.02    1.87
  -1  11  -8   -1.57    1.43
   1  11   8   -0.88    2.11
  -1  11  -8    0.74    1.91
   1  11   8   -1.04    2.13
  -1  11  -9    2.39    2.30
   1  11   9   -0.89    1.40
  -1  11  -9    0.75    1.37
   1  11   9   -1.06    2.37
  -1  11 -10   21.82    4.34
  -1  11 -10   32.24    4.89
   1  11  10   32.33    6.01
  -1  11 -11    1.65    2.12
   1  11  11    1.80    2.02
  -1  11 -11    0.78    1.60
   1  11  11   -1.09    2.23
   1  11  12    5.44    2.99
  -1  11 -12    7.22    2.64
  -1  12   9    1.04    1.90
  -1  12   8   -1.03    2.31
   1  12  -8    2.75    2.22
  -1  12   7    6.12    2.94
   1  12  -7    1.82    2.20
  -1  12   6    3.01    2.43
   1  12  -6    7.31    3.01
  -1  12   5   -0.81    2.09
  -1  12   5   -0.99    1.80
   1  12  -5    0.91    1.86
  -1  12   4   14.43    3.68
  -1  12   4   13.64    3.90
   1  12  -4   15.42    3.90
  -1  12   3    4.80    2.63
  -1  12   3    7.13    2.90
   1  12  -3    2.45    2.59
  -1  12   3    5.18    2.29
   1  12  -3    7.24    2.86
  -1  12   2   85.46    9.04
  -1  12   2   75.45    7.79
   1  12  -2   79.79    8.09
  -1  12   2   91.95    7.64
   1  12  -2   96.06    9.23
  -1  12   1   72.47    8.14
   1  12  -1   72.05    8.26
  -1  12   1   63.51    7.10
   1  12  -1   63.73    7.32
  -1  12   1   61.13    6.27
   1  12  -1   67.90    7.85
  -1  12   1   49.59    6.60
   1  12   0    1.94    1.98
   1  12   0    6.67    2.75
  -1  12   0    1.56    2.02
  -1  12   0    5.46    2.07
   1  12   0    6.36    2.88
  -1  12   0    5.69    2.46
   1  12   1   20.23    4.24
  -1  12  -1   13.77    3.08
  -1  12  -1   13.91    3.69
   1  12   2   48.73    7.06
   1  12   2   43.61    6.27
  -1  12  -2   58.63    6.00
   1  12   3   32.41    5.74
   1  12   3   22.55    4.61
  -1  12  -3   23.44    3.89
  -1  12  -3   36.20    5.36
   1  12   4   -1.03    2.30
   1  12   4    0.88    1.79
  -1  12  -4   -0.58    1.30
  -1  12  -4   -0.83    1.85
   1  12   5   15.78    4.41
   1  12   5   13.41    3.67
  -1  12  -5   12.70    2.91
  -1  12  -5   11.60    3.40
   1  12   6   16.11    4.42
   1  12   6   17.27    4.10
  -1  12  -6   22.92    3.63
  -1  12  -6   24.26    4.61
   1  12   7    0.92    1.88
  -1  12  -7    0.84    1.54
   1  12   8   -1.87    2.09
   1  12   8    1.11    2.03
  -1  12  -8   -0.85    1.90
   1  12   9    2.82    2.58
   1  12   9    7.88    3.41
  -1  12  -9    4.30    2.48
  -1  13   6   21.48    5.03
  -1  13   5   34.98    6.35
   1  13  -5   43.10    6.59
  -1  13   4   -0.86    1.76
   1  13  -4   -0.88    1.80
  -1  13   4    3.14    2.70
   1  13  -4    0.98    1.78
  -1  13   3   83.43    8.57
   1  13  -3   78.92    8.55
  -1  13   3   78.79    9.16
   1  13  -3   98.86    9.84
  -1  13   2    4.11    2.96
   1  13  -2    5.35    2.70
  -1  13   2    1.71    2.06
  -1  13   2   -0.69    1.77
   1  13  -2    1.95    2.67
  -1  13   1   52.08    7.32
   1  13  -1   43.68    6.76
   1  13  -1   53.77    7.05
  -1  13   1   48.60    6.53
  -1  13   1   42.23    5.61
   1  13  -1   41.08    6.37
   1  13   0   50.34    7.30
  -1  13   0   35.51    6.02
   1  13   0   31.59    5.63
  -1  13   0   33.15    5.53
  -1  13   0   52.66    5.92
   1  13   0   42.08    6.59
   1  13   1    9.13    3.35
  -1  13  -1   11.87    3.47
   1  13   1   13.77    4.11
  -1  13  -1    9.73    2.79
   1  13   2   -1.84    2.06
   1  13   2    1.07    1.96
  -1  13  -2   -0.64    1.85
   1  13   3    3.26    2.63
   1  13   3    1.86    2.08
  -1  13  -3    3.79    1.92
  -1  13  -3    1.79    2.00
   1  13   4    5.52    3.02
   1  13   4    1.88    2.27
  -1  13  -4    2.68    2.16
  -1  13  -4    3.74    2.21
   1  13   5    0.95    1.95
  -1  13  -5   -1.80    1.84
  -1  13  -5   -0.62    1.38
  -1  13  -6    9.03    3.20
  -2 -13   5    0.59    1.33
   2 -13  -4    4.06    2.15
  -2 -13   4    6.49    2.22
  -2 -13   3    0.69    1.66
   2 -13  -3    4.06    2.05
  -2 -13   3    6.47    2.28
   2 -13  -3    4.06    2.05
  -2 -13   2   12.27    3.25
   2 -13  -2   16.80    3.49
  -2 -13   2   11.70    2.85
  -2 -13   2   12.49    3.19
   2 -13  -2   11.33    2.87
  -2 -13   1   22.40    4.14
   2 -13  -1   21.78    3.96
  -2 -13   1   19.55    4.03
  -2 -13   1   15.73    3.09
  -2 -13   1   16.45    3.62
   2 -13  -1   15.20    3.28
   2 -13   0   11.75    3.49
   2 -13   0   12.42    3.22
  -2 -13   0   14.22    3.56
  -2 -13   0    8.14    2.39
   2 -13   0    6.56    2.41
  -2 -13   0   12.19    3.16
   2 -13   1   37.60    5.37
  -2 -13  -1   45.72    5.83
   2 -13   1   30.82    4.78
  -2 -13  -1   22.10    3.86
  -2 -13  -1   36.31    5.03
   2 -13   1   39.16    5.20
  -2 -13  -2    0.67    1.36
   2 -13   2   -0.65    1.58
   2 -13   2   -0.74    2.34
  -2 -13  -2   -0.74    1.78
   2 -13   2   -0.70    1.69
  -2 -13  -3    4.66    2.11
   2 -13   3    3.25    1.88
   2 -13   3   12.72    3.35
   2 -13   3    7.02    2.72
  -2 -13  -3    5.83    2.58
   2 -13   4    7.14    2.52
  -2 -13  -4    7.27    2.64
   2 -13   5    1.30    1.33
  -2 -13  -5    0.67    1.49
  -2 -12   9    2.82    1.93
   2 -12  -9    0.50    1.64
   2 -12  -8   18.43    3.72
  -2 -12   8   20.87    3.95
  -2 -12   7    5.30    2.22
   2 -12  -7    9.71    2.69
  -2 -12   7    6.86    2.43
   2 -12  -7    4.03    2.04
  -2 -12   6   73.18    6.61
   2 -12  -6   72.97    7.02
   2 -12  -6   79.49    7.37
  -2 -12   6   58.20    6.48
  -2 -12   5    0.57    1.28
   2 -12  -5    2.64    1.81
   2 -12  -5    0.65    1.45
  -2 -12   5    1.33    1.49
  -2 -12   4    8.50    2.43
   2 -12  -4    6.48    2.30
   2 -12  -4    3.20    2.03
  -2 -12   4    8.52    2.75
  -2 -12   3   -0.56    1.15
   2 -12  -3    0.63    1.41
   2 -12  -3    0.63    1.16
  -2 -12   2    0.56    1.35
   2 -12  -2   -0.62    1.14
   2 -12  -2   -0.63    1.53
  -2 -12   2   -0.64    1.42
  -2 -12   1    0.55    1.52
  -2 -12   1   -0.64    1.43
   2 -12  -1    1.84    1.68
   2 -12  -1    1.93    1.66
  -2 -12   1   -2.53    2.00
  -2 -12   0  169.27    9.94
  -2 -12   0  137.10    9.75
   2 -12   0  145.69   10.12
   2 -12   0  149.98    9.92
  -2 -12   0  165.21   10.93
  -2 -12   0  138.59    9.78
   2 -12   0  157.46   10.58
  -2 -12  -1    9.89    2.57
   2 -12   1    7.30    2.37
  -2 -12  -1    8.13    2.56
  -2 -12  -1    9.03    2.77
   2 -12   1    9.71    2.78
   2 -12   1    6.86    2.67
  -2 -12  -2    2.20    1.74
   2 -12   2    3.04    1.84
  -2 -12  -2    3.73    1.88
   2 -12   2   -0.69    2.28
  -2 -12  -2    0.70    1.58
   2 -12   2    0.65    1.68
  -2 -12  -3   10.54    2.79
   2 -12   3   16.36    3.24
   2 -12   3    9.82    2.95
  -2 -12  -3   14.28    3.30
   2 -12   4    4.25    2.15
  -2 -12  -4    3.09    1.79
   2 -12   4    1.43    1.60
  -2 -12  -4    4.08    2.06
   2 -12   5    2.44    1.76
  -2 -12  -5    0.62    1.70
   2 -12   5    5.08    2.29
  -2 -12  -5    1.35    1.64
   2 -12   6    2.45    1.59
  -2 -12  -6    2.52    1.91
   2 -12   6    4.43    2.24
  -2 -12  -6    5.44    2.24
  -2 -12  -7    5.73    2.18
   2 -12   7    8.24    2.65
  -2 -12  -7    2.77    1.90
  -2 -12  -8    4.53    2.05
   2 -12   8    8.35    2.78
  -2 -12  -8    7.69    2.71
  -2 -11  11   13.93    3.32
   2 -11 -10   19.93    3.83
   2 -11 -10   26.24    4.42
  -2 -11  10   19.08    3.77
  -2 -11   9   -0.59    1.33
   2 -11  -9    0.66    1.47
   2 -11  -9    2.77    1.90
  -2 -11   8    5.83    2.20
   2 -11  -8    2.03    1.86
   2 -11  -8    5.81    2.36
  -2 -11   8    9.82    2.87
  -2 -11   7   18.34    3.40
   2 -11  -7   20.96    3.82
  -2 -11   7   23.17    3.89
   2 -11  -7   25.96    4.04
  -2 -11   6   65.28    6.12
   2 -11  -6   74.74    6.88
   2 -11  -6   71.47    6.60
  -2 -11   6   67.53    6.60
  -2 -11   5   -0.55    1.51
   2 -11  -5    1.86    1.38
  -2 -11   5    3.10    1.96
   2 -11  -5    0.60    1.56
  -2 -11   4  155.68    9.61
   2 -11  -4  152.83    9.88
   2 -11  -4  146.55    9.75
  -2 -11   4  157.15   10.03
  -2 -11   3   33.56    4.30
   2 -11  -3   36.59    4.65
   2 -11  -3   43.69    5.07
  -2 -11   3   37.69    4.80
  -2 -11   2   -0.53    1.44
   2 -11  -2    2.30    1.74
   2 -11  -2    2.37    1.71
  -2 -11   2    0.59    1.61
  -2 -11   1    3.66    1.79
   2 -11  -1    6.83    2.21
   2 -11  -1    5.93    2.17
  -2 -11   1    2.32    1.50
   2 -11  -1    6.32    2.24
  -2 -11   0   -0.52    1.42
   2 -11   0    0.56    1.26
  -2 -11   0   -0.58    1.30
   2 -11   0    0.60    1.73
  -2 -11   0    1.74    1.58
   2 -11   0    1.26    1.41
  -2 -11  -1  481.07   19.57
   2 -11   1  484.56   20.16
  -2 -11  -1  473.46   20.28
  -2 -11  -1  491.39   21.06
   2 -11   1  508.59   20.80
   2 -11   1  494.39   21.02
  -2 -11  -2   34.89    4.25
   2 -11   2   35.73    4.46
  -2 -11  -2   33.78    4.57
  -2 -11  -2   41.32    5.16
   2 -11   2   40.99    5.09
  -2 -11  -3   23.64    3.57
   2 -11   3   22.32    3.66
  -2 -11  -3   26.90    3.96
   2 -11   3   20.18    3.90
  -2 -11  -3   29.43    4.38
   2 -11   4    3.93    1.85
  -2 -11  -4    1.72    1.57
   2 -11   4    5.98    2.35
  -2 -11  -4    5.67    2.30
   2 -11   5   -0.57    1.15
  -2 -11  -5   -0.58    1.49
   2 -11   5    0.68    1.38
  -2 -11  -5    0.63    1.41
   2 -11   6   80.63    7.44
  -2 -11  -6   83.70    7.30
  -2 -11  -6   79.37    6.87
  -2 -11  -7    1.78    1.80
   2 -11   7   -0.70    1.43
  -2 -11  -7    3.89    2.05
  -2 -11  -8    1.21    1.35
  -2 -11  -8    0.66    1.47
   2 -11   8    2.14    1.96
  -2 -11  -9   17.37    3.44
  -2 -11  -9   19.09    3.49
   2 -11   9   12.38    3.29
  -2 -11  -9   20.65    3.87
  -2 -11 -10    9.68    2.60
  -2 -11 -10    3.38    2.05
   2 -11  10    6.69    2.80
  -2 -11 -11    0.69    1.41
  -2 -11 -11    1.10    1.11
  -2 -10  13  112.91    9.07
   2 -10 -12   31.95    4.71
  -2 -10  12   42.79    5.33
   2 -10 -12   26.95    4.48
   2 -10 -11   25.97    4.14
  -2 -10  11   16.50    3.45
   2 -10 -11   22.82    4.18
  -2 -10  10   -0.64    1.31
   2 -10 -10    0.63    1.73
  -2 -10  10   -0.59    1.62
   2 -10 -10   -0.67    1.50
  -2 -10   9   13.16    3.04
   2 -10  -9   11.13    2.78
  -2 -10   9   11.00    2.66
   2 -10  -9   13.08    3.12
  -2 -10   8    7.34    2.31
   2 -10  -8    5.44    2.07
  -2 -10   8    7.35    2.20
   2 -10  -8    6.33    2.39
  -2 -10   7    5.37    2.11
   2 -10  -7    2.34    1.61
  -2 -10   7    2.21    1.67
   2 -10  -7    2.46    1.68
  -2 -10   6    4.08    1.77
   2 -10  -6    3.43    1.73
  -2 -10   6    2.70    1.71
   2 -10  -6    2.38    1.44
  -2 -10   5   38.55    4.53
   2 -10  -5   40.20    4.83
   2 -10  -5   36.88    4.59
  -2 -10   5   37.67    4.60
  -2 -10   4   12.86    2.85
   2 -10  -4   11.14    2.71
   2 -10  -4    8.27    1.85
   2 -10  -4   12.59    2.66
  -2 -10   4    9.82    2.33
  -2 -10   3    0.51    1.22
   2 -10  -3   -1.09    1.31
  -2 -10   3   -0.55    1.12
   2 -10  -3   -0.54    1.21
  -2 -10   2   66.68    5.79
  -2 -10   2   72.38    6.18
   2 -10  -2   60.98    5.70
   2 -10  -2   70.71    6.24
  -2 -10   1  397.86   16.57
   2 -10  -1  377.19   16.61
   2 -10  -1  429.11   17.68
  -2 -10   1  355.66   16.39
   2 -10  -1  382.88   17.28
  -2 -10   0    2.41    1.53
  -2 -10   0    4.79    1.75
   2 -10   0    1.54    1.48
   2 -10   0    2.70    1.64
   2 -10   0    5.17    1.96
  -2 -10   0    1.57    1.36
  -2 -10  -1   35.82    4.13
  -2 -10  -1   37.20    4.43
   2 -10   1   38.25    4.40
  -2 -10  -1   53.17    5.44
   2 -10   1   32.36    4.31
  -2 -10  -1   38.98    4.53
   2 -10   1   52.57    5.33
  -2 -10  -2   79.78    6.29
  -2 -10  -2  101.97    7.29
   2 -10   2   81.69    6.52
  -2 -10  -2   97.86    7.61
   2 -10   2   88.02    7.17
   2 -10   3  117.90    8.48
  -2 -10  -3  104.74    7.58
   2 -10   3  115.99    7.82
  -2 -10  -3  107.19    7.33
  -2 -10  -3  108.48    8.24
  -2 -10  -3  107.23    7.40
   2 -10   4    7.95    2.37
  -2 -10  -4    4.68    2.07
  -2 -10  -4    4.01    1.30
   2 -10   4    5.64    1.99
  -2 -10  -4    3.66    1.66
   2 -10   5   -0.62    1.39
  -2 -10  -5   -0.58    1.19
  -2 -10  -5    0.93    0.89
  -2 -10  -5    0.53    1.18
   2 -10   6    7.02    2.34
  -2 -10  -6    6.49    2.16
  -2 -10  -6    8.07    1.69
  -2 -10  -6    7.49    2.19
   2 -10   7    3.91    1.97
  -2 -10  -7    4.21    1.90
  -2 -10  -7    3.77    1.25
  -2 -10  -7    1.64    1.50
   2 -10   8    4.00    2.11
  -2 -10  -8    2.80    1.69
  -2 -10  -8   -0.61    1.25
  -2 -10  -8    2.25    1.14
   2 -10   9    0.68    1.65
  -2 -10  -9   -1.14    1.28
  -2 -10  -9    0.57    1.16
  -2 -10  -9    1.87    1.61
  -2 -10  -9    0.33    1.00
  -2 -10 -10   16.22    3.11
  -2 -10 -10   14.10    2.34
  -2 -10 -10   20.31    3.78
   2 -10  10   14.03    3.29
  -2 -10 -11   12.34    2.80
  -2 -10 -11   12.16    2.19
  -2 -10 -11   14.86    3.25
   2 -10  11   10.07    2.96
  -2 -10 -12    0.60    1.54
  -2 -10 -12    3.30    1.81
   2 -10  12    2.22    1.79
  -2 -10 -12    3.73    1.45
  -2 -10 -13    8.73    2.74
  -2 -10 -13    4.29    1.72
   2  -9 -14   19.31    3.72
  -2  -9  14   13.17    3.31
   2  -9 -13    6.47    2.30
  -2  -9  13   12.07    3.07
   2  -9 -13   11.74    3.10
   2  -9 -12   94.10    8.04
   2  -9 -12  100.57    8.08
  -2  -9  12  103.26    8.23
   2  -9 -11   99.29    7.76
   2  -9 -11   96.48    7.88
  -2  -9  11   73.34    6.92
  -2  -9  11   96.50    7.54
  -2  -9  10   18.05    3.40
   2  -9 -10   32.00    4.31
  -2  -9  10   23.54    3.76
   2  -9 -10   28.48    4.25
  -2  -9   9    6.41    2.20
   2  -9  -9    5.74    1.89
  -2  -9   9    3.92    1.92
   2  -9  -9    6.11    2.02
  -2  -9   8    2.83    1.55
   2  -9  -8   -0.56    1.35
  -2  -9   8    0.54    1.11
   2  -9  -8   -0.59    1.08
   2  -9  -7  148.58    9.19
   2  -9  -7  135.18    9.01
  -2  -9   7  141.30    9.06
  -2  -9   7  130.50    8.68
  -2  -9   6    1.07    1.29
   2  -9  -6    0.53    1.36
  -2  -9   6   -0.52    1.15
   2  -9  -6    0.55    1.12
  -2  -9   5   16.60    2.98
   2  -9  -5   13.82    2.75
  -2  -9   5   14.01    2.76
   2  -9  -5    9.00    2.39
  -2  -9   4  100.91    7.30
   2  -9  -4  125.19    8.03
   2  -9  -4  117.96    7.90
  -2  -9   4  113.38    7.76
  -2  -9   3   25.71    3.59
   2  -9  -3   28.68    3.73
   2  -9  -3   24.23    2.82
   2  -9  -3   25.00    3.48
  -2  -9   3   27.13    3.57
  -2  -9   2   15.96    2.82
   2  -9  -2   14.41    2.62
   2  -9  -2   13.43    2.08
   2  -9  -2   12.66    2.62
  -2  -9   2   13.43    2.56
   2  -9  -1    8.48    2.12
  -2  -9   1    7.69    2.08
   2  -9  -1    6.25    2.09
  -2  -9   1   10.90    2.30
   2  -9  -1    6.96    1.99
  -2  -9   1   12.77    2.07
   2  -9   0    4.64    1.70
  -2  -9   0    4.23    1.49
   2  -9   0    4.67    1.64
  -2  -9   0    3.54    1.40
   2  -9   0    3.39    1.72
  -2  -9   0    3.88    1.29
  -2  -9  -1  359.33   15.03
  -2  -9  -1  350.86   13.61
  -2  -9  -1  375.56   15.57
   2  -9   1  363.87   15.88
  -2  -9  -1  340.98   15.19
   2  -9   1  342.91   15.03
  -2  -9  -2    0.94    1.13
   2  -9   2    2.28    1.38
   2  -9   2    0.53    1.28
  -2  -9  -2    2.18    1.32
  -2  -9  -2   -0.53    1.53
  -2  -9  -2    0.93    1.02
  -2  -9  -3  311.19   13.82
   2  -9   3  302.39   13.52
   2  -9   3  280.13   13.89
  -2  -9  -3  301.04   11.88
  -2  -9  -3  295.75   13.18
  -2  -9  -3  311.82   14.47
  -2  -9  -3  276.09   13.18
   2  -9   4  188.08   10.73
  -2  -9  -4  175.44    8.27
  -2  -9  -4  169.70    9.37
  -2  -9  -4  173.08    9.70
  -2  -9  -4  198.91   10.80
  -2  -9  -4  188.12    9.91
  -2  -9  -5  120.76    6.37
   2  -9   5  108.70    8.01
  -2  -9  -5  123.19    7.81
  -2  -9  -5  114.50    7.94
  -2  -9  -5   98.74    6.97
  -2  -9  -6   80.36    5.05
   2  -9   6   75.82    6.64
  -2  -9  -6   71.02    5.94
  -2  -9  -6   81.34    6.53
  -2  -9  -6   74.40    5.80
  -2  -9  -7   49.85    5.11
  -2  -9  -7   49.82    4.95
   2  -9   7   48.05    5.36
  -2  -9  -7   36.75    3.45
   2  -9   8   29.67    4.36
  -2  -9  -8   28.52    2.97
  -2  -9  -8   31.39    4.22
  -2  -9  -8   24.59    3.61
  -2  -9  -9    1.05    1.07
  -2  -9  -9   -0.54    1.30
   2  -9   9    1.27    1.30
  -2  -9  -9   -0.57    1.48
  -2  -9  -9    0.96    0.87
  -2  -9 -10    6.50    2.16
   2  -9  10    0.66    1.34
  -2  -9 -10    0.55    1.42
  -2  -9 -10    5.29    1.45
  -2  -9 -10    5.91    2.09
  -2  -9 -11   30.24    4.20
  -2  -9 -11   28.00    3.22
   2  -9  11   39.93    5.16
  -2  -9 -11   33.22    4.52
  -2  -9 -12    4.56    1.89
  -2  -9 -12    9.40    1.99
   2  -9  12    5.59    2.31
  -2  -9 -12   10.50    2.71
  -2  -9 -13    1.16    1.40
  -2  -9 -13    0.76    1.15
   2  -9  13    2.17    1.87
  -2  -9 -13    2.53    1.64
  -2  -9 -14   28.13    4.22
  -2  -9 -14   27.48    3.48
   2  -9  14   32.04    5.01
  -2  -9 -14   34.49    4.82
  -2  -9 -15   11.26    2.77
   2  -8 -15   26.97    3.82
   2  -8 -15   24.96    4.35
  -2  -8  15   28.56    4.64
   2  -8 -15   23.57    4.20
   2  -8 -14    0.67    1.51
   2  -8 -14    0.63    1.42
  -2  -8  14    2.68    2.03
   2  -8 -13   45.92    5.32
   2  -8 -13   52.30    5.82
  -2  -8  13   53.43    5.88
  -2  -8  12   18.89    3.56
   2  -8 -12   31.66    4.57
  -2  -8  12   29.68    4.39
   2  -8 -12   31.30    4.30
  -2  -8  11   82.75    6.92
   2  -8 -11   95.31    7.56
   2  -8 -11   92.28    7.21
  -2  -8  11   69.09    6.49
  -2  -8  10    2.20    1.51
   2  -8 -10    0.59    1.32
   2  -8 -10    1.10    1.42
  -2  -8  10    1.69    1.26
  -2  -8   9    1.07    1.46
   2  -8  -9    1.13    1.27
  -2  -8   9    0.54    1.10
   2  -8  -9   -0.53    1.08
  -2  -8   8  260.75   13.29
   2  -8  -8  314.79   14.07
   2  -8  -8  286.80   13.93
  -2  -8   8  292.01   13.83
  -2  -8   7   19.11    3.17
   2  -8  -7   15.21    2.86
  -2  -8   7   13.50    2.73
   2  -8  -7   10.37    2.33
  -2  -8   6   74.55    5.97
   2  -8  -6   59.14    5.31
   2  -8  -6   60.93    5.60
  -2  -8   6   68.60    5.69
  -2  -8   5   10.41    2.36
   2  -8  -5   16.45    2.82
  -2  -8   5   15.42    2.76
   2  -8  -5   17.97    2.97
  -2  -8   4  123.89    8.00
  -2  -8   4  148.88    7.93
   2  -8  -4  143.31    8.38
   2  -8  -4  150.72    8.63
  -2  -8   4  146.09    8.50
   2  -8  -3   -0.44    0.80
  -2  -8   3    0.44    0.98
   2  -8  -3   -0.45    1.00
   2  -8  -3   -0.29    0.54
  -2  -8   3    0.89    1.21
  -2  -8   3    1.08    0.98
   2  -8  -2   11.72    2.42
   2  -8  -2    6.90    1.78
   2  -8  -2   14.63    2.70
  -2  -8   2   12.01    2.33
   2  -8  -2    9.58    1.71
  -2  -8   2    9.02    2.13
  -2  -8   2   10.71    2.06
  -2  -8   1   62.04    4.36
   2  -8  -1   54.74    5.02
  -2  -8   1   62.61    5.04
   2  -8  -1   50.48    3.82
  -2  -8   1   65.45    5.17
  -2  -8   1   56.84    4.37
   2  -8  -1   59.57    5.06
   2  -8  -1   62.20    5.04
  -2  -8   0   16.22    2.36
   2  -8   0   16.73    2.70
   2  -8   0   18.54    2.75
  -2  -8   0   20.31    2.80
   2  -8   0   20.33    2.93
   2  -8   0   18.04    2.19
  -2  -8   0   18.86    2.51
  -2  -8   0   19.01    2.83
  -2  -8  -1  319.14   13.43
   2  -8   1  286.13   13.43
  -2  -8  -1  312.39   13.19
  -2  -8  -1  311.33   12.17
   2  -8   1  285.48   12.84
  -2  -8  -2    2.08    1.08
   2  -8   2    6.46    1.77
   2  -8   2    3.33    1.57
  -2  -8  -2    2.69    1.13
  -2  -8  -2    4.71    1.61
  -2  -8  -2    3.16    1.40
   2  -8   3   29.67    3.42
  -2  -8  -3   24.16    3.20
   2  -8   3   33.00    3.89
  -2  -8  -3   20.44    2.88
  -2  -8  -3   19.17    2.86
  -2  -8  -3   31.48    3.83
  -2  -8  -3   24.66    2.64
   2  -8   4   35.41    4.15
  -2  -8  -4   43.55    4.31
  -2  -8  -4   42.65    4.09
  -2  -8  -4   47.03    4.65
  -2  -8  -4   40.42    4.10
  -2  -8  -4   47.32    3.69
  -2  -8  -5  109.00    6.98
   2  -8   5  105.28    7.50
  -2  -8  -5  119.97    7.56
  -2  -8  -5  111.81    7.07
  -2  -8  -5   97.38    5.71
  -2  -8  -6    3.76    1.48
  -2  -8  -6    1.73    1.02
   2  -8   6    4.24    1.75
  -2  -8  -6    5.32    1.71
  -2  -8  -6    3.93    1.44
   2  -8   7   58.75    5.67
  -2  -8  -7   60.74    5.45
  -2  -8  -7   52.13    4.86
  -2  -8  -7   47.19    3.82
   2  -8   8  100.90    7.62
  -2  -8  -8   99.94    6.66
  -2  -8  -8   98.97    6.97
  -2  -8  -8  121.92    7.92
  -2  -8  -8  105.99    5.95
  -2  -8  -9   16.24    2.88
   2  -8   9   14.72    3.02
  -2  -8  -9   14.04    2.12
  -2  -8  -9   14.65    2.79
  -2  -8  -9   10.55    2.58
   2  -8  10   47.75    5.49
  -2  -8 -10   57.93    5.40
  -2  -8 -10   52.40    4.14
  -2  -8 -10   51.40    5.06
  -2  -8 -10   58.60    5.61
   2  -8  11    9.58    2.62
  -2  -8 -11    7.64    1.73
  -2  -8 -11   11.12    2.66
  -2  -8 -11   12.86    2.81
   2  -8  12   15.24    3.33
  -2  -8 -12   14.65    2.32
  -2  -8 -12   11.92    2.69
  -2  -8 -12   11.53    2.71
   2  -8  13    4.84    2.19
  -2  -8 -13    5.88    1.71
  -2  -8 -13    2.21    1.43
  -2  -8 -13    1.79    1.33
   2  -8  14    6.49    2.47
  -2  -8 -14    6.19    1.81
  -2  -8 -14    9.00    2.47
  -2  -8 -14    3.69    2.11
  -2  -8 -15   10.88    2.74
   2  -8  15   14.90    3.49
  -2  -8 -15   13.96    3.19
  -2  -8 -16    0.58    1.41
   2  -7 -16    6.71    2.11
   2  -7 -16    3.44    2.09
   2  -7 -16    9.12    2.73
  -2  -7  16    4.23    2.14
  -2  -7  15   21.67    3.97
   2  -7 -15   32.61    4.76
   2  -7 -15   31.23    4.05
   2  -7 -15   18.85    3.65
   2  -7 -15   28.53    4.08
   2  -7 -14    7.70    2.44
  -2  -7  14   16.81    3.51
   2  -7 -14   15.08    3.13
   2  -7 -14   17.64    3.18
   2  -7 -13    0.62    1.13
  -2  -7  13    0.60    1.23
  -2  -7  13    0.62    1.38
   2  -7 -13    1.16    1.30
   2  -7 -13    2.04    1.31
   2  -7 -12  102.10    7.54
   2  -7 -12  102.39    7.92
  -2  -7  12  108.90    8.01
  -2  -7  12  100.20    7.81
  -2  -7  11   13.38    2.87
   2  -7 -11   17.16    3.21
   2  -7 -11   23.92    3.53
  -2  -7  11   20.70    3.46
   2  -7 -10   72.91    6.26
   2  -7 -10   80.83    6.33
  -2  -7  10   72.49    6.12
  -2  -7  10   69.77    6.18
  -2  -7   9   26.68    3.73
  -2  -7   9   31.34    3.92
   2  -7  -9   22.53    3.41
   2  -7  -9   18.91    3.10
  -2  -7   8   54.74    5.04
  -2  -7   8   62.22    5.05
  -2  -7   8   57.11    5.28
   2  -7  -8   55.31    5.01
   2  -7  -8   53.61    5.12
   2  -7  -8   53.53    4.14
  -2  -7   7   64.41    5.42
  -2  -7   7   73.75    5.44
  -2  -7   7   75.58    5.91
   2  -7  -7   72.26    5.58
   2  -7  -7   65.06    5.55
   2  -7  -7   57.80    4.36
  -2  -7   6  236.81   11.69
   2  -7  -6  250.75   11.82
   2  -7  -6  253.69   11.66
  -2  -7   6  231.60   10.99
  -2  -7   6  246.62   11.61
  -2  -7   5  187.00    9.92
   2  -7  -5  182.27    9.80
   2  -7  -5  194.20    9.82
  -2  -7   5  201.99    9.62
  -2  -7   5  206.15   10.05
  -2  -7   4  416.47   16.65
   2  -7  -4  439.64   17.03
   2  -7  -4  445.30   16.89
  -2  -7   4  458.67   17.40
  -2  -7   4  439.01   16.46
   2  -7  -4  411.75   15.83
  -2  -7   3   44.31    3.99
  -2  -7   3   44.03    4.16
  -2  -7   3   55.29    4.51
   2  -7  -3   48.48    4.29
   2  -7  -3   46.01    4.24
  -2  -7   3   44.32    4.30
   2  -7  -3   44.16    3.56
   2  -7  -3   53.38    4.14
   2  -7  -3   51.43    4.08
   2  -7  -3   50.52    3.98
  -2  -7   2    4.01    1.30
   2  -7  -2    4.57    1.44
  -2  -7   2    3.55    1.35
   2  -7  -2    2.86    1.35
  -2  -7   2    3.95    1.44
   2  -7  -2    4.18    1.47
   2  -7  -2    4.16    1.47
  -2  -7   2    2.61    1.23
  -2  -7   2    4.73    1.65
   2  -7  -2    3.35    1.12
  -2  -7   2    3.59    1.05
   2  -7  -2    1.62    0.98
   2  -7  -2    3.09    1.09
   2  -7  -2    3.38    1.09
  -2  -7   1   94.72    6.33
   2  -7  -1   90.62    6.11
   2  -7  -1  115.42    6.63
   2  -7  -1   96.44    6.05
  -2  -7   1   91.01    6.20
   2  -7  -1  106.39    5.82
   2  -7  -1   81.15    5.95
  -2  -7   1  105.76    6.36
  -2  -7   1   92.22    5.72
  -2  -7   1  108.54    6.57
  -2  -7   1   98.15    5.44
   2  -7  -1  101.69    6.00
   2  -7  -1   92.33    5.19
  -2  -7   0  103.12    6.68
   2  -7   0   99.52    6.43
  -2  -7   0   90.52    6.38
   2  -7   0  116.47    6.12
   2  -7   0  104.89    6.43
   2  -7   0  108.35    6.35
   2  -7   0  103.93    6.69
  -2  -7   0  109.54    6.51
  -2  -7   0  102.83    5.96
  -2  -7   0  117.12    6.81
   2  -7   0  108.89    6.27
  -2  -7   0  109.90    5.89
   2  -7   0  106.49    5.52
  -2  -7  -1   18.46    2.18
   2  -7   1   20.62    2.37
  -2  -7  -1   20.67    2.89
  -2  -7  -1   17.58    2.75
   2  -7   1   20.25    2.60
   2  -7   1   25.66    2.67
   2  -7   1   19.09    2.60
  -2  -7  -1   19.80    2.60
   2  -7   1   20.51    2.85
  -2  -7  -1   21.90    2.50
  -2  -7  -1   16.43    2.45
   2  -7   1   16.54    2.38
  -2  -7  -1   23.92    2.61
   2  -7   1   17.00    1.99
  -2  -7  -1   24.11    2.09
  -2  -7  -2    5.29    1.06
  -2  -7  -2    7.85    1.89
  -2  -7  -2    6.17    1.73
   2  -7   2    3.55    1.09
  -2  -7  -2    6.53    1.63
   2  -7   2    4.57    1.37
  -2  -7  -2    3.44    1.42
   2  -7   2    4.80    1.35
   2  -7   2    5.43    1.58
  -2  -7  -2    7.13    1.48
  -2  -7  -2    6.00    1.52
  -2  -7  -2    5.72    1.46
   2  -7   2    6.73    1.54
  -2  -7  -2    4.03    1.13
  -2  -7  -3    0.93    0.80
   2  -7   3    0.28    0.63
  -2  -7  -3    0.43    0.87
   2  -7   3   -0.27    0.66
   2  -7   3    0.95    0.86
  -2  -7  -3    1.09    1.00
   2  -7   3    0.43    0.96
  -2  -7  -3    0.35    0.79
  -2  -7  -3    0.78    0.80
  -2  -7  -3    0.32    0.86
  -2  -7  -3    0.56    0.63
  -2  -7  -4   20.66    2.70
   2  -7   4   22.12    3.09
  -2  -7  -4   22.68    2.34
  -2  -7  -4   15.55    2.36
  -2  -7  -4   17.13    2.71
  -2  -7  -4   24.07    2.56
  -2  -7  -4   20.56    2.89
   2  -7   4   17.57    2.27
  -2  -7  -5  222.76   10.65
  -2  -7  -5  236.60    9.21
   2  -7   5  212.00   10.98
  -2  -7  -5  222.04    9.43
  -2  -7  -5  236.76   11.09
   2  -7   5  215.17    9.55
  -2  -7  -5  233.70   10.58
  -2  -7  -6   47.79    4.23
  -2  -7  -6   37.40    3.10
  -2  -7  -6   45.57    4.31
   2  -7   6   37.54    3.39
  -2  -7  -6   35.54    3.75
   2  -7   6   42.08    4.41
  -2  -7  -6   40.34    3.31
   2  -7   7   56.14    5.24
  -2  -7  -7   48.97    3.77
  -2  -7  -7   59.65    5.03
  -2  -7  -7   54.16    4.60
   2  -7   7   49.57    4.03
  -2  -7  -7   55.68    4.65
  -2  -7  -8   11.96    2.25
   2  -7   8   14.03    2.74
  -2  -7  -8   11.41    2.37
  -2  -7  -8    8.77    2.08
  -2  -7  -8    9.87    1.75
  -2  -7  -8    9.78    2.04
   2  -7   9  232.43   12.34
  -2  -7  -9  244.56   10.10
  -2  -7  -9  240.31   11.89
  -2  -7  -9  252.52   12.10
  -2  -7  -9  237.72   11.41
  -2  -7  -9  234.43   11.06
  -2  -7 -10   13.48    2.52
   2  -7  10   16.57    3.19
  -2  -7 -10   12.63    2.33
  -2  -7 -10   10.91    1.95
  -2  -7 -10   13.92    2.71
  -2  -7 -10   14.53    2.85
   2  -7  11  199.96   11.54
  -2  -7 -11  193.04    9.71
  -2  -7 -11  202.87   10.74
  -2  -7 -11  199.41   10.83
  -2  -7 -11  189.34   10.24
  -2  -7 -11  188.81    8.87
  -2  -7 -12  112.10    7.80
  -2  -7 -12  121.50    6.72
  -2  -7 -12  110.92    7.95
   2  -7  12  117.11    8.64
   2  -7  13   -0.66    1.47
  -2  -7 -13   -0.35    0.86
  -2  -7 -13   -0.56    1.35
  -2  -7 -13    1.58    1.52
   2  -7  14    2.06    1.66
  -2  -7 -14    3.37    1.45
  -2  -7 -14    3.23    1.77
  -2  -7 -14    2.33    1.51
  -2  -7 -15    1.10    1.51
   2  -7  15    2.15    1.73
  -2  -7 -15    0.61    1.24
   2  -7  16   12.66    3.34
  -2  -7 -16   10.66    2.70
  -2  -7 -16   12.42    2.89
  -2  -7 -16   10.71    3.00
   2  -6 -17   45.16    5.20
  -2  -6  17   37.21    5.33
   2  -6 -17   37.09    4.39
   2  -6 -16   12.86    2.62
   2  -6 -16   15.87    3.13
   2  -6 -16   17.34    3.52
  -2  -6  16   14.42    3.28
   2  -6 -15  246.05   12.45
   2  -6 -15  210.66   11.27
   2  -6 -15  242.32   13.18
   2  -6 -15  227.24   12.59
  -2  -6  15  240.77   13.33
  -2  -6  14   -0.62    1.27
   2  -6 -14    0.61    1.12
   2  -6 -14    0.51    1.33
   2  -6 -14   -0.58    1.29
  -2  -6  14    0.62    1.26
  -2  -6  13   13.62    2.99
   2  -6 -13   18.81    3.46
   2  -6 -13   19.96    3.17
  -2  -6  13   14.92    3.25
   2  -6 -13   14.85    3.00
   2  -6 -12   58.30    5.14
  -2  -6  12   50.83    5.36
  -2  -6  12   54.23    5.59
   2  -6 -12   50.78    5.12
   2  -6 -12   65.77    6.03
  -2  -6  11  260.53   13.13
   2  -6 -11  274.87   13.06
   2  -6 -11  285.05   13.60
   2  -6 -11  281.83   11.85
  -2  -6  11  265.32   13.44
  -2  -6  10   63.38    5.66
   2  -6 -10   77.54    6.19
   2  -6 -10   84.31    6.26
  -2  -6  10   72.64    6.20
   2  -6 -10   82.28    5.23
   2  -6 -10   65.72    4.96
  -2  -6   9  559.42   20.60
   2  -6  -9  555.58   20.29
   2  -6  -9  509.20   20.28
  -2  -6   9  498.29   20.29
   2  -6  -9  530.16   18.45
   2  -6  -9  515.31   18.57
   2  -6  -8  255.76   10.69
  -2  -6   8  244.43   11.77
   2  -6  -8  258.59   11.83
   2  -6  -8  272.94   12.32
  -2  -6   8  250.47   12.19
   2  -6  -8  249.76   10.42
   2  -6  -8  265.78   10.61
   2  -6  -8  235.09   10.46
   2  -6  -7   22.37    2.43
   2  -6  -7   22.80    2.52
  -2  -6   7   15.29    2.74
   2  -6  -7   21.26    2.86
   2  -6  -7   24.74    3.19
  -2  -6   7   18.97    2.76
   2  -6  -7   18.16    2.58
   2  -6  -7   13.47    2.13
   2  -6  -7   20.71    2.32
   2  -6  -6   80.46    5.39
   2  -6  -6   74.94    4.59
  -2  -6   6   73.43    5.26
   2  -6  -6   72.36    5.33
   2  -6  -6   82.95    5.85
   2  -6  -6   81.43    5.05
   2  -6  -6   75.38    5.19
  -2  -6   6   78.23    5.55
  -2  -6   6   83.49    5.96
   2  -6  -6   89.03    6.47
   2  -6  -6   82.29    4.95
   2  -6  -6   75.12    4.72
  -2  -6   6   83.13    5.63
  -2  -6   5   27.68    3.15
  -2  -6   5   28.41    3.18
  -2  -6   5   24.78    3.00
   2  -6  -5   29.99    3.24
   2  -6  -5   37.22    3.67
  -2  -6   5   38.49    3.63
  -2  -6   5   25.91    3.09
   2  -6  -5   33.51    2.97
   2  -6  -5   32.05    2.79
  -2  -6   5   34.97    3.69
   2  -6  -5   33.42    3.29
   2  -6  -5   33.00    3.27
   2  -6  -5   28.64    2.88
   2  -6  -5   31.18    2.66
  -2  -6   4  362.74   14.06
  -2  -6   4  337.94   13.75
  -2  -6   4  361.00   14.07
   2  -6  -4  380.04   14.39
   2  -6  -4  361.98   14.02
  -2  -6   4  346.59   13.94
   2  -6  -4  344.96   13.23
  -2  -6   4  361.15   13.98
   2  -6  -4  338.95   12.31
   2  -6  -4  352.84   12.61
   2  -6  -4  336.58   13.45
   2  -6  -4  347.78   13.28
   2  -6  -4  355.73   13.46
  -2  -6   4  342.94   14.25
  -2  -6   3   25.18    3.05
  -2  -6   3   22.50    2.83
   2  -6  -3   29.00    3.01
   2  -6  -3   22.27    2.74
  -2  -6   3   24.99    2.97
   2  -6  -3   21.11    2.47
  -2  -6   3   28.76    3.04
   2  -6  -3   26.33    2.30
   2  -6  -3   25.25    2.51
   2  -6  -3   26.72    2.39
   2  -6  -3   28.03    2.91
   2  -6  -3   27.50    2.75
  -2  -6   3   27.66    2.44
   2  -6  -3   26.66    2.73
  -2  -6   3   26.40    2.93
  -2  -6   2   23.06    2.88
  -2  -6   2   24.06    2.92
   2  -6  -2   27.46    2.63
   2  -6  -2   25.24    2.83
   2  -6  -2   28.81    3.04
   2  -6  -2   24.78    2.84
   2  -6  -2   23.86    2.47
  -2  -6   2   19.90    2.69
   2  -6  -2   27.77    3.07
  -2  -6   2   19.05    2.44
   2  -6  -2   21.92    2.30
   2  -6  -2   26.16    2.21
   2  -6  -2   25.22    2.22
  -2  -6   2   23.96    2.75
   2  -6  -2   22.67    2.54
   2  -6  -2   24.26    2.64
  -2  -6   2   23.05    2.27
   2  -6  -2   25.61    2.60
  -2  -6   1  211.58    9.91
   2  -6  -1  221.94    9.08
  -2  -6   1  205.70    9.95
   2  -6  -1  225.39    9.86
   2  -6  -1  233.13   10.06
  -2  -6   1  212.02   10.07
   2  -6  -1  234.63   10.01
   2  -6  -1  223.13    9.09
   2  -6  -1  228.08   10.25
  -2  -6   1  230.70    9.81
   2  -6  -1  226.51    8.97
   2  -6  -1  226.24    9.59
  -2  -6   1  219.73    8.88
   2  -6  -1  218.59    9.31
   2  -6  -1  215.19    9.03
  -2  -6   1  211.01    9.57
  -2  -6   0   78.74    5.15
   2  -6   0   89.05    5.57
  -2  -6   0   85.27    5.82
   2  -6   0   96.43    5.67
   2  -6   0   98.21    5.19
   2  -6   0   92.47    5.60
   2  -6   0  100.18    6.06
  -2  -6   0   92.09    5.52
   2  -6   0   99.43    5.67
  -2  -6   0   96.18    5.17
  -2  -6   0   97.23    6.07
   2  -6   0   92.88    5.03
   2  -6   0   85.98    4.78
  -2  -6   0  103.28    4.79
  -2  -6   0   92.48    5.77
   2  -6   1   21.96    2.13
  -2  -6  -1   22.18    2.02
   2  -6   1   20.04    2.14
  -2  -6  -1   26.68    3.11
   2  -6   1   20.24    2.48
  -2  -6  -1   19.30    2.27
   2  -6   1   20.21    2.40
   2  -6   1   17.54    2.37
   2  -6   1   20.23    2.20
  -2  -6  -1   24.29    2.99
  -2  -6  -1   21.60    2.45
   2  -6   1   19.46    2.58
  -2  -6  -1   23.54    2.72
  -2  -6  -1   21.05    2.39
  -2  -6  -2   86.39    5.33
   2  -6   2   84.47    4.04
   2  -6   2   77.95    4.11
  -2  -6  -2   69.74    4.27
   2  -6   2   87.41    4.73
  -2  -6  -2   90.25    5.73
   2  -6   2   85.21    5.23
   2  -6   2   83.94    5.20
  -2  -6  -2   84.10    5.25
  -2  -6  -2   85.02    5.84
   2  -6   2   72.78    5.29
  -2  -6  -2   79.93    4.86
   2  -6   2   81.23    5.18
  -2  -6  -2   83.50    5.02
   2  -6   2   79.37    4.31
  -2  -6  -2   80.39    4.32
  -2  -6  -3    8.96    1.53
   2  -6   3    7.34    1.10
  -2  -6  -3    8.37    1.66
  -2  -6  -3    5.67    1.50
  -2  -6  -3    8.76    1.44
   2  -6   3    7.72    1.44
  -2  -6  -3    6.62    1.76
   2  -6   3    7.09    1.33
  -2  -6  -3    7.40    1.85
   2  -6   3    7.69    1.55
  -2  -6  -3    8.41    1.65
   2  -6   3    7.43    1.74
   2  -6   3    6.79    1.56
  -2  -6  -3    7.20    1.50
  -2  -6  -3    7.71    1.33
   2  -6   3    7.32    1.20
   2  -6   4  770.18   24.07
  -2  -6  -4  707.98   25.67
   2  -6   4  835.90   25.42
  -2  -6  -4  815.68   24.80
  -2  -6  -4  816.63   27.58
   2  -6   4  778.35   25.15
  -2  -6  -4  831.49   26.98
  -2  -6  -4  752.25   25.93
  -2  -6  -4  782.31   27.59
   2  -6   4  839.57   25.97
   2  -6   4  794.41   27.09
  -2  -6  -4  793.71   24.78
  -2  -6  -4  934.55   25.87
   2  -6   4  839.42   24.27
  -2  -6  -4  811.49   26.89
  -2  -6  -4  871.60   26.40
   2  -6   4  836.76   26.42
   2  -6   5  298.87   11.33
  -2  -6  -5  284.78   10.62
  -2  -6  -5  282.43   12.28
  -2  -6  -5  286.32   11.87
   2  -6   5  301.90   11.33
   2  -6   5  306.71   11.70
  -2  -6  -5  293.41   13.39
   2  -6   5  295.17   11.88
   2  -6   5  288.74   12.79
  -2  -6  -5  286.41   11.23
  -2  -6  -5  293.37   12.42
   2  -6   5  275.16   10.31
  -2  -6  -5  314.10   13.33
  -2  -6  -5  296.27   12.09
   2  -6   5  308.00   12.23
  -2  -6  -6   58.58    4.64
   2  -6   6   52.74    3.87
  -2  -6  -6   52.24    4.21
   2  -6   6   58.77    4.46
  -2  -6  -6   68.09    4.80
   2  -6   6   52.31    4.72
   2  -6   6   54.55    4.23
  -2  -6  -6   48.04    5.00
  -2  -6  -6   53.38    3.53
   2  -6   6   53.98    3.85
  -2  -6  -6   56.25    3.86
   2  -6   6   55.38    3.55
  -2  -6  -6   50.70    4.30
   2  -6   7  131.68    6.31
  -2  -6  -7  132.57    7.40
   2  -6   7  131.35    8.04
  -2  -6  -7  143.23    7.52
  -2  -6  -7  143.26    7.89
   2  -6   7  145.77    7.06
  -2  -6  -7  130.20    6.53
   2  -6   7  131.15    7.20
  -2  -6  -7  140.93    6.34
   2  -6   7  130.53    6.73
  -2  -6  -8  236.05   11.12
  -2  -6  -8  210.18   10.62
  -2  -6  -8  218.55   10.42
  -2  -6  -8  226.59   10.49
   2  -6   8  228.62    9.38
   2  -6   8  231.31   11.52
  -2  -6  -8  238.16    9.62
   2  -6   8  233.21   10.42
   2  -6   8  252.42   10.17
  -2  -6  -9    6.49    1.77
   2  -6   9    8.06    2.11
  -2  -6  -9    4.62    1.50
  -2  -6  -9    6.97    1.83
   2  -6   9    3.62    1.06
  -2  -6  -9    6.86    1.43
  -2  -6  -9    6.99    1.72
  -2  -6 -10    3.26    1.39
  -2  -6 -10    3.63    1.50
   2  -6  10    5.33    1.89
  -2  -6 -10    4.52    1.65
  -2  -6 -10    2.59    1.12
  -2  -6 -10    4.87    1.49
  -2  -6 -11    7.29    1.93
   2  -6  11    6.21    2.19
   2  -6  11    7.25    2.34
  -2  -6 -11    9.56    2.27
  -2  -6 -11    4.68    1.77
  -2  -6 -11    6.11    1.75
  -2  -6 -11    6.66    1.55
   2  -6  12   36.41    4.59
   2  -6  12   41.04    4.89
  -2  -6 -12   33.17    4.12
  -2  -6 -12   33.32    3.99
  -2  -6 -12   41.63    3.63
  -2  -6 -12   34.23    3.70
   2  -6  13   43.38    5.12
   2  -6  13   40.77    5.09
  -2  -6 -13   39.56    3.95
  -2  -6 -13   31.38    4.08
  -2  -6 -13   33.79    4.23
  -2  -6 -13   36.44    3.57
  -2  -6 -14    2.58    1.56
   2  -6  14    2.63    1.99
   2  -6  14    0.65    1.78
  -2  -6 -14    1.08    1.10
  -2  -6 -14    2.77    1.75
  -2  -6 -15   13.26    2.84
  -2  -6 -15   12.16    2.81
  -2  -6 -15    8.15    2.51
   2  -6  15   11.73    3.03
   2  -6  15   12.19    3.17
  -2  -6 -16   -0.55    1.32
  -2  -6 -16    2.42    1.91
   2  -6  16    1.44    1.74
   2  -6  16    2.11    1.82
  -2  -6 -16    1.21    1.46
   2  -6  17   17.88    3.87
   2  -6  17   17.50    3.78
  -2  -6 -17   12.94    2.88
  -2  -6 -17   11.94    2.95
   2  -5 -18   38.38    4.46
   2  -5 -18   32.81    4.44
   2  -5 -18   23.17    3.84
   2  -5 -17   40.74    4.87
   2  -5 -17   32.14    4.17
   2  -5 -17   45.57    4.72
   2  -5 -17   24.16    3.81
   2  -5 -16    6.61    2.34
   2  -5 -16   13.31    2.79
   2  -5 -16   11.38    2.47
   2  -5 -16   16.16    2.90
   2  -5 -15    6.55    1.83
   2  -5 -15    4.98    1.76
   2  -5 -15    6.72    2.01
  -2  -5  15    7.06    2.56
   2  -5 -15    4.97    2.05
   2  -5 -15    6.84    2.10
   2  -5 -14    1.65    0.99
   2  -5 -14   -0.43    0.96
   2  -5 -14    0.45    1.09
  -2  -5  14   -0.62    1.13
   2  -5 -14    0.50    1.01
   2  -5 -14   -0.59    1.21
   2  -5 -13   61.13    5.14
  -2  -5  13   52.83    5.63
   2  -5 -13   60.20    5.28
   2  -5 -13   63.13    5.02
   2  -5 -13   67.33    5.83
   2  -5 -13   64.15    5.99
   2  -5 -12  133.47    7.44
  -2  -5  12  134.97    8.10
   2  -5 -12  146.58    8.33
  -2  -5  12  127.62    8.75
   2  -5 -12  135.79    7.79
   2  -5 -12  139.88    8.57
   2  -5 -12  138.79    8.85
   2  -5 -11   11.21    2.43
   2  -5 -11   10.11    2.28
  -2  -5  11    8.66    2.02
   2  -5 -11   14.69    2.41
  -2  -5  11   12.94    2.76
   2  -5 -11   16.40    2.52
   2  -5 -11   15.35    2.27
   2  -5 -10  403.65   14.91
  -2  -5  10  363.12   16.02
   2  -5 -10  419.68   15.70
  -2  -5  10  369.84   16.58
   2  -5 -10  431.50   16.49
   2  -5 -10  400.08   16.54
   2  -5 -10  367.47   14.90
  -2  -5   9  414.41   16.66
   2  -5  -9  434.75   16.97
   2  -5  -9  427.94   16.57
  -2  -5   9  397.77   17.11
   2  -5  -9  395.40   15.29
   2  -5  -9  419.13   16.08
   2  -5  -9  419.08   15.21
   2  -5  -8   14.31    2.00
   2  -5  -8   18.06    2.53
   2  -5  -8   10.96    2.18
  -2  -5   8   10.41    2.13
  -2  -5   8   12.78    2.63
   2  -5  -8   15.18    2.36
   2  -5  -8   13.40    1.95
   2  -5  -8   15.04    2.37
   2  -5  -8   16.66    2.24
   2  -5  -8   16.63    2.07
   2  -5  -7   39.44    3.66
   2  -5  -7   41.25    3.31
   2  -5  -7   42.04    3.82
   2  -5  -7   42.25    4.00
  -2  -5   7   36.29    3.47
   2  -5  -7   40.94    3.33
   2  -5  -7   38.55    3.67
  -2  -5   7   41.56    3.88
  -2  -5   7   42.18    4.19
   2  -5  -7   42.24    4.30
   2  -5  -7   37.93    3.32
   2  -5  -7   40.94    3.19
  -2  -5   7   41.13    3.67
   2  -5  -6    4.67    1.13
  -2  -5   6    7.09    1.59
  -2  -5   6    4.46    1.28
   2  -5  -6    4.37    1.35
   2  -5  -6    6.27    1.59
   2  -5  -6    6.17    1.47
  -2  -5   6    4.47    1.38
  -2  -5   6    4.85    1.57
   2  -5  -6    6.89    1.81
   2  -5  -6    6.96    1.36
   2  -5  -6    3.84    1.25
   2  -5  -6    6.55    1.59
   2  -5  -6    5.81    1.31
   2  -5  -6    6.86    1.31
  -2  -5   5  233.32   10.71
   2  -5  -5  245.17    9.88
   2  -5  -5  230.88    9.73
   2  -5  -5  221.06   11.13
  -2  -5   5  249.97   10.61
  -2  -5   5  265.54   10.77
   2  -5  -5  256.76   10.68
   2  -5  -5  250.03   10.88
   2  -5  -5  239.00   10.14
  -2  -5   5  261.95   10.80
  -2  -5   5  250.55   11.32
   2  -5  -5  278.38    8.86
   2  -5  -5  256.55   10.07
   2  -5  -5  241.23   10.42
   2  -5  -5  246.03   10.52
   2  -5  -5  258.88    9.84
  -2  -5   4   80.15    5.25
   2  -5  -4   66.59    4.21
   2  -5  -4   75.78    4.53
   2  -5  -4   78.72    3.67
  -2  -5   4   84.72    5.56
  -2  -5   4   71.70    4.85
  -2  -5   4   80.64    5.14
   2  -5  -4   76.71    5.04
   2  -5  -4   83.37    5.06
  -2  -5   4   82.52    5.19
   2  -5  -4   78.48    4.63
  -2  -5   4   76.62    4.91
   2  -5  -4   88.18    4.86
  -2  -5   4   74.17    3.88
   2  -5  -4   72.07    4.78
   2  -5  -4   80.60    4.90
   2  -5  -4   79.22    4.38
   2  -5  -4   71.31    4.49
  -2  -5   3   62.32    4.57
   2  -5  -3   58.06    3.58
   2  -5  -3   55.06    3.76
  -2  -5   3   63.29    4.43
   2  -5  -3   61.00    4.31
   2  -5  -3   58.09    4.13
  -2  -5   3   57.03    4.26
   2  -5  -3   61.17    3.85
  -2  -5   3   61.34    4.16
  -2  -5   3   57.64    3.42
   2  -5  -3   56.34    3.64
   2  -5  -3   55.61    3.79
  -2  -5   3   63.88    3.69
  -2  -5   3   60.56    3.46
   2  -5  -3   65.12    4.22
   2  -5  -3   52.44    3.78
   2  -5  -3   65.26    4.30
  -2  -5   3   63.40    4.48
  -2  -5   2  638.89   22.06
   2  -5  -2  673.51   20.39
   2  -5  -2  651.80   20.81
  -2  -5   2  682.32   19.39
  -2  -5   2  670.24   22.00
   2  -5  -2  643.85   21.34
   2  -5  -2  636.79   21.47
   2  -5  -2  650.35   21.26
  -2  -5   2  672.03   20.27
   2  -5  -2  653.55   21.03
   2  -5  -2  631.40   21.06
   2  -5  -2  647.05   20.54
  -2  -5   2  679.50   22.10
  -2  -5   2  661.79   21.31
  -2  -5   2  641.86   20.20
  -2  -5   2  685.35   20.03
   2  -5  -2  584.12   20.23
  -2  -5   2  654.73   19.60
  -2  -5   2  655.69   21.82
  -2  -5   1   14.27    1.43
  -2  -5   1   11.94    1.36
  -2  -5   1   13.78    1.52
   2  -5  -1   14.17    0.88
  -2  -5   1   12.36    1.92
   2  -5  -1   15.54    2.01
   2  -5  -1    9.85    1.50
  -2  -5   1   14.45    2.10
   2  -5  -1   12.80    1.61
   2  -5  -1   12.28    1.88
  -2  -5   1   13.05    2.04
   2  -5  -1    8.56    1.58
   2  -5  -1   15.42    2.05
  -2  -5   1   14.42    1.88
  -2  -5   1   12.55    1.51
   2  -5  -1   11.99    1.45
   2  -5  -1   14.53    1.75
  -2  -5   1   13.90    1.36
  -2  -5   1   12.09    1.53
   2  -5  -1    9.56    1.61
   2  -5  -1   13.17    1.83
   2  -5  -1   13.99    1.82
  -2  -5   1   12.92    1.98
  -2  -5   0    9.34    1.12
  -2  -5   0    9.29    1.22
  -2  -5   0   10.54    1.27
   2  -5   0    9.39    1.41
  -2  -5   0   10.17    1.23
  -2  -5   0    9.44    1.36
   2  -5   0    8.80    0.82
  -2  -5   0    7.42    1.46
   2  -5   0   12.53    1.77
  -2  -5   0    7.97    1.64
   2  -5   0    8.79    1.34
  -2  -5   0    9.45    1.80
   2  -5   0   11.64    1.50
   2  -5   0   10.10    1.70
   2  -5   0    7.76    1.46
   2  -5   0   11.47    1.74
  -2  -5   0   12.16    1.65
  -2  -5   0    8.46    1.55
   2  -5   0    8.92    1.49
   2  -5   0   12.42    1.57
  -2  -5   0   10.31    1.49
   2  -5   0   12.81    1.78
  -2  -5  -1  205.38    7.99
   2  -5   1  220.45    7.92
  -2  -5  -1  199.97    8.89
  -2  -5  -1  205.70    8.31
   2  -5   1  219.87    8.40
  -2  -5  -1  221.59    7.97
   2  -5   1  208.63    8.19
   2  -5   1  219.56    9.17
  -2  -5  -1  219.17    8.76
   2  -5   1  201.59    8.99
   2  -5   1  219.57    8.44
   2  -5   1  217.98    8.98
  -2  -5  -1  223.25    9.89
  -2  -5  -1  235.38    9.16
   2  -5   1  205.54    9.28
   2  -5   1  215.97    7.15
  -2  -5  -1  225.67    9.38
   2  -5   2  258.04    8.57
  -2  -5  -2  268.63   10.48
   2  -5   2  252.47    9.19
  -2  -5  -2  268.28    9.80
   2  -5   2  251.13    9.43
  -2  -5  -2  248.27   10.12
   2  -5   2  250.36    9.42
   2  -5   2  256.09    9.43
  -2  -5  -2  289.84   11.07
   2  -5   2  251.17   10.23
  -2  -5  -2  247.70   10.09
  -2  -5  -2  261.02   11.22
   2  -5   2  253.61   10.64
  -2  -5  -2  248.76   10.06
   2  -5   2  261.13   10.43
   2  -5   2  254.97    9.33
  -2  -5  -3   74.48    5.04
   2  -5   3   72.80    3.57
  -2  -5  -3   77.85    4.75
   2  -5   3   69.80    3.89
  -2  -5  -3   80.58    4.34
   2  -5   3   72.07    4.10
  -2  -5  -3   65.10    4.25
  -2  -5  -3   73.25    3.32
  -2  -5  -3   77.75    4.08
   2  -5   3   80.70    4.27
   2  -5   3   82.05    4.26
  -2  -5  -3   67.10    5.01
  -2  -5  -3   74.56    4.91
  -2  -5  -3   73.61    4.53
  -2  -5  -3   72.37    5.27
   2  -5   3   74.31    4.57
   2  -5   3   73.71    4.92
  -2  -5  -3   77.51    4.71
   2  -5   3   70.42    4.60
   2  -5   3   73.21    3.87
  -2  -5  -4  357.20   13.98
   2  -5   4  380.52   12.15
  -2  -5  -4  356.52   13.39
   2  -5   4  344.94   11.59
   2  -5   4  366.09   12.52
   2  -5   4  387.84   13.00
  -2  -5  -4  362.05   12.84
  -2  -5  -4  338.00   12.93
   2  -5   4  373.98   12.77
  -2  -5  -4  384.33   12.51
  -2  -5  -4  368.45   14.69
  -2  -5  -4  358.55   13.29
  -2  -5  -4  373.87   13.94
   2  -5   4  359.84   12.71
   2  -5   4  382.02   13.40
  -2  -5  -4  373.16   14.91
   2  -5   4  378.01   13.74
   2  -5   4  359.55   14.10
   2  -5   4  391.84   13.95
   2  -5   4  350.30   11.99
   2  -5   5  336.61   10.91
   2  -5   5  340.94   11.96
   2  -5   5  316.53   12.09
  -2  -5  -5  333.18   12.30
   2  -5   5  339.68   12.08
  -2  -5  -5  350.07   14.79
   2  -5   5  337.09   11.08
  -2  -5  -5  338.98   11.61
  -2  -5  -5  325.54   13.95
  -2  -5  -5  341.91   12.69
  -2  -5  -5  338.99   13.19
   2  -5   5  347.38   12.23
   2  -5   5  335.03   12.44
  -2  -5  -5  328.73   14.16
   2  -5   5  340.44   13.61
   2  -5   5  350.47   13.06
   2  -5   5  342.40   13.06
  -2  -5  -5  322.68   13.16
   2  -5   5  351.07   11.66
  -2  -5  -6 1602.02   49.79
  -2  -5  -6 1584.50   45.49
   2  -5   6 1611.89   46.30
  -2  -5  -6 1553.99   48.74
  -2  -5  -6 1630.65   47.57
  -2  -5  -6 1570.94   46.91
   2  -5   6 1701.86   46.45
  -2  -5  -6 1537.88   49.16
   2  -5   6 1537.06   48.14
  -2  -5  -6 1543.75   46.21
   2  -5   6 1611.45   46.57
   2  -5   6 1645.73   47.47
   2  -5   6 1697.39   45.80
  -2  -5  -6 1510.38   47.43
   2  -5   6 1583.43   45.92
   2  -5   6 1572.16   46.27
   2  -5   7    5.37    1.22
   2  -5   7    5.76    1.37
   2  -5   7    5.01    1.37
   2  -5   7    3.80    1.14
  -2  -5  -7    4.85    1.71
  -2  -5  -7    6.27    1.59
  -2  -5  -7    3.02    1.07
   2  -5   7    5.27    1.62
  -2  -5  -7    3.57    1.55
  -2  -5  -7    2.86    0.94
  -2  -5  -7    3.89    1.07
  -2  -5  -7    0.66    0.91
   2  -5   7    5.08    1.13
  -2  -5  -7    1.85    1.07
  -2  -5  -8    1.16    0.86
   2  -5   8   -0.27    0.73
   2  -5   8   -0.82    0.75
  -2  -5  -8   -0.37    0.82
  -2  -5  -8   -0.32    0.72
   2  -5   8   -0.43    0.97
   2  -5   8    0.44    0.89
   2  -5   8    0.32    0.78
   2  -5   8   -0.24    0.70
  -2  -5  -8   -0.25    0.64
  -2  -5  -8   -0.34    0.69
   2  -5   8    0.75    0.64
   2  -5   9   65.83    4.56
  -2  -5  -9   65.29    5.23
  -2  -5  -9   67.42    5.18
  -2  -5  -9   62.83    4.80
  -2  -5  -9   67.80    4.94
   2  -5   9   72.00    5.77
   2  -5   9   69.18    5.66
  -2  -5  -9   74.17    4.49
   2  -5   9   70.64    5.02
   2  -5   9   78.29    4.54
   2  -5   9   66.96    4.63
   2  -5  10    0.32    0.76
  -2  -5 -10   -0.37    0.89
   2  -5  10    0.99    1.20
   2  -5  10    0.50    1.12
  -2  -5 -10    0.27    0.78
  -2  -5 -10   -0.35    0.91
  -2  -5 -10   -0.42    0.93
  -2  -5 -10    0.42    0.94
   2  -5  11   33.44    4.17
   2  -5  11   26.59    3.73
  -2  -5 -11   32.34    3.41
  -2  -5 -11   31.66    3.67
  -2  -5 -11   34.66    3.84
  -2  -5 -11   34.31    3.63
  -2  -5 -11   33.87    3.08
   2  -5  12   87.69    6.93
   2  -5  12   81.15    6.85
  -2  -5 -12   84.51    5.75
  -2  -5 -12   81.70    6.20
  -2  -5 -12   84.40    6.38
  -2  -5 -12   88.55    5.40
   2  -5  13    0.60    1.34
   2  -5  13    1.20    1.44
  -2  -5 -13    0.33    0.79
  -2  -5 -13    3.43    1.30
  -2  -5 -13    0.95    1.06
  -2  -5 -13    0.50    1.21
  -2  -5 -14   93.40    7.07
   2  -5  14   92.55    7.68
   2  -5  14  101.71    8.04
  -2  -5 -14   96.62    6.27
  -2  -5 -14   97.58    7.04
  -2  -5 -14   90.48    7.07
  -2  -5 -14   84.00    5.70
  -2  -5 -15   20.33    2.93
   2  -5  15   26.47    4.18
  -2  -5 -15   21.00    3.33
  -2  -5 -15   20.55    3.42
  -2  -5 -15   29.03    3.99
  -2  -5 -16   -0.58    1.41
  -2  -5 -16   -0.53    1.37
  -2  -5 -17   23.75    3.88
  -2  -5 -17   15.34    3.12
   2  -5  17   13.65    3.31
  -2  -5 -18   10.73    2.64
   2  -4 -18   -1.13    1.62
   2  -4 -18    1.21    1.23
   2  -4 -17   -0.48    1.06
   2  -4 -17    2.87    1.57
   2  -4 -16   22.75    3.29
  -2  -4  16   16.72    3.55
   2  -4 -16   26.71    3.87
   2  -4 -15    5.20    1.73
  -2  -4  15    7.07    2.35
   2  -4 -15    5.15    1.83
  -2  -4  14    1.85    1.38
   2  -4 -14    7.26    2.03
   2  -4 -14    7.84    1.96
   2  -4 -14    8.62    2.46
   2  -4 -13   90.74    7.00
  -2  -4  13   90.02    7.35
   2  -4 -13   87.68    6.00
   2  -4 -13   88.23    6.40
  -2  -4  13   84.86    6.37
   2  -4 -12  235.42   11.88
   2  -4 -12  238.13   12.32
  -2  -4  12  259.63   13.08
  -2  -4  12  257.47   11.81
   2  -4 -12  267.24   11.90
   2  -4 -12  243.61   11.22
   2  -4 -11  148.14    8.70
   2  -4 -11  150.41    9.02
   2  -4 -11  155.87    8.23
  -2  -4  11  169.82    8.73
   2  -4 -11  168.74    8.55
  -2  -4  11  163.20    8.16
  -2  -4  11  163.69    9.72
   2  -4 -11  173.62    8.78
   2  -4 -10   99.47    6.59
   2  -4 -10   99.33    6.75
   2  -4 -10   95.75    5.77
  -2  -4  10   89.44    5.95
   2  -4 -10  100.97    6.10
  -2  -4  10   91.92    5.52
  -2  -4  10  100.30    7.13
   2  -4 -10  103.29    6.24
   2  -4  -9    4.66    1.22
   2  -4  -9    3.61    1.20
   2  -4  -9    3.06    1.21
  -2  -4   9    2.89    1.14
   2  -4  -9    6.71    1.72
  -2  -4   9    8.91    1.73
   2  -4  -9    2.23    1.17
  -2  -4   9    4.42    1.14
   2  -4  -9    4.75    1.49
  -2  -4   9    3.75    1.66
  -2  -4   8    3.08    1.21
   2  -4  -8    4.37    0.95
   2  -4  -8    5.81    1.56
  -2  -4   8    7.01    1.49
   2  -4  -8    2.12    1.02
  -2  -4   8    4.33    1.30
   2  -4  -8    5.86    1.60
  -2  -4   8    5.70    1.40
   2  -4  -8    5.04    1.25
   2  -4  -8    4.81    1.09
  -2  -4   8    5.04    1.15
   2  -4  -8    4.82    1.65
   2  -4  -8    3.69    1.02
   2  -4  -8    3.80    1.27
   2  -4  -8    5.78    1.46
   2  -4  -8    4.64    1.20
  -2  -4   7   23.63    2.64
   2  -4  -7   20.62    2.60
   2  -4  -7   19.07    2.25
   2  -4  -7   16.62    2.07
  -2  -4   7   19.14    2.33
   2  -4  -7   18.81    2.45
   2  -4  -7   16.64    2.41
  -2  -4   7   17.07    2.34
   2  -4  -7   17.87    2.00
   2  -4  -7   20.73    2.36
  -2  -4   7   19.07    1.96
   2  -4  -7   17.51    2.71
   2  -4  -7   17.03    1.99
   2  -4  -7   14.29    2.21
   2  -4  -7   16.90    2.40
  -2  -4   7   16.85    2.56
   2  -4  -7   21.24    1.84
  -2  -4   6  206.19    8.92
  -2  -4   6  197.15    8.71
   2  -4  -6  201.38    8.90
   2  -4  -6  184.18    8.99
   2  -4  -6  199.94    8.96
   2  -4  -6  187.55    7.98
  -2  -4   6  203.95    9.07
   2  -4  -6  209.40    8.29
   2  -4  -6  192.53    8.49
  -2  -4   6  202.43    7.61
   2  -4  -6  187.89    9.62
  -2  -4   6  200.27    9.75
   2  -4  -6  200.16    7.18
   2  -4  -6  196.39    8.59
  -2  -4   6  200.29    7.51
   2  -4  -6  207.27    9.12
   2  -4  -6  185.58    8.19
  -2  -4   5   41.27    3.75
   2  -4  -5   37.82    2.23
  -2  -4   5   40.69    3.33
  -2  -4   5   36.25    3.15
   2  -4  -5   39.62    3.26
   2  -4  -5   46.91    3.68
   2  -4  -5   44.78    3.28
  -2  -4   5   40.23    3.30
   2  -4  -5   39.46    2.96
   2  -4  -5   38.07    3.03
   2  -4  -5   40.95    3.87
  -2  -4   5   40.70    2.46
   2  -4  -5   29.86    3.00
   2  -4  -5   40.23    2.96
  -2  -4   5   40.18    2.32
   2  -4  -5   40.37    3.02
   2  -4  -5   37.79    3.32
  -2  -4   5   33.89    2.53
   2  -4  -5   42.75    3.20
   2  -4  -4  137.20    5.08
  -2  -4   4  129.90    7.22
   2  -4  -4  146.61    6.51
   2  -4  -4  134.21    6.43
   2  -4  -4  143.22    7.74
  -2  -4   4  130.40    6.68
  -2  -4   4  138.26    6.78
   2  -4  -4  148.98    6.88
   2  -4  -4  138.25    6.89
  -2  -4   4  144.58    6.92
   2  -4  -4  152.07    6.52
  -2  -4   4  140.85    6.72
   2  -4  -4  134.20    6.24
  -2  -4   4  144.51    5.48
   2  -4  -4  153.08    7.07
   2  -4  -4  142.84    6.38
   2  -4  -4  148.56    7.06
   2  -4  -4  146.11    6.62
  -2  -4   4  141.56    6.17
  -2  -4   3  224.88    9.43
   2  -4  -3  212.48    8.51
  -2  -4   3  224.86    8.18
  -2  -4   3  214.49    7.67
   2  -4  -3  202.90    8.33
  -2  -4   3  215.76    8.36
   2  -4  -3  215.21    6.86
  -2  -4   3  225.29    9.68
  -2  -4   3  195.50    8.68
  -2  -4   3  207.15    8.88
   2  -4  -3  215.22    8.65
   2  -4  -3  210.32    8.89
  -2  -4   3  203.19    8.84
   2  -4  -3  207.10    8.05
  -2  -4   3  209.52    8.57
   2  -4  -3  200.24    8.30
   2  -4  -3  213.88    8.87
  -2  -4   3  206.00    7.47
   2  -4  -3  199.64    8.39
   2  -4  -3  219.33    9.06
   2  -4  -3  205.49    8.25
  -2  -4   3  224.59    7.62
   2  -4  -2  104.76    5.35
  -2  -4   2  103.41    4.88
  -2  -4   2  107.40    4.81
   2  -4  -2  105.80    5.27
  -2  -4   2  121.39    5.35
  -2  -4   2  119.41    6.23
  -2  -4   2  111.39    4.73
  -2  -4   2  109.29    5.14
   2  -4  -2  118.40    5.53
   2  -4  -2  109.80    5.22
  -2  -4   2  109.94    5.79
   2  -4  -2  114.97    5.52
   2  -4  -2  114.74    5.69
  -2  -4   2  112.80    5.86
   2  -4  -2  115.07    5.00
  -2  -4   2  112.14    5.40
  -2  -4   2  104.74    4.71
   2  -4  -2  113.48    5.74
   2  -4  -2  105.23    5.42
   2  -4  -2  106.34    5.36
  -2  -4   2  115.85    6.11
  -2  -4   1   52.07    3.04
   2  -4  -1   50.81    3.27
  -2  -4   1   56.49    3.15
   2  -4  -1   57.13    3.57
  -2  -4   1   48.35    3.09
  -2  -4   1   49.30    3.74
  -2  -4   1   57.67    3.11
   2  -4  -1   54.15    3.41
  -2  -4   1   55.06    3.33
   2  -4  -1   51.26    3.25
   2  -4  -1   52.40    2.98
  -2  -4   1   54.56    3.84
   2  -4  -1   58.65    3.64
   2  -4  -1   56.78    3.57
   2  -4  -1   54.21    3.91
  -2  -4   1   57.32    3.94
   2  -4  -1   49.60    2.91
  -2  -4   1   50.98    2.18
   2  -4  -1   52.26    3.59
  -2  -4   1   51.26    3.30
   2  -4  -1   50.11    3.40
   2  -4  -1   54.71    3.63
   2  -4  -1   59.43    3.56
  -2  -4   1   56.22    3.16
  -2  -4   1   55.33    3.91
   2  -4  -1   49.75    1.89
  -2  -4   0  264.32    9.44
   2  -4   0  250.53    9.84
  -2  -4   0  275.21    9.22
  -2  -4   0  276.27    9.46
  -2  -4   0  246.74   10.27
  -2  -4   0  270.55    9.70
   2  -4   0  261.74    9.72
  -2  -4   0  259.39    9.22
   2  -4   0  255.23    8.99
  -2  -4   0  277.84   10.70
   2  -4   0  285.33   10.07
   2  -4   0  261.35    9.87
   2  -4   0  275.37   10.57
   2  -4   0  261.28    9.14
  -2  -4   0  257.11   10.56
   2  -4   0  256.30   10.14
  -2  -4   0  268.72    9.73
   2  -4   0  259.24    9.96
   2  -4   0  266.02   10.09
  -2  -4   0  281.79    9.72
   2  -4   0  260.36    9.61
   2  -4   0  261.07    7.99
  -2  -4   0  282.48   10.63
  -2  -4  -1    5.50    1.17
  -2  -4  -1    7.03    0.98
   2  -4   1    7.50    1.23
  -2  -4  -1    7.31    1.19
   2  -4   1    6.18    1.15
  -2  -4  -1    5.15    0.98
   2  -4   1    7.18    1.10
   2  -4   1    7.44    1.19
  -2  -4  -1    7.50    1.24
  -2  -4  -1    5.60    1.03
   2  -4   1    6.47    0.97
  -2  -4  -1    5.82    1.37
   2  -4   1    7.31    1.38
   2  -4   1    6.97    1.18
  -2  -4  -1    7.36    1.19
   2  -4   1    7.94    1.38
   2  -4   1   12.34    1.68
   2  -4   1    8.22    1.13
   2  -4   1    7.48    1.24
  -2  -4  -1    9.14    1.37
   2  -4   1    7.04    0.78
  -2  -4  -1    7.29    1.34
   2  -4   2   39.57    2.21
  -2  -4  -2   45.12    3.23
   2  -4   2   36.71    2.60
   2  -4   2   39.07    2.89
   2  -4   2   42.66    2.91
  -2  -4  -2   35.60    2.75
  -2  -4  -2   39.82    3.07
  -2  -4  -2   37.91    1.78
   2  -4   2   40.14    2.52
   2  -4   2   39.89    2.50
  -2  -4  -2   41.73    3.50
  -2  -4  -2   42.92    3.19
   2  -4   2   34.65    2.88
  -2  -4  -2   33.04    3.20
   2  -4   2   33.27    2.88
   2  -4   2   37.01    2.99
   2  -4   2   36.71    2.69
   2  -4   2   36.37    2.58
   2  -4   3   20.70    1.66
  -2  -4  -3   24.97    2.59
  -2  -4  -3   20.57    2.17
   2  -4   3   16.51    1.76
   2  -4   3   22.72    2.19
   2  -4   3   24.88    2.23
  -2  -4  -3   18.90    2.03
  -2  -4  -3   24.30    1.58
   2  -4   3   31.95    2.20
  -2  -4  -3   22.43    2.74
  -2  -4  -3   23.05    2.68
  -2  -4  -3   22.00    2.27
   2  -4   3   20.05    1.81
   2  -4   3   18.39    2.10
  -2  -4  -3   21.12    2.06
  -2  -4  -3   23.72    2.72
   2  -4   3   16.64    2.09
   2  -4   3   21.62    2.32
   2  -4   3   23.11    2.37
   2  -4   3   20.29    1.82
   2  -4   4    4.52    0.97
   2  -4   4    5.53    1.11
   2  -4   4    5.53    1.34
   2  -4   4    5.55    1.17
   2  -4   4    3.64    1.12
  -2  -4  -4    5.27    0.87
  -2  -4  -4    3.82    1.36
  -2  -4  -4    6.66    1.07
   2  -4   4    4.67    0.97
  -2  -4  -4    5.22    1.43
  -2  -4  -4    4.21    1.07
   2  -4   4    7.09    1.14
   2  -4   4    4.00    1.06
  -2  -4  -4    7.10    1.66
  -2  -4  -4    3.39    0.92
   2  -4   4    6.24    1.40
   2  -4   4    4.07    0.87
  -2  -4  -4    5.32    1.17
  -2  -4  -4    4.54    1.22
   2  -4   4    4.44    0.70
  -2  -4  -4    5.47    1.24
   2  -4   5 3040.57   83.16
   2  -4   5 3140.48   83.38
   2  -4   5 3264.33   84.45
   2  -4   5 2998.19   83.71
  -2  -4  -5 2939.76   83.44
   2  -4   5 2768.43   80.66
  -2  -4  -5 2998.93   82.56
  -2  -4  -5 3082.50   86.55
  -2  -4  -5 2988.94   82.41
   2  -4   5 2995.17   82.95
  -2  -4  -5 3008.95   85.73
  -2  -4  -5 3029.05   84.19
   2  -4   5 3122.90   83.08
  -2  -4  -5 2998.51   83.48
   2  -4   5 3166.55   83.49
   2  -4   5 3088.46   84.96
  -2  -4  -5 3216.52   84.64
   2  -4   5 3047.66   82.78
   2  -4   5 3062.54   81.43
   2  -4   6  527.36   18.13
   2  -4   6  562.76   18.30
   2  -4   6  595.88   18.96
   2  -4   6  565.16   19.24
  -2  -4  -6  510.46   18.09
  -2  -4  -6  577.67   18.10
   2  -4   6  593.07   18.34
  -2  -4  -6  573.17   21.24
  -2  -4  -6  564.73   17.49
  -2  -4  -6  557.69   20.44
  -2  -4  -6  529.65   18.43
  -2  -4  -6  577.64   19.26
   2  -4   6  557.02   19.89
   2  -4   6  584.00   19.98
   2  -4   6  627.95   18.36
  -2  -4  -6  582.71   19.56
   2  -4   6  566.73   16.73
   2  -4   6  597.97   18.40
  -2  -4  -7   90.00    6.60
  -2  -4  -7   90.63    4.35
   2  -4   7   93.26    4.97
  -2  -4  -7   98.12    6.49
  -2  -4  -7   93.30    5.54
  -2  -4  -7   93.82    5.21
  -2  -4  -7   93.52    5.61
   2  -4   7   81.57    4.64
   2  -4   7   82.32    5.67
   2  -4   7   92.40    5.98
  -2  -4  -7   90.54    4.90
  -2  -4  -7   91.94    4.92
   2  -4   7   93.46    5.52
   2  -4   7   88.83    4.79
   2  -4   7   84.83    4.84
  -2  -4  -7   91.04    5.73
   2  -4   8   85.34    4.91
  -2  -4  -8   82.31    6.57
  -2  -4  -8   86.00    6.21
  -2  -4  -8   94.67    5.67
  -2  -4  -8   83.80    5.10
   2  -4   8   81.92    4.77
  -2  -4  -8   78.12    5.16
   2  -4   8   91.17    6.10
   2  -4   8   87.28    6.02
  -2  -4  -8   89.73    5.06
  -2  -4  -8   75.77    4.54
   2  -4   8   86.62    5.35
   2  -4   8   79.19    4.52
  -2  -4  -8   81.30    5.53
   2  -4   8   85.85    4.93
   2  -4   9  106.37    5.70
  -2  -4  -9   92.25    6.70
  -2  -4  -9   98.34    5.75
  -2  -4  -9  108.19    6.36
   2  -4   9   94.53    5.33
  -2  -4  -9   97.65    5.83
   2  -4   9   92.94    6.47
   2  -4   9   95.00    6.52
  -2  -4  -9   84.17    4.95
  -2  -4  -9   98.33    5.68
   2  -4   9   94.99    5.82
   2  -4   9   96.76    5.53
  -2  -4  -9   86.93    5.94
   2  -4   9   98.07    5.10
  -2  -4 -10   48.55    4.04
   2  -4  10   65.85    5.45
   2  -4  10   55.16    4.15
  -2  -4 -10   43.38    4.21
  -2  -4 -10   58.28    4.68
  -2  -4 -10   57.85    4.38
  -2  -4 -10   52.27    3.71
  -2  -4 -10   47.10    3.98
  -2  -4 -11    7.98    1.77
   2  -4  11   13.80    2.70
  -2  -4 -11    9.34    1.84
  -2  -4 -11   14.36    1.97
  -2  -4 -11    9.12    1.99
  -2  -4 -11   11.57    2.25
   2  -4  12  111.79    7.84
  -2  -4 -12  103.36    6.34
  -2  -4 -12  109.26    7.03
  -2  -4 -12  104.53    5.89
  -2  -4 -12  102.02    6.92
  -2  -4 -13   71.60    5.89
  -2  -4 -13   86.44    5.33
   2  -4  13   73.85    6.53
  -2  -4 -13   78.53    5.43
  -2  -4 -13   85.74    6.44
  -2  -4 -13   73.01    5.85
   2  -4  14   72.51    6.73
  -2  -4 -14   84.01    5.70
  -2  -4 -14   83.15    6.49
  -2  -4 -14   75.12    6.12
   2  -4  15   68.54    6.63
  -2  -4 -15   68.01    5.19
  -2  -4 -15   74.29    6.32
  -2  -4 -15   60.57    5.54
   2  -4  16    0.68    1.64
  -2  -4 -16   -0.41    1.23
  -2  -4 -16   -0.57    1.27
  -2  -4 -16    2.58    1.49
   2  -4  17   38.18    5.21
  -2  -4 -17   35.11    3.91
  -2  -4 -17   38.60    4.56
  -2  -4 -17   32.08    4.44
   2  -4  18    6.62    2.86
  -2  -4 -18   10.54    2.89
  -2  -4 -18    8.34    2.34
   2  -3 -19   13.10    2.92
   2  -3 -18    3.00    1.82
  -2  -3  17   70.43    7.08
   2  -3 -17   83.80    6.90
   2  -3 -16    5.67    1.83
  -2  -3  16    6.10    2.48
   2  -3 -16    5.93    2.09
   2  -3 -15    0.42    1.00
  -2  -3  15    1.35    1.01
  -2  -3  15    3.90    2.14
   2  -3 -15    2.54    1.39
   2  -3 -14   11.07    2.11
  -2  -3  14   17.34    3.41
  -2  -3  14   13.90    2.58
   2  -3 -14   18.98    2.99
  -2  -3  13   -0.90    1.09
   2  -3 -13   -0.37    0.84
  -2  -3  13    0.59    1.32
  -2  -3  13    0.39    0.94
   2  -3 -13    3.09    1.40
  -2  -3  12    9.58    2.06
   2  -3 -12   10.62    1.98
  -2  -3  12    5.56    2.17
  -2  -3  12    8.64    1.88
   2  -3 -12   11.04    2.16
  -2  -3  11   37.98    3.56
  -2  -3  11   42.98    4.67
  -2  -3  11   31.68    3.48
   2  -3 -11   38.72    3.75
   2  -3 -11   35.41    3.48
   2  -3 -11   40.20    4.19
   2  -3 -10    7.24    1.56
   2  -3 -10    9.62    1.79
   2  -3 -10    7.84    1.80
   2  -3 -10   13.31    2.33
  -2  -3  10    6.57    1.62
  -2  -3  10    5.38    1.80
  -2  -3  10    7.91    1.42
  -2  -3  10    9.30    1.74
   2  -3  -9   90.16    5.83
   2  -3  -9   95.59    6.24
  -2  -3   9   97.93    6.78
  -2  -3   9   81.21    5.29
   2  -3  -9   87.89    5.50
   2  -3  -9   92.82    6.53
  -2  -3   9   89.17    5.25
   2  -3  -9   99.73    5.73
  -2  -3   9   96.07    5.71
   2  -3  -9   98.20    5.54
   2  -3  -9   92.41    5.49
  -2  -3   8   83.05    5.24
   2  -3  -8   91.33    5.73
   2  -3  -8   97.23    5.47
   2  -3  -8   97.97    5.85
  -2  -3   8  105.09    5.68
   2  -3  -8   88.99    5.89
   2  -3  -8   92.13    4.72
   2  -3  -8  104.54    6.13
  -2  -3   8   98.06    5.48
   2  -3  -8   96.17    5.56
   2  -3  -8   92.60    4.88
   2  -3  -8   90.37    6.27
  -2  -3   8   95.43    5.16
  -2  -3   8   95.68    6.49
   2  -3  -8  101.09    5.52
   2  -3  -8   94.47    5.45
  -2  -3   7   11.01    2.04
   2  -3  -7    7.43    1.28
   2  -3  -7    4.88    1.20
   2  -3  -7    7.73    1.91
  -2  -3   7    7.17    1.26
   2  -3  -7    5.94    1.42
  -2  -3   7    8.96    1.54
   2  -3  -7    9.19    1.48
   2  -3  -7    4.74    1.25
  -2  -3   7    8.09    1.50
   2  -3  -7    7.69    1.65
  -2  -3   7    6.35    1.25
   2  -3  -7    7.44    1.61
   2  -3  -7    8.49    1.27
   2  -3  -7    5.53    0.94
   2  -3  -7    9.22    1.54
  -2  -3   7    5.90    0.96
   2  -3  -7    5.24    1.26
   2  -3  -6  212.67    8.44
   2  -3  -6  208.75    8.86
   2  -3  -6  205.54    7.61
   2  -3  -6  213.19    9.00
  -2  -3   6  217.34    8.96
   2  -3  -6  205.10    8.45
   2  -3  -6  215.97    9.06
  -2  -3   6  223.60    8.95
   2  -3  -6  200.92    9.22
   2  -3  -6  211.82    8.11
   2  -3  -6  210.18    9.28
  -2  -3   6  213.54    8.48
   2  -3  -6  205.45    8.64
  -2  -3   6  213.25    7.87
   2  -3  -6  215.23    9.31
   2  -3  -6  215.63    8.87
  -2  -3   6  230.90    8.30
   2  -3  -6  213.37    9.98
  -2  -3   6  221.13   10.06
  -2  -3   5 1288.09   37.98
  -2  -3   5 1303.33   37.92
   2  -3  -5 1307.00   38.42
   2  -3  -5 1345.48   37.99
  -2  -3   5 1193.65   35.45
   2  -3  -5 1258.12   37.01
   2  -3  -5 1273.63   38.51
   2  -3  -5 1304.52   37.87
   2  -3  -5 1301.57   37.36
   2  -3  -5 1279.57   39.56
  -2  -3   5 1294.98   36.72
  -2  -3   5 1364.85   39.47
   2  -3  -5 1338.34   37.70
   2  -3  -5 1342.87   38.16
  -2  -3   5 1351.97   37.10
   2  -3  -5 1249.93   38.40
  -2  -3   4   32.93    2.71
  -2  -3   4   35.01    2.74
   2  -3  -4   33.24    2.61
   2  -3  -4   35.01    2.88
   2  -3  -4   28.46    2.67
   2  -3  -4   27.30    2.22
  -2  -3   4   28.60    1.65
  -2  -3   4   34.15    2.64
   2  -3  -4   33.13    2.68
   2  -3  -4   25.63    2.31
   2  -3  -4   32.38    3.26
  -2  -3   4   33.05    2.06
  -2  -3   4   23.73    2.76
   2  -3  -4   26.70    1.54
   2  -3  -4   32.81    2.69
   2  -3  -4   26.57    2.63
   2  -3  -4   34.04    2.65
  -2  -3   4   27.13    2.24
   2  -3  -3 1937.47   53.15
  -2  -3   3 2085.08   56.85
   2  -3  -3 1967.18   55.58
   2  -3  -3 1850.86   55.59
  -2  -3   3 2084.47   54.89
  -2  -3   3 1978.24   53.90
  -2  -3   3 1934.18   55.73
  -2  -3   3 1848.26   55.59
   2  -3  -3 1934.76   55.20
   2  -3  -3 2086.87   55.92
  -2  -3   3 2030.37   55.84
   2  -3  -3 1982.98   54.64
  -2  -3   3 1972.57   55.32
   2  -3  -3 2075.62   55.96
  -2  -3   3 1907.02   53.85
   2  -3  -3 1890.16   55.03
   2  -3  -3 1884.90   56.04
   2  -3  -3 2020.65   55.47
  -2  -3   3 2041.44   55.28
   2  -3  -3 2027.83   55.65
  -2  -3   3 1947.56   54.67
  -2  -3   3 1929.79   55.13
  -2  -3   2   21.62    2.29
   2  -3  -2   16.29    1.82
  -2  -3   2   15.34    1.58
  -2  -3   2   18.69    1.76
   2  -3  -2   17.62    1.83
  -2  -3   2   18.25    1.85
  -2  -3   2   19.78    1.13
   2  -3  -2   17.11    1.82
   2  -3  -2   16.72    1.74
  -2  -3   2   15.81    1.55
   2  -3  -2   18.06    2.00
  -2  -3   2   15.49    1.66
  -2  -3   2   17.16    1.89
   2  -3  -2   17.34    1.67
   2  -3  -2   13.25    1.61
  -2  -3   2   15.63    1.83
   2  -3  -2   15.92    1.36
  -2  -3   2   16.57    1.60
  -2  -3   2   15.86    1.35
   2  -3  -2   18.03    1.75
   2  -3  -2   18.79    1.96
  -2  -3   2   16.22    2.01
  -2  -3   1  592.63   18.74
  -2  -3   1  577.25   18.17
   2  -3  -1  586.34   18.27
   2  -3  -1  572.33   18.51
  -2  -3   1  560.47   17.73
   2  -3  -1  542.99   18.04
  -2  -3   1  547.15   18.39
   2  -3  -1  565.91   16.88
   2  -3  -1  593.73   17.75
   2  -3  -1  560.49   17.92
  -2  -3   1  559.43   18.52
   2  -3  -1  568.39   16.85
   2  -3  -1  561.91   18.07
  -2  -3   1  588.25   17.51
  -2  -3   1  587.56   17.87
   2  -3  -1  610.19   18.37
   2  -3  -1  575.53   18.37
  -2  -3   1  619.69   17.96
  -2  -3   1  577.72   18.15
   2  -3  -1  570.39   18.04
  -2  -3   1  593.08   17.45
   2  -3  -1  587.35   18.18
  -2  -3   1  563.18   18.84
  -2  -3   0   79.35    4.51
   2  -3   0   82.67    4.34
   2  -3   0   88.33    4.16
  -2  -3   0   88.12    4.32
  -2  -3   0   83.58    4.05
  -2  -3   0   89.98    4.50
  -2  -3   0   79.90    3.32
  -2  -3   0   71.75    4.01
   2  -3   0   88.46    4.37
  -2  -3   0   83.85    4.14
   2  -3   0   85.34    3.41
  -2  -3   0   76.95    4.44
   2  -3   0   77.61    3.96
   2  -3   0   89.90    4.10
   2  -3   0   79.34    4.68
  -2  -3   0   79.98    4.58
  -2  -3   0   83.92    3.87
   2  -3   0   78.53    4.18
  -2  -3   0   86.18    4.74
   2  -3   0   89.61    3.12
   2  -3   0   82.34    4.39
   2  -3   0   84.15    4.34
   2  -3   0   84.23    4.15
  -2  -3  -1   10.33    1.40
   2  -3   1   12.98    1.43
  -2  -3  -1   13.92    1.43
   2  -3   1   15.04    1.69
   2  -3   1   13.28    1.60
  -2  -3  -1   11.65    1.41
  -2  -3  -1   15.35    1.72
  -2  -3  -1   13.42    1.74
   2  -3   1   13.72    1.54
  -2  -3  -1   14.03    1.82
   2  -3   1   15.31    1.19
   2  -3   1   14.40    1.62
   2  -3   1   12.33    1.57
   2  -3   1   11.98    1.34
   2  -3   1   15.63    1.82
   2  -3   1   14.28    1.45
  -2  -3  -1   14.69    1.87
  -2  -3  -1   14.33    1.38
   2  -3   1   13.17    1.52
   2  -3   1   16.14    1.17
  -2  -3  -1   18.55    1.86
   2  -3   2  357.86   11.44
  -2  -3  -2  399.93   13.48
  -2  -3  -2  352.44   12.53
   2  -3   2  369.12   11.34
   2  -3   2  377.08   12.66
   2  -3   2  373.17   12.36
  -2  -3  -2  378.76   12.28
   2  -3   2  364.43   12.67
  -2  -3  -2  380.40   12.96
  -2  -3  -2  345.82   10.83
   2  -3   2  381.21   11.51
  -2  -3  -2  370.79   13.61
  -2  -3  -2  365.22   13.46
   2  -3   2  376.05   11.47
  -2  -3  -2  402.51   12.72
   2  -3   2  377.50   12.93
  -2  -3  -2  346.30   13.27
   2  -3   2  361.89   12.61
   2  -3   2  395.31   13.03
   2  -3   2  374.78   12.37
   2  -3   2  370.92   11.75
   2  -3   2  391.17   12.32
  -2  -3  -3 1256.70   35.22
   2  -3   3 1157.11   33.40
  -2  -3  -3 1297.55   34.41
   2  -3   3 1131.70   33.28
   2  -3   3 1151.71   34.20
   2  -3   3 1150.38   34.16
   2  -3   3 1121.49   34.48
  -2  -3  -3 1256.59   34.61
  -2  -3  -3 1182.53   32.93
  -2  -3  -3 1155.68   35.93
   2  -3   3 1159.49   33.25
  -2  -3  -3 1167.02   35.77
  -2  -3  -3 1192.13   34.20
   2  -3   3 1200.61   33.42
   2  -3   3 1206.29   34.60
  -2  -3  -3 1121.72   33.72
  -2  -3  -3 1064.35   35.35
   2  -3   3 1160.27   35.05
   2  -3   3 1133.14   34.57
   2  -3   3 1168.84   34.83
   2  -3   3 1220.72   33.88
   2  -3   3 1181.18   33.08
   2  -3   3 1249.30   33.92
  -2  -3  -4  487.67   15.42
   2  -3   4  478.49   14.83
   2  -3   4  474.18   15.41
   2  -3   4  458.57   15.22
   2  -3   4  473.71   15.76
   2  -3   4  455.06   16.02
  -2  -3  -4  479.06   14.48
  -2  -3  -4  482.61   15.54
   2  -3   4  463.24   14.62
  -2  -3  -4  454.87   17.10
  -2  -3  -4  451.98   14.40
  -2  -3  -4  472.57   16.91
  -2  -3  -4  459.64   14.90
  -2  -3  -4  479.38   15.50
   2  -3   4  499.88   15.60
   2  -3   4  454.86   16.03
   2  -3   4  487.59   15.96
   2  -3   4  480.56   14.81
  -2  -3  -4  470.75   16.18
   2  -3   4  480.24   14.87
   2  -3   4  461.30   13.52
   2  -3   5  257.93    7.60
   2  -3   5  249.35    9.12
   2  -3   5  235.09    9.29
   2  -3   5  253.53    9.43
   2  -3   5  261.19   10.18
   2  -3   5  242.83    9.77
  -2  -3  -5  255.78    9.50
  -2  -3  -5  255.82    8.94
   2  -3   5  256.45    7.90
  -2  -3  -5  270.95   11.56
   2  -3   5  245.62    8.95
  -2  -3  -5  252.99    8.53
  -2  -3  -5  247.05   10.89
  -2  -3  -5  246.65    9.14
  -2  -3  -5  254.20    9.69
   2  -3   5  246.45    9.37
   2  -3   5  260.11   10.28
   2  -3   5  254.53   10.40
   2  -3   5  258.89    8.75
  -2  -3  -5  241.91   10.08
   2  -3   5  262.45    9.23
   2  -3   6  769.26   23.21
   2  -3   6  789.08   24.44
  -2  -3  -6  787.28   23.38
   2  -3   6  725.37   21.61
  -2  -3  -6  835.89   23.26
  -2  -3  -6  764.96   22.25
   2  -3   6  775.29   23.19
  -2  -3  -6  721.53   25.89
  -2  -3  -6  741.18   25.53
  -2  -3  -6  782.39   24.04
  -2  -3  -6  740.40   23.22
   2  -3   6  780.62   22.35
   2  -3   6  778.10   24.72
   2  -3   6  737.11   24.75
   2  -3   6  767.35   23.29
  -2  -3  -6  770.50   24.38
   2  -3   6  738.60   21.44
   2  -3   6  751.04   23.33
  -2  -3  -6  763.10   24.53
   2  -3   7    1.41    0.66
   2  -3   7    2.21    1.01
  -2  -3  -7    2.37    0.84
  -2  -3  -7    2.24    1.42
  -2  -3  -7    2.36    1.24
   2  -3   7    4.07    1.00
  -2  -3  -7    2.70    1.02
  -2  -3  -7    0.90    0.65
   2  -3   7    3.51    1.06
  -2  -3  -7    0.61    0.56
  -2  -3  -7    2.23    0.92
   2  -3   7    0.82    0.44
   2  -3   7    1.51    0.76
  -2  -3  -7    0.92    0.74
   2  -3   7    1.27    0.48
   2  -3   7    1.12    0.74
  -2  -3  -8  449.01   18.08
   2  -3   8  448.08   15.30
  -2  -3  -8  481.45   17.77
  -2  -3  -8  423.81   15.28
  -2  -3  -8  468.50   16.17
   2  -3   8  460.24   15.39
  -2  -3  -8  428.01   15.89
   2  -3   8  450.27   17.05
  -2  -3  -8  419.21   14.78
  -2  -3  -8  444.50   15.39
   2  -3   8  467.52   16.13
   2  -3   8  434.91   14.75
   2  -3   8  455.79   15.54
  -2  -3  -8  435.41   16.31
   2  -3   9    9.78    1.43
  -2  -3  -9    8.82    2.28
  -2  -3  -9    7.16    1.88
   2  -3   9    7.42    1.47
  -2  -3  -9   10.78    1.87
  -2  -3  -9    6.13    1.34
   2  -3   9    6.37    1.79
   2  -3   9    9.07    1.67
  -2  -3  -9    6.05    1.37
  -2  -3  -9    8.70    1.78
   2  -3   9    7.72    1.58
  -2  -3  -9    7.30    1.35
  -2  -3  -9    4.56    1.26
   2  -3   9    8.36    1.50
  -2  -3 -10   68.76    4.71
   2  -3  10   75.54    5.79
   2  -3  10   63.86    4.44
  -2  -3 -10   59.48    3.94
  -2  -3 -10   73.15    4.80
  -2  -3 -10   63.53    4.80
  -2  -3 -10   68.19    4.60
   2  -3  10   60.69    4.41
  -2  -3 -10   69.84    5.12
  -2  -3 -11   41.44    3.66
   2  -3  11   36.91    4.21
   2  -3  11   40.66    3.62
  -2  -3 -11   42.86    3.82
  -2  -3 -11   42.85    3.32
  -2  -3 -11   39.54    3.88
  -2  -3 -11   40.18    3.65
  -2  -3 -11   37.24    3.79
  -2  -3 -12   47.15    3.95
   2  -3  12   33.13    4.22
  -2  -3 -12   31.06    3.68
  -2  -3 -12   40.21    3.34
  -2  -3 -12   47.73    4.12
  -2  -3 -12   40.58    4.02
  -2  -3 -13   10.62    2.29
   2  -3  13   12.53    2.77
  -2  -3 -13    9.58    1.91
  -2  -3 -13   13.72    2.11
  -2  -3 -13   13.13    2.38
  -2  -3 -14    7.87    2.08
   2  -3  14   10.28    2.55
  -2  -3 -14   12.19    2.21
  -2  -3 -14   15.20    2.71
  -2  -3 -15    2.61    1.58
   2  -3  15    3.83    1.75
  -2  -3 -15    0.39    1.06
  -2  -3 -15    1.45    1.32
  -2  -3 -16   38.66    4.64
   2  -3  16   50.39    5.76
  -2  -3 -16   45.05    4.75
  -2  -3 -16   38.51    3.97
   2  -3  17    4.22    2.13
  -2  -3 -17    4.23    1.93
  -2  -3 -17    4.15    1.56
  -2  -3 -17    4.07    1.76
  -2  -3 -18   -0.61    1.57
  -2  -3 -18   -0.43    1.10
   2  -3  18   -0.73    1.77
  -2  -3 -19   90.18    6.57
   2  -2 -19   27.50    4.22
  -2  -2  18   19.72    3.44
   2  -2 -18   22.71    3.52
   2  -2 -18   24.43    3.85
  -2  -2  17    4.68    1.84
  -2  -2  17    3.57    1.96
   2  -2 -17    0.52    1.35
   2  -2 -17    2.27    1.64
  -2  -2  16  117.37    9.22
  -2  -2  16  130.04    8.49
   2  -2 -16  143.12    8.93
   2  -2 -16  127.10    8.25
   2  -2 -15    6.04    1.96
  -2  -2  15    8.77    2.24
   2  -2 -15    4.78    1.55
  -2  -2  15    5.24    2.24
  -2  -2  14    5.42    1.91
   2  -2 -14    6.10    1.83
  -2  -2  14    6.07    1.86
   2  -2 -14    6.42    1.70
  -2  -2  14    4.98    1.98
  -2  -2  13    0.46    1.10
   2  -2 -13    0.44    0.89
  -2  -2  13    0.59    1.32
  -2  -2  13    0.40    0.91
   2  -2 -13    0.36    0.73
  -2  -2  12  419.49   16.31
  -2  -2  12  387.71   15.63
   2  -2 -12  407.46   16.00
  -2  -2  12  396.18   17.50
   2  -2 -12  393.85   15.23
  -2  -2  11   22.90    2.35
  -2  -2  11   25.16    3.05
  -2  -2  11   23.96    2.90
   2  -2 -11   26.53    3.08
  -2  -2  11   27.04    3.71
   2  -2 -11   30.36    3.08
  -2  -2  10   96.04    4.84
  -2  -2  10   77.96    5.35
   2  -2 -10   82.79    5.22
   2  -2 -10   83.98    5.39
  -2  -2  10   81.44    5.26
  -2  -2  10   75.67    6.10
   2  -2 -10   84.60    6.24
  -2  -2  10   77.81    5.20
   2  -2  -9  251.38   10.01
   2  -2  -9  222.58   10.53
  -2  -2   9  212.06    8.67
  -2  -2   9  231.52    9.94
  -2  -2   9  242.97    9.98
   2  -2  -9  245.67   11.17
  -2  -2   9  217.94   11.10
   2  -2  -9  219.98    9.74
   2  -2  -9  242.73   10.51
  -2  -2   9  227.54    9.77
   2  -2  -8  139.18    6.71
   2  -2  -8  134.91    6.98
  -2  -2   8  141.71    6.80
   2  -2  -8  137.73    5.89
   2  -2  -8  135.03    6.65
   2  -2  -8  127.24    6.56
   2  -2  -8  140.24    7.42
   2  -2  -8  135.60    5.63
  -2  -2   8  122.88    6.46
   2  -2  -8  145.75    7.88
  -2  -2   8  127.43    6.53
  -2  -2   8  126.60    7.73
   2  -2  -8  138.41    5.98
   2  -2  -8  140.56    6.94
   2  -2  -7  290.87   11.05
   2  -2  -7  320.91   12.25
  -2  -2   7  336.53   10.57
   2  -2  -7  314.09   13.11
  -2  -2   7  310.89   11.83
   2  -2  -7  339.62   12.32
  -2  -2   7  320.60   11.93
   2  -2  -7  322.50   11.81
   2  -2  -7  324.58   10.67
   2  -2  -7  330.41   12.33
  -2  -2   7  337.78   11.92
   2  -2  -7  342.92   12.87
   2  -2  -7  318.07   10.71
  -2  -2   7  320.57   11.72
  -2  -2   7  325.52   13.46
   2  -2  -7  330.00   12.06
   2  -2  -7  301.94   10.91
   2  -2  -7  328.12   12.11
  -2  -2   7  327.38   10.76
   2  -2  -6 1035.20   32.72
   2  -2  -6 1097.05   32.00
  -2  -2   6 1153.78   31.18
   2  -2  -6 1096.90   31.56
   2  -2  -6 1101.48   34.11
  -2  -2   6 1074.21   32.22
  -2  -2   6 1041.28   32.30
   2  -2  -6 1167.67   32.77
   2  -2  -6 1162.56   32.23
   2  -2  -6 1058.73   30.78
   2  -2  -6 1114.33   32.68
  -2  -2   6 1073.24   32.23
   2  -2  -6 1080.03   33.20
   2  -2  -6 1028.53   31.14
  -2  -2   6 1058.44   31.92
  -2  -2   6 1162.74   34.36
   2  -2  -6 1095.47   32.70
  -2  -2   6 1080.30   31.47
   2  -2  -6 1077.13   32.59
  -2  -2   5    8.19    1.69
   2  -2  -5    7.71    1.43
   2  -2  -5    9.38    1.31
  -2  -2   5    7.41    1.04
   2  -2  -5    7.76    1.62
  -2  -2   5    7.27    1.14
   2  -2  -5   10.28    1.40
  -2  -2   5    7.98    1.33
   2  -2  -5   10.42    1.33
   2  -2  -5    9.93    1.41
  -2  -2   5    8.27    1.28
   2  -2  -5   10.22    1.54
  -2  -2   5    8.08    1.15
   2  -2  -5    8.75    1.08
  -2  -2   5    8.81    1.19
   2  -2  -5    8.89    1.42
   2  -2  -5   10.56    1.48
   2  -2  -5    8.31    1.13
   2  -2  -4 1120.03   33.58
   2  -2  -4 1161.96   34.17
  -2  -2   4 1123.71   33.11
   2  -2  -4 1190.17   35.47
  -2  -2   4 1328.18   33.45
  -2  -2   4 1164.23   33.71
   2  -2  -4 1155.61   33.25
   2  -2  -4 1091.11   32.96
  -2  -2   4 1156.40   33.67
   2  -2  -4 1172.63   33.63
   2  -2  -4 1146.09   34.23
   2  -2  -4 1148.74   32.95
   2  -2  -4 1144.06   34.49
  -2  -2   4 1132.60   32.86
  -2  -2   4 1110.92   35.23
  -2  -2   4 1191.08   33.63
   2  -2  -4 1166.72   33.95
   2  -2  -4 1185.61   34.20
  -2  -2   3  840.13   27.69
  -2  -2   3  929.74   26.53
   2  -2  -3  884.70   26.99
   2  -2  -3  838.00   26.60
  -2  -2   3  949.55   26.24
   2  -2  -3  846.84   27.93
  -2  -2   3  992.59   25.97
  -2  -2   3  868.78   26.52
   2  -2  -3  919.98   25.62
  -2  -2   3  901.33   26.55
   2  -2  -3  914.35   26.87
   2  -2  -3  893.45   26.28
  -2  -2   3  908.72   26.55
   2  -2  -3  885.94   27.18
  -2  -2   3  897.28   24.79
   2  -2  -3  862.27   25.93
   2  -2  -3  928.65   27.55
  -2  -2   3  856.38   26.49
  -2  -2   3  887.62   26.62
  -2  -2   3  871.52   26.18
   2  -2  -3  919.93   26.87
   2  -2  -3  890.79   27.02
  -2  -2   2 1851.23   50.57
  -2  -2   2 1778.76   49.59
   2  -2  -2 1641.85   49.64
   2  -2  -2 1788.99   50.06
  -2  -2   2 1740.30   49.61
  -2  -2   2 1738.45   49.26
  -2  -2   2 1730.60   49.93
  -2  -2   2 1752.31   48.52
  -2  -2   2 1764.28   49.38
  -2  -2   2 1646.44   49.37
   2  -2  -2 1817.42   48.92
   2  -2  -2 1758.10   49.37
  -2  -2   2 1810.22   49.44
   2  -2  -2 1797.81   47.93
  -2  -2   2 1737.48   48.77
   2  -2  -2 1702.94   49.87
   2  -2  -2 1718.20   49.03
  -2  -2   2 1808.19   49.90
  -2  -2   2 1769.44   49.63
   2  -2  -2 1829.45   49.93
   2  -2  -2 1723.64   50.23
  -2  -2   2 1735.31   49.34
   2  -2  -2 1834.52   49.89
  -2  -2   1   21.37    2.10
  -2  -2   1   20.72    1.90
   2  -2  -1   17.64    1.82
  -2  -2   1   22.77    1.92
   2  -2  -1   19.65    1.99
  -2  -2   1   23.07    2.03
  -2  -2   1   20.66    1.96
  -2  -2   1   24.27    1.46
   2  -2  -1   27.42    2.23
   2  -2  -1   26.81    2.16
   2  -2  -1   21.39    2.05
  -2  -2   1   24.34    1.98
  -2  -2   1   19.19    1.80
   2  -2  -1   21.54    1.12
   2  -2  -1   20.90    1.52
   2  -2  -1   23.52    1.77
  -2  -2   1   21.00    1.87
   2  -2  -1   23.51    1.11
  -2  -2   1   23.62    1.50
   2  -2  -1   22.33    1.96
   2  -2  -1   22.32    1.79
  -2  -2   1   30.89    2.52
  -2  -2   0  457.20   14.95
   2  -2   0  444.90   14.90
   2  -2   0  460.80   14.75
  -2  -2   0  458.99   14.95
  -2  -2   0  463.61   14.68
  -2  -2   0  464.03   14.99
  -2  -2   0  465.58   14.96
   2  -2   0  433.55   14.90
  -2  -2   0  466.43   13.56
   2  -2   0  500.17   15.22
  -2  -2   0  457.40   14.79
   2  -2   0  463.38   14.94
  -2  -2   0  432.58   14.78
  -2  -2   0  438.70   14.74
   2  -2   0  470.27   13.99
   2  -2   0  488.45   13.79
  -2  -2   0  440.18   14.82
  -2  -2   0  464.70   14.04
   2  -2   0  460.78   14.23
  -2  -2   0  500.38   13.64
   2  -2   0  452.65   14.49
   2  -2   0  436.85   14.56
  -2  -2   0  442.94   15.38
   2  -2   0  465.24   13.46
   2  -2   1  692.35   20.99
  -2  -2  -1  779.21   22.78
   2  -2   1  740.83   20.59
  -2  -2  -1  774.76   22.08
   2  -2   1  701.04   22.03
  -2  -2  -1  712.98   21.87
   2  -2   1  724.38   22.30
  -2  -2  -1  702.72   22.13
  -2  -2  -1  816.28   21.48
   2  -2   1  737.16   22.57
   2  -2   1  747.14   20.36
  -2  -2  -1  716.62   22.50
  -2  -2  -1  688.42   22.51
   2  -2   1  752.59   21.11
  -2  -2  -1  695.26   22.38
   2  -2   1  745.91   21.58
   2  -2   1  743.30   22.21
   2  -2   1  721.50   21.56
   2  -2   1  729.46   22.17
   2  -2   1  742.98   22.12
   2  -2   2 1619.46   43.74
  -2  -2  -2 1558.02   45.26
  -2  -2  -2 1646.04   44.34
   2  -2   2 1533.43   43.41
  -2  -2  -2 1502.61   44.19
   2  -2   2 1553.84   44.79
   2  -2   2 1551.15   44.64
   2  -2   2 1577.90   45.03
  -2  -2  -2 1535.80   44.60
  -2  -2  -2 1531.33   44.90
   2  -2   2 1548.31   43.04
  -2  -2  -2 1535.13   45.54
  -2  -2  -2 1560.44   45.61
  -2  -2  -2 1643.94   43.99
   2  -2   2 1516.86   44.93
  -2  -2  -2 1662.83   43.64
  -2  -2  -2 1478.72   45.18
   2  -2   2 1617.10   44.26
   2  -2   2 1560.35   45.29
   2  -2   2 1644.64   43.67
   2  -2   2 1624.42   44.51
   2  -2   2 1545.85   44.62
  -2  -2  -3  967.24   30.04
   2  -2   3  958.60   28.21
   2  -2   3  978.90   28.94
  -2  -2  -3  984.33   29.09
   2  -2   3  998.05   28.71
   2  -2   3 1000.12   29.64
   2  -2   3  990.64   29.59
   2  -2   3  976.11   29.95
  -2  -2  -3 1079.63   29.69
  -2  -2  -3  967.63   28.38
   2  -2   3 1040.39   28.35
  -2  -2  -3 1002.83   30.90
  -2  -2  -3 1027.79   30.83
  -2  -2  -3 1065.89   29.01
  -2  -2  -3 1038.64   28.46
   2  -2   3  993.41   29.67
   2  -2   3 1009.31   30.20
   2  -2   3 1039.89   29.46
   2  -2   3 1016.36   29.82
   2  -2   3 1019.73   28.20
   2  -2   3 1008.38   29.10
  -2  -2  -4   15.87    1.85
   2  -2   4   15.26    1.57
  -2  -2  -4   13.56    1.42
   2  -2   4   13.29    1.40
   2  -2   4   15.11    1.65
   2  -2   4   16.51    1.68
   2  -2   4   14.10    1.75
   2  -2   4   14.26    1.81
  -2  -2  -4   15.75    1.65
  -2  -2  -4   14.22    1.35
   2  -2   4   12.84    1.13
  -2  -2  -4   16.88    2.21
   2  -2   4   13.45    1.27
  -2  -2  -4   13.72    1.94
  -2  -2  -4   16.17    1.38
  -2  -2  -4   20.12    1.76
   2  -2   4   11.90    1.48
   2  -2   4   13.89    1.64
   2  -2   4   17.72    1.92
   2  -2   4   15.14    1.01
   2  -2   4   16.10    1.43
  -2  -2  -5  693.64   21.38
   2  -2   5  681.51   20.71
   2  -2   5  687.04   20.62
  -2  -2  -5  705.23   21.77
   2  -2   5  681.76   20.75
   2  -2   5  695.67   21.62
   2  -2   5  711.58   21.48
   2  -2   5  642.68   19.52
  -2  -2  -5  667.39   20.31
  -2  -2  -5  652.00   20.57
   2  -2   5  685.90   20.27
  -2  -2  -5  682.72   19.46
  -2  -2  -5  680.43   22.92
  -2  -2  -5  665.09   22.44
  -2  -2  -5  699.58   20.85
  -2  -2  -5  678.90   20.19
   2  -2   5  675.53   20.55
   2  -2   5  673.96   21.79
   2  -2   5  660.23   18.70
   2  -2   5  673.08   19.84
   2  -2   6   82.28    4.36
  -2  -2  -6   83.51    4.87
   2  -2   6   77.05    3.03
   2  -2   6   82.93    4.23
   2  -2   6   93.69    5.02
  -2  -2  -6   72.76    3.99
  -2  -2  -6   80.86    4.19
   2  -2   6   76.39    3.48
  -2  -2  -6   86.41    5.77
   2  -2   6   81.20    4.12
  -2  -2  -6   82.49    3.41
  -2  -2  -6   76.25    5.33
  -2  -2  -6   79.56    4.04
  -2  -2  -6   88.55    4.58
   2  -2   6   86.48    4.17
   2  -2   6   85.40    5.16
  -2  -2  -6   79.24    4.67
   2  -2   6   81.93    4.35
   2  -2   6   87.11    3.60
  -2  -2  -7    1.69    0.85
   2  -2   7   -0.10    0.32
   2  -2   7    0.22    0.54
   2  -2   7    0.18    0.37
   2  -2   7   -0.26    0.74
  -2  -2  -7    0.42    0.60
  -2  -2  -7    1.25    1.15
  -2  -2  -7   -0.37    0.76
   2  -2   7    1.02    0.62
  -2  -2  -7   -0.24    0.43
  -2  -2  -7    0.19    0.43
   2  -2   7    0.33    0.68
   2  -2   7    0.56    0.34
  -2  -2  -7   -0.26    0.52
   2  -2   7   -0.12    0.38
  -2  -2  -7    0.18    0.47
   2  -2   7   -0.22    0.49
   2  -2   8   19.63    2.12
  -2  -2  -8   15.97    2.52
  -2  -2  -8   19.29    2.22
  -2  -2  -8   22.05    2.16
  -2  -2  -8   16.59    2.10
   2  -2   8   16.18    2.04
   2  -2   8   17.59    2.51
  -2  -2  -8   17.28    2.26
   2  -2   8   17.56    1.61
   2  -2   8   13.47    1.85
   2  -2   8   16.37    1.53
  -2  -2  -8   17.47    2.10
  -2  -2  -8   19.32    1.90
  -2  -2  -8   18.72    2.93
   2  -2   8   19.53    1.85
  -2  -2  -9  123.09    7.62
   2  -2   9  133.11    6.48
  -2  -2  -9  133.74    6.88
  -2  -2  -9  131.65    6.36
  -2  -2  -9  138.35    6.85
   2  -2   9  126.90    6.47
   2  -2   9  134.18    7.71
   2  -2   9  131.88    6.63
  -2  -2  -9  128.10    7.07
   2  -2   9  126.17    5.41
  -2  -2  -9  119.38    5.80
  -2  -2  -9  131.49    6.56
  -2  -2  -9  137.56    8.43
   2  -2   9  127.50    5.63
  -2  -2 -10  126.65    6.51
   2  -2  10  130.78    6.70
  -2  -2 -10  124.09    6.64
   2  -2  10  137.41    8.07
  -2  -2 -10  125.70    6.65
  -2  -2 -10  126.35    6.02
  -2  -2 -10  117.02    6.91
   2  -2  10  123.98    6.68
  -2  -2 -10  125.19    8.39
  -2  -2 -10  125.45    7.88
  -2  -2 -10  132.24    7.19
   2  -2  10  133.39    6.69
  -2  -2 -11   45.96    3.87
   2  -2  11   54.54    5.12
  -2  -2 -11   57.32    3.74
  -2  -2 -11   49.38    4.15
  -2  -2 -11   49.84    4.30
   2  -2  11   54.12    4.12
  -2  -2 -11   50.63    4.38
   2  -2  12  263.48   13.02
  -2  -2 -12  274.11   10.55
  -2  -2 -12  255.26   11.70
  -2  -2 -12  249.89   10.99
  -2  -2 -12  264.95   11.94
  -2  -2 -13   19.91    2.94
   2  -2  13   19.83    3.39
  -2  -2 -13   17.65    2.48
  -2  -2 -13   18.63    2.88
  -2  -2 -14    8.51    2.10
   2  -2  14    5.43    2.07
  -2  -2 -14    9.85    2.01
  -2  -2 -14    9.03    2.18
  -2  -2 -15   10.90    2.31
   2  -2  15   10.24    2.76
  -2  -2 -15   14.48    2.36
  -2  -2 -15   13.72    2.72
   2  -2  16  120.23    9.14
  -2  -2 -16  118.63    7.17
  -2  -2 -16  120.24    8.23
   2  -2  17   82.46    7.57
  -2  -2 -17   66.18    5.38
  -2  -2 -17   79.75    6.64
  -2  -2 -18    4.19    1.82
  -2  -2 -18   11.48    2.37
   2  -2  18    6.65    2.44
  -2  -2 -19   -0.63    1.52
  -2  -2 -19    1.32    1.50
   2  -2  19    2.29    1.97
   2  -1 -19   95.37    7.61
   2  -1 -19   94.23    7.76
  -2  -1  19   77.78    7.03
  -2  -1  18    1.12    1.35
   2  -1 -18    1.13    1.37
   2  -1 -18    1.80    1.45
  -2  -1  17   11.17    2.63
   2  -1 -17   12.24    2.68
   2  -1 -17   14.27    2.97
  -2  -1  16    9.09    2.31
   2  -1 -16    7.96    2.14
   2  -1 -16    5.90    1.97
  -2  -1  15   -0.48    1.15
   2  -1 -15    1.01    1.12
   2  -1 -15   -0.47    0.85
  -2  -1  14    1.02    1.31
   2  -1 -14    2.16    1.12
  -2  -1  14    2.70    1.43
   2  -1 -14    3.29    1.55
  -2  -1  14    1.85    1.34
   2  -1 -13   29.69    3.43
  -2  -1  13   29.88    3.80
  -2  -1  13   40.22    4.15
  -2  -1  13   31.76    3.69
   2  -1 -13   33.94    3.76
   2  -1 -13   31.14    3.31
   2  -1 -12   63.27    4.82
  -2  -1  12   59.75    5.09
  -2  -1  12   57.40    5.02
  -2  -1  12   52.71    4.65
   2  -1 -12   61.52    4.51
   2  -1 -12   62.78    4.99
  -2  -1  11  135.14    6.01
  -2  -1  11  107.61    7.06
  -2  -1  11  121.00    7.21
   2  -1 -11  129.35    7.17
  -2  -1  11  121.93    7.11
   2  -1 -11  108.79    6.30
  -2  -1  11  117.97    6.26
  -2  -1  10    1.30    0.94
  -2  -1  10    0.35    0.85
  -2  -1  10    1.43    0.87
   2  -1 -10    0.33    0.68
  -2  -1  10    1.51    0.87
   2  -1 -10    0.21    0.47
   2  -1 -10    0.29    0.74
  -2  -1  10    0.34    0.89
   2  -1 -10    1.64    1.06
  -2  -1  10    1.83    0.74
  -2  -1   9   18.93    2.29
   2  -1  -9   17.35    2.23
   2  -1  -9   16.06    2.32
   2  -1  -9   23.06    2.15
   2  -1  -9   22.76    2.41
  -2  -1   9   18.49    2.36
  -2  -1   9   15.63    2.36
  -2  -1   9   19.08    2.45
  -2  -1   9   20.90    2.00
  -2  -1   9   17.75    2.37
   2  -1  -9   17.96    2.61
   2  -1  -8   39.56    3.19
   2  -1  -8   35.26    2.64
   2  -1  -8   39.60    3.15
  -2  -1   8   36.23    3.27
  -2  -1   8   32.81    2.45
  -2  -1   8   41.01    3.34
   2  -1  -8   35.88    3.54
  -2  -1   8   38.72    3.35
  -2  -1   8   35.93    2.31
  -2  -1   8   41.56    2.73
   2  -1  -8   40.37    3.33
  -2  -1   8   36.85    3.05
   2  -1  -8   35.66    3.22
   2  -1  -8   34.01    2.97
   2  -1  -7    0.49    0.54
   2  -1  -7    0.46    0.60
   2  -1  -7    0.65    0.43
  -2  -1   7    1.82    0.75
   2  -1  -7    1.14    0.41
  -2  -1   7    1.36    0.83
  -2  -1   7    1.64    0.71
  -2  -1   7    2.34    0.89
   2  -1  -7    1.97    1.04
  -2  -1   7    1.28    0.50
   2  -1  -7    0.53    0.54
   2  -1  -7    0.24    0.44
   2  -1  -7    0.72    0.49
   2  -1  -7    1.97    0.67
   2  -1  -6  560.55   17.89
  -2  -1   6  564.82   17.95
   2  -1  -6  580.71   17.99
   2  -1  -6  586.02   16.46
   2  -1  -6  535.47   18.68
   2  -1  -6  574.93   16.47
  -2  -1   6  539.44   17.72
   2  -1  -6  570.07   19.37
  -2  -1   6  542.23   18.30
  -2  -1   6  518.36   17.02
   2  -1  -6  542.03   18.59
  -2  -1   6  577.59   17.38
   2  -1  -6  537.92   18.21
   2  -1  -6  570.42   18.30
   2  -1  -6  578.37   17.63
   2  -1  -5  690.60   21.30
   2  -1  -5  701.08   21.19
  -2  -1   5  665.91   21.33
   2  -1  -5  734.96   19.72
   2  -1  -5  688.54   22.17
  -2  -1   5  735.97   21.37
   2  -1  -5  697.24   20.18
  -2  -1   5  692.07   20.99
   2  -1  -5  679.05   22.81
  -2  -1   5  704.74   22.01
   2  -1  -5  690.09   21.35
  -2  -1   5  660.30   20.96
   2  -1  -5  709.73   22.27
   2  -1  -5  725.67   21.64
  -2  -1   5  755.49   21.42
   2  -1  -5  750.29   22.09
   2  -1  -5  674.12   21.89
   2  -1  -4  895.26   26.31
   2  -1  -4  945.72   26.14
  -2  -1   4  946.75   26.71
  -2  -1   4  930.31   26.66
   2  -1  -4  928.46   27.41
   2  -1  -4  923.04   27.32
  -2  -1   4  869.79   26.73
  -2  -1   4  929.28   26.55
   2  -1  -4  870.74   27.23
   2  -1  -4  903.97   25.63
  -2  -1   4  908.47   25.94
   2  -1  -4  884.53   28.09
  -2  -1   4  875.35   27.06
   2  -1  -4  940.77   26.84
  -2  -1   4  916.47   26.60
  -2  -1   4  898.58   28.12
   2  -1  -4  934.82   27.56
   2  -1  -4  876.04   26.95
   2  -1  -3 2627.96   68.94
   2  -1  -3 2425.83   69.37
  -2  -1   3 2538.92   68.81
  -2  -1   3 2431.31   68.49
   2  -1  -3 2364.06   69.78
  -2  -1   3 2371.11   68.62
   2  -1  -3 2500.57   67.26
  -2  -1   3 2564.87   68.23
   2  -1  -3 2418.68   67.68
  -2  -1   3 2619.78   68.17
   2  -1  -3 2444.96   68.14
   2  -1  -3 2543.64   67.37
   2  -1  -3 2514.18   68.71
   2  -1  -3 2436.32   67.55
  -2  -1   3 2456.41   67.26
  -2  -1   3 2569.59   69.85
   2  -1  -3 2594.73   69.21
   2  -1  -3 2455.43   69.15
  -2  -1   3 2413.64   68.53
  -2  -1   3 2343.44   68.68
  -2  -1   3 2445.95   68.60
  -2  -1   2   10.50    1.47
  -2  -1   2    7.92    1.18
   2  -1  -2    6.09    1.10
   2  -1  -2    8.29    1.17
  -2  -1   2    6.50    1.01
  -2  -1   2    9.16    1.10
   2  -1  -2    8.70    0.75
  -2  -1   2    8.47    1.18
  -2  -1   2    7.24    0.91
  -2  -1   2    7.49    0.94
   2  -1  -2    7.83    0.86
   2  -1  -2    8.18    0.62
  -2  -1   2    7.48    0.90
   2  -1  -2    7.83    1.02
   2  -1  -2    8.70    0.91
  -2  -1   2    9.37    1.20
  -2  -1   2    6.43    1.09
   2  -1  -2    8.38    1.22
  -2  -1   2    6.68    1.06
   2  -1  -2    8.01    1.18
   2  -1  -1  363.90   12.70
   2  -1  -1  358.00   13.05
  -2  -1   1  389.76   12.96
  -2  -1   1  420.48   12.93
  -2  -1   1  383.44   13.00
  -2  -1   1  409.94   12.92
  -2  -1   1  386.65   12.62
  -2  -1   1  383.71   12.30
  -2  -1   1  384.26   12.72
   2  -1  -1  389.25   13.00
  -2  -1   1  407.57   13.00
   2  -1  -1  408.51   13.01
  -2  -1   1  384.33   11.97
  -2  -1   1  371.39   11.98
   2  -1  -1  381.49   11.32
   2  -1  -1  386.27   11.92
  -2  -1   1  386.70   11.99
  -2  -1   1  401.28   11.13
   2  -1  -1  385.95   12.01
  -2  -1   1  372.96   12.88
  -2  -1   0   43.01    2.70
  -2  -1   0   45.95    2.46
  -2  -1   0   45.47    2.67
   2  -1   0   43.61    2.10
   2  -1   0   47.69    1.80
  -2  -1   0   45.98    2.57
  -2  -1   0   53.35    2.89
   2  -1   0   46.79    2.11
   2  -1   0   46.50    2.97
   2  -1   0   45.85    2.87
  -2  -1   0   50.19    2.92
  -2  -1   0   49.30    3.07
  -2  -1   0   40.04    2.67
  -2  -1   0   50.28    3.08
   2  -1   0   50.21    3.13
  -2  -1   0   44.71    2.95
   2  -1   0   47.05    2.96
  -2  -1   0   47.10    2.91
   2  -1   1  418.38   13.62
   2  -1   1  413.48   13.62
  -2  -1  -1  416.14   13.35
  -2  -1  -1  406.50   13.35
  -2  -1  -1  416.80   13.69
  -2  -1  -1  396.61   13.18
   2  -1   1  414.26   13.93
  -2  -1  -1  407.17   13.36
  -2  -1  -1  404.75   13.59
  -2  -1  -1  444.09   12.19
   2  -1   1  430.72   11.96
  -2  -1  -1  394.82   13.18
   2  -1   1  418.88   12.33
  -2  -1  -1  406.52   12.96
   2  -1   1  413.63   12.79
  -2  -1  -1  429.52   13.66
  -2  -1  -1  433.12   13.77
   2  -1   2  609.85   18.99
   2  -1   2  607.39   18.97
  -2  -1  -2  610.70   18.66
  -2  -1  -2  599.75   18.73
  -2  -1  -2  633.91   18.56
   2  -1   2  596.60   19.31
  -2  -1  -2  634.66   19.09
  -2  -1  -2  604.71   18.95
  -2  -1  -2  602.77   19.26
  -2  -1  -2  605.70   19.37
  -2  -1  -2  628.47   17.62
  -2  -1  -2  639.27   17.21
   2  -1   2  621.91   17.09
   2  -1   2  619.63   19.30
   2  -1   2  630.52   17.99
   2  -1   2  630.08   18.48
  -2  -1  -2  606.40   18.08
   2  -1   2  607.12   18.00
   2  -1   2  611.16   18.37
   2  -1   2  574.98   18.11
  -2  -1  -2  606.91   19.00
   2  -1   3   47.72    2.99
   2  -1   3   55.91    3.28
   2  -1   3   55.55    3.41
  -2  -1  -3   51.19    2.96
   2  -1   3   54.62    3.43
  -2  -1  -3   55.74    3.13
  -2  -1  -3   54.42    3.65
  -2  -1  -3   50.28    3.47
  -2  -1  -3   50.66    2.49
  -2  -1  -3   50.67    2.15
   2  -1   3   49.89    3.00
   2  -1   3   55.72    3.18
  -2  -1  -3   53.96    2.60
   2  -1   3   52.34    2.79
  -2  -1  -3   55.09    3.20
   2  -1   3   52.09    2.71
   2  -1   3   54.93    3.02
  -2  -1  -3   58.35    3.40
   2  -1   4  139.64    5.88
   2  -1   4  144.19    6.13
   2  -1   4  151.71    6.56
   2  -1   4  139.70    6.32
   2  -1   4  146.41    5.45
  -2  -1  -4  140.13    5.75
  -2  -1  -4  137.48    6.81
  -2  -1  -4  131.38    6.61
  -2  -1  -4  138.96    5.40
  -2  -1  -4  147.11    4.97
   2  -1   4  145.93    5.77
  -2  -1  -4  142.71    4.89
   2  -1   4  128.31    6.10
   2  -1   4  143.74    5.80
  -2  -1  -4  138.89    6.20
  -2  -1  -4  138.60    6.19
   2  -1   4  144.87    5.98
   2  -1   5  776.86   22.92
   2  -1   5  780.69   23.84
   2  -1   5  760.60   23.72
  -2  -1  -5  759.83   22.64
   2  -1   5  740.78   22.22
[truncated: 615,899 more chars]
