# Supplementary material for: Synthesis and crystal structure of 2-[(2,3,5,6-tetra­fluoro­pyridin-4-yl)amino]­ethyl methacrylate
Source: Acta Crystallogr E Crystallogr Commun. 2023 May 26;79(Pt 6):571–4. doi: 10.1107/S2056989023004334 (PMC10242742; doi:10.1107/S2056989023004334)
Supplement: Supplementary file 2 [file e-79-00571-Isup2.hkl]

data_I                                                                          
_shelx_title ' 18jun21_ajp1_abs P 1 21/n 1 R = 0.04 New:P21/n'                  
_shelx_refln_list_code          4                                               
_shelx_F_calc_maximum      148.40                                               
_exptl_crystal_F_000       568.00                                               
_reflns_d_resolution_high  0.7726                                               
                                                                                
loop_                                                                           
 _space_group_symop_operation_xyz                                               
 'x, y, z'                                                                      
 '-x+1/2, y+1/2, -z+1/2'                                                        
 '-x, -y, -z'                                                                   
 'x-1/2, -y-1/2, z-1/2'                                                         
                                                                                
_cell_length_a     6.8588                                                       
_cell_length_b    10.7797                                                       
_cell_length_c    15.7707                                                       
_cell_angle_alpha  90.000                                                       
_cell_angle_beta   91.251                                                       
_cell_angle_gamma  90.000                                                       
                                                                                
_shelx_F_squared_multiplier     1.000                                           
                                                                                
loop_                                                                           
 _refln_index_h                                                                 
 _refln_index_k                                                                 
 _refln_index_l                                                                 
 _refln_F_squared_calc                                                          
 _refln_F_squared_meas                                                          
 _refln_F_squared_sigma                                                         
 _refln_observed_status                                                         
   2   0   0       4756.42       4559.72        30.15 o                         
   4   0   0       2526.99       2650.13        20.10 o                         
   6   0   0         93.59         88.92         4.95 o                         
   8   0   0        246.70        273.15        12.04 o                         
   1   1   0       1755.63       1704.69         7.19 o                         
   2   1   0         78.53        101.28         0.91 o                         
   3   1   0         55.57         71.94         0.78 o                         
   4   1   0       1969.13       2082.70        10.50 o                         
   5   1   0         24.33         31.48         1.05 o                         
   6   1   0        138.13        132.36         3.67 o                         
   7   1   0        222.62        220.42         6.39 o                         
   8   1   0         79.51         78.20         6.99 o                         
   0   2   0       1303.74       1223.11        11.11 o                         
   1   2   0       3695.20       3376.78        15.13 o                         
   2   2   0        993.93       1005.41         4.62 o                         
   3   2   0        624.48        604.79         3.41 o                         
   4   2   0        690.22        701.79         4.30 o                         
   5   2   0        113.56        109.30         2.26 o                         
   6   2   0        234.96        224.67         5.34 o                         
   7   2   0          1.25          0.45         1.12 o                         
   8   2   0         31.29         36.65         3.33 o                         
   1   3   0        716.92        620.31         3.53 o                         
   2   3   0        185.49        183.60         1.39 o                         
   3   3   0        613.67        671.23         3.54 o                         
   4   3   0         71.44         62.62         1.10 o                         
   5   3   0         75.94         71.06         1.76 o                         
   6   3   0         19.37         23.50         2.04 o                         
   7   3   0          8.85          7.47         1.38 o                         
   8   3   0        192.37        182.58        10.29 o                         
   0   4   0        107.04        105.66         1.99 o                         
   1   4   0         80.02         83.81         0.82 o                         
   2   4   0        567.23        576.84         3.26 o                         
   3   4   0        258.05        252.19         1.96 o                         
   4   4   0        454.62        459.76         3.88 o                         
   5   4   0         56.98         66.36         1.81 o                         
   6   4   0          1.03          1.13         0.89 o                         
   7   4   0        487.21        508.83         9.97 o                         
   8   4   0        169.72        166.90         6.58 o                         
   1   5   0         38.24         33.29         0.55 o                         
   2   5   0         17.54         21.10         0.49 o                         
   3   5   0       2657.47       2802.84        14.52 o                         
   4   5   0       1017.60       1015.47         7.36 o                         
   5   5   0          1.68          0.87         0.72 o                         
   6   5   0         92.91         75.99         2.88 o                         
   7   5   0        115.68        118.92         4.62 o                         
   8   5   0          6.54          4.40         2.19 o                         
   0   6   0        117.70        132.18         2.31 o                         
   1   6   0       1355.16       1296.30         7.77 o                         
   2   6   0        206.18        205.04         2.33 o                         
   3   6   0        111.89        111.37         1.82 o                         
   4   6   0        145.99        165.28         3.19 o                         
   5   6   0        362.35        338.18         6.39 o                         
   6   6   0         23.08         20.43         1.63 o                         
   7   6   0          3.59          4.28         1.28 o                         
   1   7   0        161.42        165.41         2.16 o                         
   2   7   0        231.35        233.62         2.75 o                         
   3   7   0         10.58          9.47         0.71 o                         
   4   7   0         20.82         14.77         1.11 o                         
   5   7   0        199.12        189.68         4.97 o                         
   6   7   0          0.31          1.89         1.02 o                         
   7   7   0         28.52         27.99         2.44 o                         
   0   8   0          9.77         10.12         1.01 o                         
   1   8   0         37.87         34.89         1.34 o                         
   2   8   0         44.25         37.75         1.40 o                         
   3   8   0        359.17        372.35         5.88 o                         
   4   8   0        177.15        173.96         3.95 o                         
   5   8   0        176.53        176.15         5.22 o                         
   6   8   0          4.01          5.93         1.23 o                         
   7   8   0         95.66        111.97        11.59 o                         
   1   9   0         24.26         24.59         1.69 o                         
   2   9   0          6.69          7.31         1.03 o                         
   3   9   0          0.28         -0.83         0.83 o                         
   4   9   0          5.58          7.21         1.34 o                         
   5   9   0         56.88         58.63         3.42 o                         
   6   9   0          0.06         -0.08         1.10 o                         
   0  10   0        166.22        164.91         5.71 o                         
   1  10   0          7.51          6.87         1.15 o                         
   2  10   0          5.04          5.37         1.14 o                         
   3  10   0         20.51         17.43         1.79 o                         
   4  10   0         22.75         19.44         2.13 o                         
   5  10   0         53.68         52.30         3.56 o                         
   6  10   0          2.29         -0.61         2.40 o                         
   1  11   0        258.05        264.62         5.63 o                         
   2  11   0          0.06          0.93         1.05 o                         
   3  11   0         78.34         79.54         3.36 o                         
   4  11   0          0.73          0.67         1.38 o                         
   5  11   0          4.18          2.35         1.68 o                         
   0  12   0        153.31        151.25         5.85 o                         
   1  12   0          7.67          6.19         1.26 o                         
   2  12   0        329.74        332.14         7.17 o                         
   3  12   0          0.09          1.46         1.10 o                         
   4  12   0         21.24         14.42         3.89 o                         
   1  13   0         83.68         85.91         4.54 o                         
   2  13   0         18.49         21.13         1.98 o                         
  -7   0   1         11.52          9.90         2.32 o                         
  -5   0   1       1321.59       1289.14        13.86 o                         
  -3   0   1        579.49        639.93         5.28 o                         
  -1   0   1       1837.57       1666.02        10.80 o                         
   1   0   1       2699.74       2543.68        21.81 o                         
   3   0   1       5541.91       5695.07        36.32 o                         
   5   0   1        377.70        400.07         8.05 o                         
   7   0   1          6.62          7.24         1.95 o                         
  -8   1   1         99.64         95.78         8.63 o                         
  -7   1   1          7.50          4.49         1.49 o                         
  -6   1   1         13.52         10.65         1.40 o                         
  -5   1   1         26.18         34.20         1.12 o                         
  -4   1   1        366.09        393.01         3.05 o                         
  -3   1   1         29.75         23.59         0.44 o                         
  -2   1   1        938.36        909.40         4.56 o                         
  -1   1   1         34.53         27.59         0.32 o                         
   0   1   1        487.50        378.76        24.94 o                         
   1   1   1       1455.25       1524.30         7.06 o                         
   2   1   1        863.47        848.78         4.20 o                         
   3   1   1       1095.46       1042.27         5.19 o                         
   4   1   1        324.62        319.97         2.52 o                         
   5   1   1          0.49          0.53         0.39 o                         
   6   1   1         25.10         27.82         1.68 o                         
   7   1   1         31.59         24.02         2.42 o                         
   8   1   1         30.52         31.42         2.97 o                         
  -8   2   1          0.94         -1.45         1.72 o                         
  -7   2   1        122.11        155.08         6.24 o                         
  -6   2   1          1.81          1.87         0.78 o                         
  -5   2   1        344.41        368.47         4.08 o                         
  -4   2   1       1305.47       1306.01         6.91 o                         
  -3   2   1       2849.09       2969.69        12.88 o                         
  -2   2   1       1518.99       1590.71         7.67 o                         
  -1   2   1       4399.19       4341.18        19.64 o                         
   0   2   1        499.95        547.32         3.27 o                         
   1   2   1        239.31        249.31         1.59 o                         
   2   2   1         37.12         49.64         0.63 o                         
   3   2   1         18.50         17.34         0.43 o                         
   4   2   1          4.63          8.50         0.40 o                         
   5   2   1          0.75         -0.03         0.50 o                         
   6   2   1        700.52        705.99         9.66 o                         
   7   2   1        119.65        135.29         4.70 o                         
   8   2   1          3.81          2.98         1.46 o                         
  -8   3   1          0.80          2.42         1.74 o                         
  -7   3   1        725.49        720.10        14.34 o                         
  -6   3   1         17.86         11.00         1.23 o                         
  -5   3   1        110.97        118.02         2.20 o                         
  -4   3   1          1.84          9.36         0.42 o                         
  -3   3   1         50.61         42.76         0.63 o                         
  -2   3   1         23.52         30.56         0.51 o                         
  -1   3   1       1764.16       1735.21         8.45 o                         
   0   3   1          0.23          0.59         0.13 o                         
   1   3   1        237.05        211.70         1.46 o                         
   2   3   1       1189.80       1252.12         6.14 o                         
   3   3   1        803.81        888.94         4.89 o                         
   4   3   1        221.66        212.23         2.28 o                         
   5   3   1          0.31          0.60         0.49 o                         
   6   3   1         41.56         45.74         2.27 o                         
   7   3   1        132.21        130.48         4.36 o                         
   8   3   1         15.16         12.12         2.42 o                         
  -8   4   1        116.45        128.58         5.74 o                         
  -7   4   1        167.66        172.67         5.35 o                         
  -6   4   1         18.48         11.67         1.25 o                         
  -5   4   1          1.99          3.47         0.57 o                         
  -4   4   1         20.41         29.54         0.83 o                         
  -3   4   1         61.88         44.21         0.64 o                         
  -2   4   1         12.35         15.43         0.39 o                         
  -1   4   1        861.39        894.97         4.79 o                         
   0   4   1        746.79        716.83         4.99 o                         
   1   4   1        152.79        143.15         1.27 o                         
   2   4   1        111.23        118.26         1.11 o                         
   3   4   1        110.49         92.11         1.15 o                         
   4   4   1         68.13         69.68         1.33 o                         
   5   4   1         31.54         27.32         1.43 o                         
   6   4   1        220.43        221.20         5.32 o                         
   7   4   1         23.50         23.50         2.13 o                         
   8   4   1         10.75         10.31         1.79 o                         
  -8   5   1         45.82         47.47         8.86 o                         
  -7   5   1        308.52        315.58         7.66 o                         
  -6   5   1         25.83         30.93         2.12 o                         
  -5   5   1         24.75         19.64         1.31 o                         
  -4   5   1         49.46         54.11         1.22 o                         
  -3   5   1          8.36          4.85         0.33 o                         
  -2   5   1        476.47        472.74         3.21 o                         
  -1   5   1       2352.99       2249.78        11.23 o                         
   0   5   1        157.85        135.99         1.54 o                         
   1   5   1        984.79        992.83         6.79 o                         
   2   5   1         45.46         28.06         0.55 o                         
   3   5   1          0.85          3.21         0.32 o                         
   4   5   1         36.31         37.76         1.08 o                         
   5   5   1          3.15          6.47         1.00 o                         
   6   5   1        509.82        482.65        12.07 o                         
   7   5   1        125.75        124.97         4.74 o                         
   8   5   1        113.71        112.54         8.07 o                         
  -7   6   1         53.67         48.93         3.07 o                         
  -6   6   1         89.59         80.32         3.17 o                         
  -5   6   1        565.06        527.79         7.95 o                         
  -4   6   1         30.15         31.35         2.02 o                         
  -3   6   1        602.23        617.05         4.87 o                         
  -2   6   1         49.36         46.45         0.99 o                         
  -1   6   1        547.17        558.10         3.87 o                         
   0   6   1         56.78         76.95         1.14 o                         
   1   6   1        685.40        681.33         5.00 o                         
   2   6   1        501.03        481.01         4.04 o                         
   3   6   1         45.67         41.15         1.10 o                         
   4   6   1        171.21        162.48         3.07 o                         
   5   6   1        201.88        205.92         5.56 o                         
   6   6   1         86.59         74.99         3.29 o                         
   7   6   1         25.47         20.33         2.10 o                         
  -7   7   1         28.25         24.22         2.45 o                         
  -6   7   1         43.93         36.66         2.36 o                         
  -5   7   1        195.21        213.62         5.16 o                         
  -4   7   1          5.26          3.73         0.79 o                         
  -3   7   1        449.40        441.41         5.00 o                         
  -2   7   1         49.53         44.71         1.08 o                         
  -1   7   1        279.69        281.28         2.91 o                         
   0   7   1         13.89          6.65         0.46 o                         
   1   7   1        708.09        715.29         5.43 o                         
   2   7   1        199.77        212.03         2.89 o                         
   3   7   1         20.52         17.20         0.94 o                         
   4   7   1        261.79        274.24         4.60 o                         
   5   7   1         75.32         65.75         3.10 o                         
   6   7   1         11.86         10.67         1.48 o                         
   7   7   1          0.02         -0.28         1.26 o                         
  -7   8   1         49.61         38.44         7.05 o                         
  -6   8   1          0.19         -1.06         1.06 o                         
  -5   8   1         70.31         73.74         3.27 o                         
  -4   8   1        115.25        108.00         3.21 o                         
  -3   8   1        983.96        975.79        10.77 o                         
  -2   8   1        646.95        650.96         9.96 o                         
  -1   8   1         18.25         23.21         1.01 o                         
   0   8   1        794.51        812.60         7.52 o                         
   1   8   1        406.46        421.30         5.04 o                         
   2   8   1        126.26        125.07         2.58 o                         
   3   8   1         60.73         53.46         1.86 o                         
   4   8   1        151.99        144.88         3.62 o                         
   5   8   1         10.07         12.32         1.57 o                         
   6   8   1          3.91          5.68         1.41 o                         
   7   8   1          7.88         11.63         3.27 o                         
  -6   9   1          0.76          2.16         1.21 o                         
  -5   9   1         17.03         21.64         1.99 o                         
  -4   9   1          1.29          1.80         1.01 o                         
  -3   9   1         65.16         63.55         2.96 o                         
  -2   9   1        745.72        769.90         9.88 o                         
  -1   9   1          6.31         10.52         1.14 o                         
   0   9   1        275.58        271.79         4.93 o                         
   1   9   1        221.99        210.68         4.86 o                         
   2   9   1         16.10         20.26         1.38 o                         
   3   9   1         33.52         31.09         1.75 o                         
   4   9   1        245.54        238.20         5.53 o                         
   5   9   1         74.10         64.40         3.57 o                         
   6   9   1         14.65         17.25         2.44 o                         
  -6  10   1          0.32         -0.55         2.44 o                         
  -5  10   1          8.16          9.81         1.60 o                         
  -4  10   1          1.01          0.30         1.05 o                         
  -3  10   1          1.04          0.93         0.90 o                         
  -2  10   1         81.78         91.63         4.16 o                         
  -1  10   1          1.17          0.19         0.80 o                         
   0  10   1         33.99         30.91         1.82 o                         
   1  10   1          3.60          1.77         0.84 o                         
   2  10   1        814.91        837.88        14.28 o                         
   3  10   1          1.53          0.96         0.89 o                         
   4  10   1         71.47         74.37         3.25 o                         
   5  10   1          0.30         -0.22         1.45 o                         
  -5  11   1          0.03          1.86         1.45 o                         
  -4  11   1         17.75         16.02         1.98 o                         
  -3  11   1          2.87          2.26         1.25 o                         
  -2  11   1        975.77       1060.92        15.20 o                         
  -1  11   1          1.21          1.47         0.99 o                         
   0  11   1          0.39         -0.49         0.85 o                         
   1  11   1         23.16         31.76         1.99 o                         
   2  11   1         10.84         11.22         1.53 o                         
   3  11   1         37.48         37.65         2.87 o                         
   4  11   1          4.88          4.43         1.51 o                         
   5  11   1         20.08         20.46         3.28 o                         
  -4  12   1         17.97         20.02         2.88 o                         
  -3  12   1         25.47         26.97         2.23 o                         
  -2  12   1         23.36         20.74         2.01 o                         
  -1  12   1         42.35         35.73         2.69 o                         
   0  12   1         52.90         55.16         2.67 o                         
   1  12   1        138.79        131.75         4.20 o                         
   2  12   1          1.23          1.31         1.12 o                         
   3  12   1         19.94         16.04         2.02 o                         
   4  12   1         36.25         32.67         6.09 o                         
  -3  13   1         34.05         21.77         6.24 o                         
  -2  13   1         67.51         76.62         3.74 o                         
  -1  13   1         27.39         29.26         2.46 o                         
   0  13   1          9.23          7.67         1.44 o                         
   1  13   1         92.45        101.52         3.80 o                         
   2  13   1         45.68         39.39         2.42 o                         
   3  13   1          0.80         -1.42         3.19 o                         
  -8   0   2        253.55        228.42        12.88 o                         
  -6   0   2         88.46         82.86         3.39 o                         
  -4   0   2        895.27        975.22         8.15 o                         
  -2   0   2       9304.96       8695.01        50.25 o                         
   0   0   2       7273.86       5850.76       551.65 o                         
   2   0   2       2731.13       2638.26        17.59 o                         
   4   0   2         98.34         83.13         2.12 o                         
   6   0   2          0.84          4.73         1.43 o                         
   8   0   2        267.42        281.22        12.99 o                         
  -8   1   2          0.06         -1.45         2.41 o                         
  -7   1   2        135.13        124.40         4.34 o                         
  -6   1   2          7.00          6.09         0.91 o                         
  -5   1   2        306.66        323.69         3.65 o                         
  -4   1   2         60.37         63.23         1.04 o                         
  -3   1   2        544.42        578.75         3.29 o                         
  -2   1   2       1412.57       1341.38         6.03 o                         
  -1   1   2          3.99         12.03         0.24 o                         
   0   1   2       2500.52       2414.17        12.90 o                         
   1   1   2       1123.70       1088.79         4.79 o                         
   2   1   2         24.94         17.22         0.35 o                         
   3   1   2          5.13          1.78         0.17 o                         
   4   1   2         31.02         31.83         0.75 o                         
   5   1   2         51.81         52.16         1.75 o                         
   6   1   2       2427.10       2515.64        34.04 o                         
   7   1   2        297.08        324.17         8.62 o                         
   8   1   2        114.80        121.13         6.44 o                         
  -8   2   2          0.26         -1.47         1.87 o                         
  -7   2   2        128.54        123.58         4.40 o                         
  -6   2   2         27.61         30.61         1.65 o                         
  -5   2   2       1131.27       1145.85         9.41 o                         
  -4   2   2        527.51        606.28         3.74 o                         
  -3   2   2          0.66          4.28         0.24 o                         
  -2   2   2       3386.76       3407.56        14.69 o                         
  -1   2   2      22023.39      20939.36        95.11 o                         
   0   2   2        799.30        748.99         4.53 o                         
   1   2   2        287.06        270.61         1.72 o                         
   2   2   2       3897.67       3826.69        15.93 o                         
   3   2   2        499.15        527.84         2.99 o                         
   4   2   2        520.78        566.69         3.89 o                         
   5   2   2         17.74         20.54         1.29 o                         
   6   2   2        146.54        137.98         3.70 o                         
   7   2   2         19.05         17.19         2.13 o                         
   8   2   2          1.15          0.28         1.43 o                         
  -8   3   2          0.83          2.38         1.60 o                         
  -7   3   2        135.98        129.67         5.13 o                         
  -6   3   2        109.77        105.19         3.56 o                         
  -5   3   2        122.99        133.04         2.48 o                         
  -4   3   2       1135.70       1131.94         6.51 o                         
  -3   3   2        174.13        153.50         1.37 o                         
  -2   3   2        853.01        812.66         4.16 o                         
  -1   3   2      17639.90      17219.75        77.04 o                         
   0   3   2        980.45        963.70         5.54 o                         
   1   3   2          3.43          5.80         0.24 o                         
   2   3   2         38.07         37.35         0.58 o                         
   3   3   2       1035.95       1041.32         5.22 o                         
   4   3   2        319.52        324.31         2.78 o                         
   5   3   2         21.58         18.04         1.18 o                         
   6   3   2          9.20          6.27         1.00 o                         
   7   3   2        679.44        725.53        20.63 o                         
   8   3   2         14.22          9.54         2.00 o                         
  -8   4   2          3.79          3.91         1.81 o                         
  -7   4   2          4.17          0.06         1.09 o                         
  -6   4   2        486.73        451.38         7.00 o                         
  -5   4   2         11.32         12.68         1.00 o                         
  -4   4   2         35.21         34.45         0.87 o                         
  -3   4   2        110.96        134.50         1.19 o                         
  -2   4   2         78.27         83.00         1.00 o                         
  -1   4   2       1011.85       1125.22         7.11 o                         
   0   4   2        149.70        114.56         1.29 o                         
   1   4   2        165.28        188.81         1.96 o                         
   2   4   2        217.36        240.03         1.83 o                         
   3   4   2       5566.13       6027.05        27.88 o                         
   4   4   2          5.48          2.66         0.34 o                         
   5   4   2         83.46         70.08         2.45 o                         
   6   4   2        117.07        112.73         3.45 o                         
   7   4   2          0.36         -0.39         1.36 o                         
   8   4   2          0.77          0.68         1.52 o                         
  -8   5   2         54.48         50.50         4.53 o                         
  -7   5   2          0.00          0.39         1.08 o                         
  -6   5   2         14.95         16.91         1.51 o                         
  -5   5   2          9.77          5.64         0.81 o                         
  -4   5   2         10.03         10.66         0.55 o                         
  -3   5   2          8.04          7.72         0.40 o                         
  -2   5   2        534.79        553.14         3.67 o                         
  -1   5   2        130.05        138.06         1.42 o                         
   0   5   2          7.81         13.45         0.44 o                         
   1   5   2        180.04        188.36         1.83 o                         
   2   5   2       1422.71       1429.52         7.51 o                         
   3   5   2         97.75        104.02         1.39 o                         
   4   5   2        934.94        958.73         8.18 o                         
   5   5   2         37.54         33.36         2.00 o                         
   6   5   2        230.90        223.81         6.90 o                         
   7   5   2         12.05         12.66         1.66 o                         
   8   5   2         81.27         93.58         9.04 o                         
  -7   6   2          0.10         -0.69         1.24 o                         
  -6   6   2          0.44          0.93         1.02 o                         
  -5   6   2         90.64         88.26         3.63 o                         
  -4   6   2         50.72         51.75         1.71 o                         
  -3   6   2         94.45        114.84         1.78 o                         
  -2   6   2        180.05        178.69         1.99 o                         
  -1   6   2          2.86          2.68         0.25 o                         
   0   6   2          7.01          3.38         0.26 o                         
   1   6   2        134.75        136.58         1.72 o                         
   2   6   2         50.32         54.07         1.08 o                         
   3   6   2        429.56        397.13         3.85 o                         
   4   6   2        217.16        211.86         3.98 o                         
   5   6   2          4.10          1.53         0.86 o                         
   6   6   2          7.71          5.97         1.16 o                         
   7   6   2         38.41         41.55         2.72 o                         
  -7   7   2         17.55         15.32         2.48 o                         
  -6   7   2          0.08         -1.08         1.08 o                         
  -5   7   2        376.90        370.39         7.27 o                         
  -4   7   2        222.55        216.88         4.38 o                         
  -3   7   2          7.82          7.09         0.70 o                         
  -2   7   2          8.27         11.63         0.65 o                         
  -1   7   2         59.12         65.91         1.61 o                         
   0   7   2        159.02        143.80         2.31 o                         
   1   7   2        403.66        416.61         4.23 o                         
   2   7   2          7.18          7.28         0.54 o                         
   3   7   2         19.10         19.03         1.17 o                         
   4   7   2          2.67          0.61         0.59 o                         
   5   7   2         19.84         16.10         1.34 o                         
   6   7   2          6.13          3.44         1.14 o                         
   7   7   2         20.15         16.92         1.84 o                         
  -6   8   2          4.24          6.25         1.41 o                         
  -5   8   2        124.80        120.40         4.33 o                         
  -4   8   2        529.13        536.76         8.61 o                         
  -3   8   2         91.53         96.05         2.73 o                         
  -2   8   2          8.84          8.50         0.92 o                         
  -1   8   2          1.09          1.28         0.48 o                         
   0   8   2        313.05        319.33         3.99 o                         
   1   8   2       1123.03       1164.07        10.79 o                         
   2   8   2         22.41         22.42         1.21 o                         
   3   8   2        145.63        147.57         3.53 o                         
   4   8   2        118.06        129.31         4.41 o                         
   5   8   2        298.57        273.56         5.60 o                         
   6   8   2          5.04          3.11         1.26 o                         
   7   8   2         23.19         19.85         6.11 o                         
  -6   9   2          0.22         -0.73         1.14 o                         
  -5   9   2         66.61         67.40         3.25 o                         
  -4   9   2         38.55         36.46         2.26 o                         
  -3   9   2        334.65        316.99         6.16 o                         
  -2   9   2          3.53          2.31         0.90 o                         
  -1   9   2        184.03        189.14         4.16 o                         
   0   9   2          3.98          3.32         0.79 o                         
   1   9   2        200.70        203.28         4.60 o                         
   2   9   2         30.91         29.75         1.78 o                         
   3   9   2        292.00        270.08         5.42 o                         
   4   9   2         38.25         33.02         2.19 o                         
   5   9   2          7.08          5.32         1.27 o                         
   6   9   2          3.00          1.08         1.40 o                         
  -6  10   2          0.06         -1.29         3.73 o                         
  -5  10   2         22.43         20.40         2.08 o                         
  -4  10   2          5.49          5.07         1.11 o                         
  -3  10   2         59.91         52.12         2.47 o                         
  -2  10   2        185.66        197.51         5.91 o                         
  -1  10   2         14.04         13.50         1.50 o                         
   0  10   2         11.99          9.29         1.30 o                         
   1  10   2        216.27        207.15         5.94 o                         
   2  10   2        152.13        146.52         4.59 o                         
   3  10   2        121.10        115.26         3.78 o                         
   4  10   2         18.01         15.99         1.70 o                         
   5  10   2         16.26         26.76         2.47 o                         
  -5  11   2         48.33         53.82         4.30 o                         
  -4  11   2         11.65          7.31         1.52 o                         
  -3  11   2         48.40         44.54         2.61 o                         
  -2  11   2         91.57         82.07         3.78 o                         
  -1  11   2        163.28        159.01         5.33 o                         
   0  11   2          1.36          0.42         0.99 o                         
   1  11   2        201.14        213.88         5.48 o                         
   2  11   2          0.52          1.70         1.12 o                         
   3  11   2         31.07         35.05         3.35 o                         
   4  11   2          6.34          8.47         1.60 o                         
   5  11   2         21.20         20.03         3.37 o                         
  -4  12   2          1.35         -1.44         2.18 o                         
  -3  12   2         13.40          8.67         1.62 o                         
  -2  12   2          5.85          3.73         1.34 o                         
  -1  12   2        112.81        108.65         4.95 o                         
   0  12   2          4.70          3.03         1.24 o                         
   1  12   2        176.18        183.77         5.28 o                         
   2  12   2          0.02         -0.06         1.07 o                         
   3  12   2         76.42         81.19         4.28 o                         
   4  12   2        173.14        189.00         8.97 o                         
  -3  13   2          0.80         -1.44         3.47 o                         
  -2  13   2          0.16         -0.42         1.36 o                         
  -1  13   2          0.64         -0.36         1.40 o                         
   0  13   2          2.59          1.51         1.29 o                         
   1  13   2          4.29          2.88         1.34 o                         
   2  13   2         25.68         29.16         2.37 o                         
  -7   0   3        133.73        129.78         7.59 o                         
  -5   0   3        970.91       1041.66        11.70 o                         
  -3   0   3        980.68       1003.90         7.11 o                         
  -1   0   3       1769.54       1653.92        11.19 o                         
   1   0   3        129.81        119.82         1.55 o                         
   3   0   3       1211.32       1225.82        11.39 o                         
   5   0   3        848.73        868.12        14.37 o                         
   7   0   3          3.66          2.55         1.36 o                         
  -8   1   3        118.96        120.42         6.64 o                         
  -7   1   3         14.23         15.71         2.09 o                         
  -6   1   3          0.23          1.82         0.76 o                         
  -5   1   3         34.01         35.57         1.27 o                         
  -4   1   3        240.57        231.34         2.10 o                         
  -3   1   3        203.60        210.73         1.52 o                         
  -2   1   3        134.48        115.59         1.01 o                         
  -1   1   3       7118.53       6855.17        35.21 o                         
   0   1   3       1712.36       1653.50         8.79 o                         
   1   1   3       2013.64       1982.03        11.83 o                         
   2   1   3       5332.86       5396.76        23.82 o                         
   3   1   3        147.34        180.57         1.52 o                         
   4   1   3         11.44         13.50         0.52 o                         
   5   1   3        450.40        455.15         5.95 o                         
   6   1   3         55.95         64.67         2.95 o                         
   7   1   3          0.99          1.04         1.18 o                         
   8   1   3         20.61         21.80         2.49 o                         
  -8   2   3          0.95          1.48         1.72 o                         
  -7   2   3          5.59          2.93         1.02 o                         
  -6   2   3         61.22         60.63         2.29 o                         
  -5   2   3        102.73        104.67         2.42 o                         
  -4   2   3         98.79        123.34         1.40 o                         
  -3   2   3        364.10        376.14         2.43 o                         
  -2   2   3       2238.02       2208.74        10.02 o                         
  -1   2   3      13535.77      13032.97        60.65 o                         
   0   2   3       9077.29       8790.12        45.87 o                         
   1   2   3        464.56        427.17         2.38 o                         
   2   2   3       1832.58       1956.17         8.71 o                         
   3   2   3        755.57        799.03         4.19 o                         
   4   2   3         86.85         90.86         1.33 o                         
   5   2   3        239.90        232.72         4.33 o                         
   6   2   3        286.06        283.17         5.50 o                         
   7   2   3        193.13        196.77         6.08 o                         
   8   2   3          5.43          6.17         1.89 o                         
  -8   3   3          9.35          7.83         1.92 o                         
  -7   3   3         54.28         58.60         2.78 o                         
  -6   3   3        468.23        441.93         8.08 o                         
  -5   3   3        189.66        176.05         3.44 o                         
  -4   3   3         12.23         10.95         0.49 o                         
  -3   3   3          5.27          7.42         0.29 o                         
  -2   3   3       2585.64       2555.83        13.24 o                         
  -1   3   3       3948.31       3627.23        18.08 o                         
   0   3   3          9.26         24.24         0.71 o                         
   1   3   3       1669.57       1608.84         9.12 o                         
   2   3   3       4204.96       4311.03        18.47 o                         
   3   3   3       1341.22       1346.75         6.20 o                         
   4   3   3        857.62        911.52         5.72 o                         
   5   3   3        554.41        538.52         7.22 o                         
   6   3   3        157.11        161.71         4.30 o                         
   7   3   3        168.74        168.50         7.97 o                         
   8   3   3          6.13          5.43         1.88 o                         
  -8   4   3          5.78          6.19         1.56 o                         
  -7   4   3        115.36         96.48         3.52 o                         
  -6   4   3         80.68         81.89         2.80 o                         
  -5   4   3          0.03         -0.08         0.56 o                         
  -4   4   3        779.69        738.73         5.21 o                         
  -3   4   3        125.95        125.05         1.36 o                         
  -2   4   3         35.80         49.31         0.96 o                         
  -1   4   3       2468.98       2606.73        16.79 o                         
   0   4   3       2094.70       2079.77        11.11 o                         
   1   4   3          1.22          4.85         0.25 o                         
   2   4   3        409.79        462.87         2.90 o                         
   3   4   3        121.60        146.38         1.53 o                         
   4   4   3        298.04        305.37         2.79 o                         
   5   4   3         48.17         51.94         2.15 o                         
   6   4   3         38.62         26.60         1.83 o                         
   7   4   3         27.12         29.60         2.25 o                         
   8   4   3         47.02         54.13         4.19 o                         
  -8   5   3        158.72        181.98         8.26 o                         
  -7   5   3          4.69          5.17         1.08 o                         
  -6   5   3          6.95          5.84         0.97 o                         
  -5   5   3          0.18         -0.05         0.64 o                         
  -4   5   3        159.56        157.28         2.42 o                         
  -3   5   3       1592.91       1584.11         8.63 o                         
  -2   5   3        195.25        163.56         1.68 o                         
  -1   5   3        362.06        391.05         2.78 o                         
   0   5   3        152.25        152.22         1.69 o                         
   1   5   3        813.23        751.28         4.63 o                         
   2   5   3        128.67        131.76         1.49 o                         
   3   5   3        368.05        391.86         3.00 o                         
   4   5   3         23.61         16.35         0.78 o                         
   5   5   3        177.31        183.83         4.68 o                         
   6   5   3         41.09         47.03         2.31 o                         
   7   5   3        232.86        230.94         7.85 o                         
   8   5   3          0.26          0.38         2.73 o                         
  -7   6   3          2.01          3.32         1.31 o                         
  -6   6   3         16.19         12.95         1.68 o                         
  -5   6   3        202.36        216.93         5.21 o                         
  -4   6   3        818.16        807.42        10.82 o                         
  -3   6   3         50.07         49.99         1.23 o                         
  -2   6   3         17.10         16.08         0.61 o                         
  -1   6   3        306.21        316.71         2.68 o                         
   0   6   3        162.51        191.87         2.61 o                         
   1   6   3          6.59          5.64         0.36 o                         
   2   6   3         46.76         57.03         1.21 o                         
   3   6   3         79.10         78.06         1.54 o                         
   4   6   3          9.86          7.71         0.81 o                         
   5   6   3         36.48         30.10         1.94 o                         
   6   6   3         29.46         33.16         2.27 o                         
   7   6   3         10.59         10.51         1.66 o                         
  -7   7   3          2.13          3.97         1.41 o                         
  -6   7   3          0.88          0.70         1.09 o                         
  -5   7   3          2.92          1.98         1.02 o                         
  -4   7   3          2.99          1.17         0.80 o                         
  -3   7   3         18.61         14.38         1.10 o                         
  -2   7   3          0.17          0.82         0.39 o                         
  -1   7   3        313.19        311.53         3.41 o                         
   0   7   3         23.82         20.69         0.84 o                         
   1   7   3       1038.90       1020.92         7.59 o                         
   2   7   3         96.43        106.81         2.04 o                         
   3   7   3        117.17        104.54         2.89 o                         
   4   7   3        157.75        146.21         3.96 o                         
   5   7   3         14.58         12.04         1.39 o                         
   6   7   3         43.54         51.22         2.81 o                         
   7   7   3         69.75         72.64         3.48 o                         
  -7   8   3          5.62          1.35         3.01 o                         
  -6   8   3         94.62         75.05         5.08 o                         
  -5   8   3        300.92        317.20         8.72 o                         
  -4   8   3          1.71          1.68         0.91 o                         
  -3   8   3       1014.67       1015.93        11.65 o                         
  -2   8   3         56.63         58.76         2.84 o                         
  -1   8   3         47.93         44.73         1.59 o                         
   0   8   3        266.12        255.30         4.64 o                         
   1   8   3        135.08        137.13         2.87 o                         
   2   8   3          0.63          0.63         0.56 o                         
   3   8   3         27.67         31.90         1.64 o                         
   4   8   3        194.36        180.50         4.28 o                         
   5   8   3        160.53        144.28         4.31 o                         
   6   8   3          1.15          1.37         1.04 o                         
   7   8   3         54.06         41.16         5.88 o                         
  -6   9   3         23.60         22.61         2.35 o                         
  -5   9   3          0.12          1.60         1.11 o                         
  -4   9   3          0.55          0.28         0.92 o                         
  -3   9   3        130.75        137.36         4.48 o                         
  -2   9   3        650.57        650.24         9.13 o                         
  -1   9   3          2.51          2.25         0.81 o                         
   0   9   3         40.39         43.37         2.43 o                         
   1   9   3         10.17         11.78         1.36 o                         
   2   9   3         63.82         55.84         2.24 o                         
   3   9   3         69.97         69.20         2.94 o                         
   4   9   3          2.41          2.50         0.96 o                         
   5   9   3         63.41         49.81         2.73 o                         
   6   9   3         22.46         26.24         2.81 o                         
  -5  10   3         16.36          9.78         1.66 o                         
  -4  10   3          1.12          1.22         1.00 o                         
  -3  10   3         92.08         96.75         3.26 o                         
  -2  10   3        252.80        244.48         5.63 o                         
  -1  10   3         11.20         10.84         1.99 o                         
   0  10   3         54.25         51.45         3.01 o                         
   1  10   3         40.25         40.26         2.40 o                         
   2  10   3          0.03         -0.51         0.94 o                         
   3  10   3          5.85          9.43         1.39 o                         
   4  10   3        172.85        173.17         5.81 o                         
   5  10   3          6.68          7.58         1.49 o                         
   6  10   3         34.13         52.80         9.38 o                         
  -5  11   3          8.76         10.01         2.21 o                         
  -4  11   3         79.90         87.18         4.24 o                         
  -3  11   3          1.27          1.48         1.05 o                         
  -2  11   3         49.09         52.86         3.08 o                         
  -1  11   3        130.39        128.19         4.92 o                         
   0  11   3          8.00          4.67         1.30 o                         
   1  11   3          4.74          4.00         1.14 o                         
   2  11   3         76.12         80.33         3.57 o                         
   3  11   3         40.48         43.58         3.00 o                         
   4  11   3         39.87         45.89         3.57 o                         
   5  11   3         47.79         59.98         6.03 o                         
  -4  12   3         10.21          9.91         3.97 o                         
  -3  12   3        156.54        169.77         5.68 o                         
  -2  12   3         32.43         26.30         2.57 o                         
  -1  12   3         56.28         58.30         3.42 o                         
   0  12   3          0.01          0.74         1.25 o                         
   1  12   3         15.17         12.87         1.77 o                         
   2  12   3          0.14          1.07         1.23 o                         
   3  12   3          3.24          2.04         1.67 o                         
   4  12   3        195.93        204.00        15.27 o                         
  -2  13   3         20.07         14.86         2.26 o                         
  -1  13   3          3.72          4.76         1.46 o                         
   0  13   3         35.19         38.83         2.98 o                         
   1  13   3        185.64        194.09         6.03 o                         
   2  13   3          8.06          6.38         1.74 o                         
  -8   0   4        177.07        162.37        11.18 o                         
  -6   0   4       1010.19        991.89        17.79 o                         
  -4   0   4         41.33         51.20         1.30 o                         
  -2   0   4        726.40        689.43         5.07 o                         
   0   0   4         16.22         12.90         0.50 o                         
   2   0   4         14.82         14.00         0.60 o                         
   4   0   4          9.16          6.06         0.63 o                         
   6   0   4       1999.95       2070.22        31.17 o                         
   8   0   4         46.26         44.51        10.27 o                         
  -8   1   4        118.07        104.16         5.72 o                         
  -7   1   4         87.10         86.12         4.06 o                         
  -6   1   4         12.19         13.95         1.24 o                         
  -5   1   4        725.90        724.45         6.34 o                         
  -4   1   4        773.44        834.37         5.14 o                         
  -3   1   4        267.27        282.08         1.94 o                         
  -2   1   4        368.22        310.90         2.07 o                         
  -1   1   4         50.65         68.68         1.03 o                         
   0   1   4        350.00        328.63         2.39 o                         
   1   1   4       2297.55       2295.62        14.36 o                         
   2   1   4       2013.91       1969.79         9.58 o                         
   3   1   4        489.32        517.60         3.08 o                         
   4   1   4          0.34          0.28         0.25 o                         
   5   1   4        713.82        721.56         9.06 o                         
   6   1   4         27.81         30.21         1.90 o                         
   7   1   4         62.77         62.37         3.46 o                         
   8   1   4          4.94          4.91         1.50 o                         
  -8   2   4         28.83         24.34         2.67 o                         
  -7   2   4          0.00         -1.03         1.03 o                         
  -6   2   4         10.75         14.76         1.36 o                         
  -5   2   4        112.88        118.37         2.52 o                         
  -4   2   4        630.89        647.03         4.55 o                         
  -3   2   4         94.56         88.81         1.05 o                         
  -2   2   4         24.98         32.88         0.53 o                         
  -1   2   4       5872.73       5670.12        31.30 o                         
   0   2   4        624.63        624.52         4.67 o                         
   1   2   4        316.89        302.20         1.99 o                         
   2   2   4       2456.13       2534.86        12.86 o                         
   3   2   4       1356.06       1361.29         6.69 o                         
   4   2   4        142.28        141.68         1.74 o                         
   5   2   4        933.60        925.44        10.50 o                         
   6   2   4         54.20         55.67         2.53 o                         
   7   2   4        137.98        136.30         5.07 o                         
   8   2   4          0.16         -0.01         1.70 o                         
  -8   3   4         22.65         21.51         2.54 o                         
  -7   3   4         11.48          7.61         1.28 o                         
  -6   3   4         24.62         27.05         1.78 o                         
  -5   3   4         31.05         33.05         1.54 o                         
  -4   3   4        198.48        198.99         2.28 o                         
  -3   3   4       2164.66       2145.36        10.66 o                         
  -2   3   4       1004.87       1025.71         5.66 o                         
  -1   3   4       1904.86       1819.01         9.38 o                         
   0   3   4       2297.53       2239.54        12.20 o                         
   1   3   4        964.99        947.17         6.38 o                         
   2   3   4         86.82         65.75         0.96 o                         
   3   3   4        575.26        576.22         3.48 o                         
   4   3   4         15.99         21.48         0.68 o                         
   5   3   4        323.57        321.59         6.08 o                         
   6   3   4        136.48        128.81         3.92 o                         
   7   3   4        508.24        537.47        10.36 o                         
   8   3   4         84.11         98.26         5.58 o                         
  -8   4   4          5.41          5.42         1.80 o                         
  -7   4   4         50.25         54.76         2.71 o                         
  -6   4   4        160.40        150.96         3.83 o                         
  -5   4   4         11.67         15.12         1.20 o                         
  -4   4   4          2.19          2.27         0.41 o                         
  -3   4   4         71.65         64.59         1.03 o                         
  -2   4   4          9.50         11.42         0.41 o                         
  -1   4   4       2409.24       2416.88        12.59 o                         
   0   4   4        684.52        707.39         4.74 o                         
   1   4   4        636.97        597.62         3.65 o                         
   2   4   4        307.14        309.50         2.30 o                         
   3   4   4         69.61         57.66         0.89 o                         
   4   4   4          1.32          1.03         0.31 o                         
   5   4   4        100.43        100.65         2.95 o                         
   6   4   4         54.43         50.38         2.48 o                         
   7   4   4         10.30         13.16         1.62 o                         
   8   4   4         22.30         21.48         3.63 o                         
  -8   5   4         50.27         54.35         9.29 o                         
  -7   5   4          0.40          0.47         1.05 o                         
  -6   5   4         11.36         12.20         1.29 o                         
  -5   5   4          1.36          2.03         0.68 o                         
  -4   5   4         31.51         31.72         1.44 o                         
  -3   5   4         82.13         89.31         1.46 o                         
  -2   5   4        825.59        805.74         5.05 o                         
  -1   5   4         66.80         94.01         1.12 o                         
   0   5   4       2285.34       2396.36        13.62 o                         
   1   5   4          5.25          5.74         0.36 o                         
   2   5   4        151.31        168.81         1.75 o                         
   3   5   4        536.06        547.77         4.03 o                         
   4   5   4        302.70        294.46         3.64 o                         
   5   5   4         18.47         18.45         1.35 o                         
   6   5   4        171.03        169.92         4.57 o                         
   7   5   4          2.50          0.85         1.13 o                         
  -7   6   4         12.78         10.40         1.67 o                         
  -6   6   4         51.24         50.62         3.02 o                         
  -5   6   4        469.31        458.39         8.11 o                         
  -4   6   4        938.80        973.36        11.14 o                         
  -3   6   4         45.54         36.91         1.13 o                         
  -2   6   4       1681.05       1767.90        13.11 o                         
  -1   6   4        527.36        570.60         4.45 o                         
   0   6   4         30.91         36.44         0.89 o                         
   1   6   4        973.68       1011.79         6.53 o                         
   2   6   4        732.42        762.84         5.63 o                         
   3   6   4        162.98        157.70         2.33 o                         
   4   6   4         58.59         64.89         2.29 o                         
   5   6   4          0.10          0.23         0.91 o                         
   6   6   4          2.89          3.69         1.17 o                         
   7   6   4          2.77          2.61         1.12 o                         
  -7   7   4         78.17         96.26         4.88 o                         
  -6   7   4         25.00         28.62         2.58 o                         
  -5   7   4         51.57         61.31         3.67 o                         
  -4   7   4          1.24          1.47         0.83 o                         
  -3   7   4        423.65        425.70         5.74 o                         
  -2   7   4         52.35         43.76         1.48 o                         
  -1   7   4        207.65        183.07         2.35 o                         
   0   7   4          0.25          1.31         0.34 o                         
   1   7   4        251.09        265.06         2.88 o                         
   2   7   4        950.62        951.97         9.09 o                         
   3   7   4         31.87         32.56         1.40 o                         
   4   7   4        128.49        127.37         3.43 o                         
   5   7   4         64.81         58.04         3.19 o                         
   6   7   4          8.90          8.23         1.33 o                         
   7   7   4         43.92         45.43         2.97 o                         
  -7   8   4         65.76         50.86         8.53 o                         
  -6   8   4         19.34         13.38         2.00 o                         
  -5   8   4          1.15         -0.53         1.03 o                         
  -4   8   4          4.81          4.13         1.08 o                         
  -3   8   4        410.15        418.73         6.40 o                         
  -2   8   4         80.87         91.07         2.97 o                         
  -1   8   4          2.95          0.68         0.50 o                         
   0   8   4         96.66         92.48         2.40 o                         
   1   8   4        120.81        126.50         3.22 o                         
   2   8   4        310.49        309.66         5.55 o                         
   3   8   4         64.68         63.72         2.44 o                         
   4   8   4          7.77          5.47         0.97 o                         
   5   8   4         30.17         27.63         2.12 o                         
   6   8   4          3.81          5.94         1.30 o                         
   7   8   4         61.02         59.89        10.10 o                         
  -6   9   4         45.13         41.53         4.05 o                         
  -5   9   4          1.16          0.51         1.26 o                         
  -4   9   4         31.94         33.78         2.21 o                         
  -3   9   4         22.65         19.61         1.51 o                         
  -2   9   4        367.39        390.83         7.14 o                         
  -1   9   4        199.94        192.65         5.08 o                         
   0   9   4        131.63        120.27         4.09 o                         
   1   9   4        209.17        214.94         4.92 o                         
   2   9   4        250.69        245.22         6.40 o                         
   3   9   4         11.31         15.30         1.45 o                         
   4   9   4         69.48         79.00         3.22 o                         
   5   9   4          0.43          0.10         1.00 o                         
   6   9   4          2.82          3.61         1.89 o                         
  -5  10   4         59.57         68.69         3.75 o                         
  -4  10   4          0.03          0.59         0.99 o                         
  -3  10   4        236.75        228.56         5.37 o                         
  -2  10   4         12.81         10.46         1.36 o                         
  -1  10   4        177.95        160.36         5.52 o                         
   0  10   4         15.57         20.48         1.87 o                         
   1  10   4        314.88        310.29         6.78 o                         
   2  10   4         26.04         24.01         1.98 o                         
   3  10   4       1147.61       1182.01        18.92 o                         
   4  10   4          6.31          4.61         1.35 o                         
   5  10   4          0.04         -0.86         1.39 o                         
  -5  11   4          6.86          8.43         2.63 o                         
  -4  11   4         22.51         24.14         2.05 o                         
  -3  11   4          9.56         10.19         1.68 o                         
  -2  11   4         12.79          7.87         1.60 o                         
  -1  11   4         85.60         87.28         4.31 o                         
   0  11   4        121.51        120.56         4.57 o                         
   1  11   4          1.33          0.68         1.14 o                         
   2  11   4        316.65        323.55         7.84 o                         
   3  11   4         23.43         20.35         2.28 o                         
   4  11   4         12.78          7.94         1.69 o                         
   5  11   4         66.54         62.55         8.08 o                         
  -4  12   4          8.18         23.56         8.36 o                         
  -3  12   4         43.78         48.72         3.67 o                         
  -2  12   4          5.55          6.65         1.60 o                         
  -1  12   4          0.12         -0.77         1.27 o                         
   0  12   4        100.30        118.44         5.18 o                         
   1  12   4         38.73         39.41         3.14 o                         
   2  12   4         14.57         14.93         1.98 o                         
   3  12   4          8.19          6.38         1.68 o                         
  -2  13   4         16.77         15.67         3.28 o                         
  -1  13   4          7.53          6.88         1.63 o                         
   0  13   4         13.39         12.31         2.13 o                         
   1  13   4          2.85          1.60         1.49 o                         
   2  13   4         10.08         11.47         3.37 o                         
  -7   0   5        117.87        119.54         7.30 o                         
  -5   0   5          0.40          0.63         0.60 o                         
  -3   0   5       1955.46       1941.28        12.75 o                         
  -1   0   5       3851.34       3618.69        36.17 o                         
   1   0   5       1990.25       1842.48        19.73 o                         
   3   0   5        104.96         97.76         1.42 o                         
   5   0   5       3789.59       3710.82        46.70 o                         
   7   0   5        192.89        210.46         8.46 o                         
  -8   1   5         38.79         34.87         4.61 o                         
  -7   1   5          4.89          4.67         1.19 o                         
  -6   1   5        198.94        197.83         4.63 o                         
  -5   1   5        102.44        111.76         2.13 o                         
  -4   1   5        215.85        225.38         2.24 o                         
  -3   1   5        466.20        463.49         2.92 o                         
  -2   1   5       1804.60       1689.56         8.58 o                         
  -1   1   5        700.87        673.65         4.16 o                         
   0   1   5         15.24         11.72         0.36 o                         
   1   1   5       6653.32       6763.54        34.91 o                         
   2   1   5       1526.73       1533.73         8.03 o                         
   3   1   5        100.84         90.55         1.03 o                         
   4   1   5          0.12         -0.07         0.27 o                         
   5   1   5         35.64         44.44         1.88 o                         
   6   1   5        608.71        602.64         8.33 o                         
   7   1   5          3.87          7.05         1.51 o                         
   8   1   5         28.06         31.57         2.99 o                         
  -8   2   5         41.86         44.21         3.43 o                         
  -7   2   5         31.18         26.30         2.03 o                         
  -6   2   5          0.31          1.10         0.93 o                         
  -5   2   5        158.94        159.71         3.01 o                         
  -4   2   5         26.01         28.72         0.75 o                         
  -3   2   5       1112.29       1052.07         5.51 o                         
  -2   2   5       1466.41       1484.91         7.69 o                         
  -1   2   5         16.77         14.86         0.52 o                         
   0   2   5         64.59         46.22         0.73 o                         
   1   2   5          0.00          2.23         0.18 o                         
   2   2   5         35.04         19.19         0.44 o                         
   3   2   5         10.78         11.22         0.39 o                         
   4   2   5        133.32        120.96         1.67 o                         
   5   2   5        285.51        287.74         5.30 o                         
   6   2   5        135.02        126.04         3.41 o                         
   7   2   5         21.41         18.30         2.41 o                         
   8   2   5         11.22         10.90         2.47 o                         
  -8   3   5         11.51         12.92         1.97 o                         
  -7   3   5         13.96         13.18         1.59 o                         
  -6   3   5         23.44         20.89         1.49 o                         
  -5   3   5        427.56        438.92         5.94 o                         
  -4   3   5        172.63        174.55         2.25 o                         
  -3   3   5         25.93         34.86         0.68 o                         
  -2   3   5        576.30        550.37         3.49 o                         
  -1   3   5          1.84          1.34         0.19 o                         
   0   3   5         14.16         12.86         0.41 o                         
   1   3   5       1927.74       1873.11         9.95 o                         
   2   3   5       2747.63       2820.93        14.35 o                         
   3   3   5         33.93         41.30         0.85 o                         
   4   3   5        228.15        255.16         2.56 o                         
   5   3   5        803.63        809.49         9.62 o                         
   6   3   5        127.33        124.02         3.69 o                         
   7   3   5          6.14          6.87         1.44 o                         
   8   3   5          9.98         12.86         7.09 o                         
  -8   4   5          3.70          2.67         1.39 o                         
  -7   4   5          0.05         -0.04         0.96 o                         
  -6   4   5        535.28        522.12         8.28 o                         
  -5   4   5          0.05          0.57         0.69 o                         
  -4   4   5        253.50        234.58         3.24 o                         
  -3   4   5        597.36        607.27         4.38 o                         
  -2   4   5       6733.90       6711.58        39.70 o                         
  -1   4   5        523.16        551.61         3.85 o                         
   0   4   5       4648.94       4843.74        27.46 o                         
   1   4   5        221.83        270.57         2.33 o                         
   2   4   5         76.65         86.34         1.07 o                         
   3   4   5        400.06        429.86         3.51 o                         
   4   4   5        179.52        178.03         2.26 o                         
   5   4   5         26.10         25.73         1.45 o                         
   6   4   5          1.47          2.70         0.88 o                         
   7   4   5         25.90         26.57         2.32 o                         
   8   4   5         39.65         49.77         6.34 o                         
  -7   5   5         55.54         60.16         2.88 o                         
  -6   5   5        135.34        123.99         3.57 o                         
  -5   5   5        147.13        142.65         3.93 o                         
  -4   5   5        590.13        560.86         7.17 o                         
  -3   5   5          0.12          0.65         0.32 o                         
  -2   5   5        730.45        739.20         4.98 o                         
  -1   5   5       3128.20       3374.72        18.89 o                         
   0   5   5        357.02        371.38         3.25 o                         
   1   5   5         34.45         39.88         0.77 o                         
   2   5   5        508.81        543.78         4.21 o                         
   3   5   5         47.18         53.34         1.12 o                         
   4   5   5          4.23          6.27         0.65 o                         
   5   5   5        490.48        478.69         6.68 o                         
   6   5   5        246.82        244.60         5.15 o                         
   7   5   5         91.76         94.55         3.78 o                         
  -7   6   5          2.41          3.46         1.30 o                         
  -6   6   5         57.56         66.53         3.31 o                         
  -5   6   5          3.34          6.52         1.22 o                         
  -4   6   5        300.42        303.03         5.47 o                         
  -3   6   5          2.80          2.71         0.52 o                         
  -2   6   5        653.49        639.33         5.13 o                         
  -1   6   5        146.51        153.88         1.99 o                         
   0   6   5        995.56       1034.34         7.08 o                         
   1   6   5        640.21        615.24         4.70 o                         
   2   6   5         65.64         68.10         1.27 o                         
   3   6   5         11.89         12.96         0.78 o                         
   4   6   5        249.49        239.27         4.59 o                         
   5   6   5         43.54         36.24         2.56 o                         
   6   6   5          1.07          0.91         1.18 o                         
   7   6   5          4.23          7.64         1.59 o                         
  -7   7   5         13.00         13.56         2.49 o                         
  -6   7   5          5.91          3.21         1.25 o                         
  -5   7   5          8.54          8.06         1.31 o                         
  -4   7   5        255.68        243.24         5.76 o                         
  -3   7   5        896.35        883.61        10.83 o                         
  -2   7   5        509.57        490.22         6.40 o                         
  -1   7   5         66.01         54.71         1.51 o                         
   0   7   5        153.69        167.97         2.39 o                         
   1   7   5        385.18        395.70         4.34 o                         
   2   7   5        412.46        404.55         5.59 o                         
   3   7   5         30.12         30.15         1.44 o                         
   4   7   5         41.57         45.88         2.11 o                         
   5   7   5          4.86          4.17         1.20 o                         
   6   7   5          4.99          4.72         1.49 o                         
   7   7   5          7.06          4.98         2.26 o                         
  -6   8   5          7.32          6.03         1.45 o                         
  -5   8   5          5.79          3.69         1.39 o                         
  -4   8   5        111.00        106.63         3.79 o                         
  -3   8   5          1.82          0.25         0.79 o                         
  -2   8   5        241.82        233.63         5.41 o                         
  -1   8   5         38.92         42.11         1.86 o                         
   0   8   5         67.99         65.56         2.05 o                         
   1   8   5        128.51        132.52         3.65 o                         
   2   8   5         35.74         33.48         1.91 o                         
   3   8   5        248.19        252.71         5.01 o                         
   4   8   5         19.38         17.83         1.43 o                         
   5   8   5        269.63        286.96         7.38 o                         
   6   8   5          2.01          2.74         1.26 o                         
  -6   9   5         19.10         27.33         2.75 o                         
  -5   9   5        157.62        171.17         5.70 o                         
  -4   9   5         35.14         34.78         2.23 o                         
  -3   9   5        164.30        172.02         4.78 o                         
  -2   9   5        238.07        250.63         6.76 o                         
  -1   9   5          0.13          0.00         0.78 o                         
   0   9   5        291.45        287.03         6.61 o                         
   1   9   5          1.67          0.73         0.87 o                         
   2   9   5         31.42         27.90         1.85 o                         
   3   9   5        307.80        315.43         6.22 o                         
   4   9   5         75.17         77.22         3.24 o                         
   5   9   5          0.24          0.98         1.25 o                         
   6   9   5          2.04          2.80         1.46 o                         
  -5  10   5         41.39         39.96         2.89 o                         
  -4  10   5         17.25         16.94         1.73 o                         
  -3  10   5          5.88          3.18         1.10 o                         
  -2  10   5          0.18          0.09         0.97 o                         
  -1  10   5          4.81          5.94         1.40 o                         
   0  10   5         32.43         33.97         2.38 o                         
   1  10   5          2.99          1.24         1.10 o                         
   2  10   5         74.17         79.06         3.51 o                         
   3  10   5          9.66          8.68         1.48 o                         
   4  10   5         94.97        105.69         4.52 o                         
   5  10   5          9.42          9.78         2.28 o                         
  -4  11   5          4.06          5.94         1.25 o                         
  -3  11   5         23.95         32.91         2.94 o                         
  -2  11   5          0.01          0.31         1.24 o                         
  -1  11   5         25.96         28.69         2.58 o                         
   0  11   5          2.52          2.10         1.35 o                         
   1  11   5         16.13         14.59         1.93 o                         
   2  11   5          0.94          0.92         1.36 o                         
   3  11   5          5.08          6.69         1.41 o                         
   4  11   5        506.55        515.43        10.92 o                         
  -3  12   5          1.28          0.24         1.61 o                         
  -2  12   5          5.20          2.20         1.46 o                         
  -1  12   5         23.51         27.64         2.67 o                         
   0  12   5         59.17         52.05         3.85 o                         
   1  12   5          0.01          0.32         1.41 o                         
   2  12   5          1.48          2.68         1.64 o                         
   3  12   5          3.64          0.92         1.26 o                         
  -2  13   5          4.95          2.19         2.16 o                         
  -1  13   5          0.00         -1.30         1.49 o                         
   0  13   5         15.88         16.14         2.58 o                         
   1  13   5         80.71         84.05         6.30 o                         
   2  13   5          0.65          1.29         2.90 o                         
  -8   0   6        143.33        152.54        11.45 o                         
  -6   0   6        131.95        124.49        10.15 o                         
  -4   0   6        367.83        368.72         4.36 o                         
  -2   0   6          9.92          3.99         0.28 o                         
   0   0   6        634.74        596.16         5.44 o                         
   2   0   6       5813.68       6033.06        68.64 o                         
   4   0   6       1301.77       1272.34        12.73 o                         
   6   0   6        320.33        323.57         8.56 o                         
   8   0   6          3.01          5.27         2.80 o                         
  -8   1   6         16.99         25.63         3.40 o                         
  -7   1   6         60.75         57.90         3.61 o                         
  -6   1   6          6.76          6.30         1.07 o                         
  -5   1   6          0.05         -0.15         0.60 o                         
  -4   1   6          3.40          1.36         0.31 o                         
  -3   1   6        143.82        137.05         1.50 o                         
  -2   1   6        115.57        105.29         1.19 o                         
  -1   1   6         23.22         28.94         0.59 o                         
   0   1   6       2418.14       2388.19        13.84 o                         
   1   1   6        676.89        594.81         4.24 o                         
   2   1   6       1190.39       1228.82         7.58 o                         
   3   1   6        182.00        219.00         2.02 o                         
   4   1   6        352.71        332.77         3.24 o                         
   5   1   6         27.32         26.00         1.55 o                         
   6   1   6        867.20        867.11        11.09 o                         
   7   1   6         11.99         14.10         1.54 o                         
   8   1   6          1.61          3.81         1.45 o                         
  -8   2   6         98.03        109.43         5.94 o                         
  -7   2   6        294.41        309.31         7.97 o                         
  -6   2   6         26.15         30.60         2.46 o                         
  -5   2   6        230.74        232.47         4.58 o                         
  -4   2   6          0.18          0.18         0.30 o                         
  -3   2   6        134.19        130.99         1.33 o                         
  -2   2   6        156.94        179.55         1.58 o                         
  -1   2   6       2290.22       2424.08        12.96 o                         
   0   2   6        939.75        896.88         5.93 o                         
   1   2   6        229.44        216.53         1.79 o                         
   2   2   6       2178.82       2395.31        11.38 o                         
   3   2   6          1.33          5.65         0.36 o                         
   4   2   6        549.96        554.96         4.95 o                         
   5   2   6         61.50         65.70         2.38 o                         
   6   2   6          0.01         -0.26         0.82 o                         
   7   2   6          0.37         -0.63         0.97 o                         
   8   2   6          9.11          6.11         2.11 o                         
  -8   3   6          0.40          0.11         1.28 o                         
  -7   3   6          0.63          0.62         1.17 o                         
  -6   3   6          2.03          3.42         0.95 o                         
  -5   3   6        289.09        303.59         5.16 o                         
  -4   3   6        246.94        249.35         2.97 o                         
  -3   3   6        257.81        296.26         2.44 o                         
  -2   3   6       1529.95       1655.63         8.95 o                         
  -1   3   6        267.23        301.54         2.59 o                         
   0   3   6        753.40        794.75         5.16 o                         
   1   3   6        187.21        182.50         1.68 o                         
   2   3   6        442.40        463.67         3.01 o                         
   3   3   6          9.52          9.51         0.48 o                         
   4   3   6        252.55        248.66         3.36 o                         
   5   3   6        829.85        844.55        11.01 o                         
   6   3   6         18.90         14.50         1.35 o                         
   7   3   6         74.60         78.70         3.56 o                         
  -8   4   6         16.69         21.45         2.70 o                         
  -7   4   6         16.38         14.65         1.76 o                         
  -6   4   6        558.00        580.82         8.84 o                         
  -5   4   6         30.87         32.48         2.29 o                         
  -4   4   6          3.57          3.13         0.50 o                         
  -3   4   6        340.13        366.45         3.30 o                         
  -2   4   6       1187.05       1250.77         7.93 o                         
  -1   4   6         61.29         73.25         1.11 o                         
   0   4   6        161.83        197.87         1.89 o                         
   1   4   6        241.84        248.84         2.66 o                         
   2   4   6        433.51        430.72         3.16 o                         
   3   4   6        364.27        388.05         3.53 o                         
   4   4   6        484.74        472.96         5.94 o                         
   5   4   6         69.92         75.71         2.50 o                         
   6   4   6         53.44         54.84         2.32 o                         
   7   4   6         55.16         55.00         3.15 o                         
   8   4   6         15.67         12.11         5.24 o                         
  -7   5   6         22.37         18.34         2.77 o                         
  -6   5   6          1.87          0.49         0.83 o                         
  -5   5   6         19.46         18.90         1.48 o                         
  -4   5   6        478.01        473.84         6.47 o                         
  -3   5   6         61.07         56.47         1.31 o                         
  -2   5   6       3491.92       3485.28        19.88 o                         
  -1   5   6        448.19        382.34         3.36 o                         
   0   5   6         14.20          9.68         0.47 o                         
   1   5   6        111.85        102.61         1.50 o                         
   2   5   6         20.03         12.74         0.54 o                         
   3   5   6         13.69         10.51         0.59 o                         
   4   5   6        105.49        105.11         2.88 o                         
   5   5   6         25.40         25.33         1.55 o                         
   6   5   6        272.94        284.16         5.24 o                         
   7   5   6          0.33         -0.91         1.22 o                         
  -7   6   6         19.21         20.88         2.33 o                         
  -6   6   6          2.45          3.25         1.14 o                         
  -5   6   6        275.08        291.58         6.77 o                         
  -4   6   6         68.93         66.00         2.45 o                         
  -3   6   6       2037.17       2069.36        18.83 o                         
  -2   6   6        129.58        118.62         1.89 o                         
  -1   6   6          2.84          2.48         0.37 o                         
   0   6   6         54.31         53.80         1.18 o                         
   1   6   6        242.52        240.83         2.49 o                         
   2   6   6        171.08        173.08         2.16 o                         
   3   6   6         81.75         86.51         2.48 o                         
   4   6   6         30.50         23.47         1.57 o                         
   5   6   6          6.19          4.13         1.26 o                         
   6   6   6         24.70         15.67         2.93 o                         
   7   6   6         17.01         17.03         2.69 o                         
  -7   7   6         10.10          8.57         3.25 o                         
  -6   7   6          8.99          7.61         1.61 o                         
  -5   7   6          0.00         -0.60         1.07 o                         
  -4   7   6        378.47        377.45         7.19 o                         
  -3   7   6         60.74         49.67         2.77 o                         
  -2   7   6         84.33         87.72         2.81 o                         
  -1   7   6        113.11        109.59         2.21 o                         
   0   7   6         31.41         29.10         1.19 o                         
   1   7   6          0.85          2.00         0.46 o                         
   2   7   6        509.47        525.99         6.97 o                         
   3   7   6         69.21         72.23         2.31 o                         
   4   7   6          7.80          3.08         0.92 o                         
   5   7   6         23.39         26.05         2.45 o                         
   6   7   6         19.10         20.12         2.44 o                         
   7   7   6         55.50         60.86         9.33 o                         
  -6   8   6         18.32         20.38         2.36 o                         
  -5   8   6         38.94         36.57         2.71 o                         
  -4   8   6         94.22         89.34         3.42 o                         
  -3   8   6        462.68        476.78         8.26 o                         
  -2   8   6          8.53          7.16         1.03 o                         
  -1   8   6          0.44          1.74         0.78 o                         
   0   8   6        422.95        424.65         6.43 o                         
   1   8   6        305.44        321.73         5.75 o                         
   2   8   6        152.02        147.01         4.01 o                         
   3   8   6          0.07          1.26         0.81 o                         
   4   8   6         16.91         15.24         1.47 o                         
   5   8   6        121.65        110.51         4.54 o                         
   6   8   6         72.96         86.20         4.20 o                         
  -6   9   6         37.47         32.38         5.63 o                         
  -5   9   6         72.81         64.02         4.09 o                         
  -4   9   6          0.60          0.51         1.06 o                         
  -3   9   6         38.22         31.84         2.25 o                         
  -2   9   6        164.04        166.90         4.37 o                         
  -1   9   6         14.07         17.19         1.55 o                         
   0   9   6         19.29         18.19         1.62 o                         
   1   9   6        230.24        247.24         5.90 o                         
   2   9   6          0.78          0.43         0.92 o                         
   3   9   6        222.89        232.84         5.86 o                         
   4   9   6         26.52         22.86         1.92 o                         
   5   9   6          0.04         -0.92         1.30 o                         
   6   9   6          0.27          0.56         1.99 o                         
  -5  10   6        105.25        111.24         4.72 o                         
  -4  10   6          0.90          3.44         1.20 o                         
  -3  10   6          4.18          2.65         1.05 o                         
  -2  10   6         13.16         15.03         1.66 o                         
  -1  10   6          8.64          3.89         1.29 o                         
   0  10   6          0.77          0.75         1.08 o                         
   1  10   6          8.18          6.66         1.40 o                         
   2  10   6          8.66          6.54         1.31 o                         
   3  10   6         78.64         77.80         3.14 o                         
   4  10   6         55.31         59.66         3.34 o                         
   5  10   6          0.62          2.35         1.89 o                         
  -4  11   6          0.21          0.66         1.24 o                         
  -3  11   6         31.28         33.17         2.62 o                         
  -2  11   6        170.68        171.27         6.61 o                         
  -1  11   6          3.86          5.24         1.56 o                         
   0  11   6        488.45        514.29        12.32 o                         
   1  11   6          0.71         -0.56         1.18 o                         
   2  11   6        141.57        146.07         5.69 o                         
   3  11   6         77.53         68.31         3.48 o                         
   4  11   6        162.19        180.43         6.51 o                         
  -3  12   6         23.12         28.31         2.86 o                         
  -2  12   6          6.22          6.85         1.72 o                         
  -1  12   6         40.66         39.90         3.07 o                         
   0  12   6         30.67         33.31         3.20 o                         
   1  12   6         10.25         10.10         2.20 o                         
   2  12   6        144.71        152.61         6.34 o                         
   3  12   6          0.79          0.12         1.48 o                         
  -1  13   6          6.63         19.70         6.98 o                         
   0  13   6         10.36         17.08         4.14 o                         
   1  13   6         67.43         46.86        10.97 o                         
  -7   0   7          0.02         -2.36         2.70 o                         
  -5   0   7         35.39         33.52         2.17 o                         
  -3   0   7       1178.63       1156.67         9.79 o                         
  -1   0   7         21.15         31.42         0.94 o                         
   1   0   7         34.21         35.86         1.19 o                         
   3   0   7         71.20         90.32         1.87 o                         
   5   0   7        847.20        882.95        14.07 o                         
   7   0   7         29.42         33.31         3.16 o                         
  -8   1   7         47.57         51.80         9.39 o                         
  -7   1   7         71.23         67.03         3.63 o                         
  -6   1   7          5.47          3.51         0.94 o                         
  -5   1   7         62.67         63.35         2.34 o                         
  -4   1   7       1238.61       1167.55         7.99 o                         
  -3   1   7          1.36          0.21         0.22 o                         
  -2   1   7         63.44         71.73         1.00 o                         
  -1   1   7        436.37        466.48         3.14 o                         
   0   1   7       2687.56       2675.60        15.10 o                         
   1   1   7        533.69        558.74         4.48 o                         
   2   1   7          3.93          2.47         0.24 o                         
   3   1   7         45.14         39.99         0.90 o                         
   4   1   7        216.90        232.12         2.80 o                         
   5   1   7         76.27         71.17         2.37 o                         
   6   1   7          0.63         -0.11         0.76 o                         
   7   1   7         18.30         18.55         1.79 o                         
   8   1   7         46.82         52.81         4.48 o                         
  -8   2   7         58.32         65.56         7.63 o                         
  -7   2   7         40.00         36.19         2.74 o                         
  -6   2   7         51.66         47.13         3.16 o                         
  -5   2   7          9.36         10.46         1.05 o                         
  -4   2   7          5.19          5.16         0.48 o                         
  -3   2   7         18.18         22.10         0.62 o                         
  -2   2   7          2.11          0.34         0.20 o                         
  -1   2   7        601.36        650.90         4.22 o                         
   0   2   7        589.60        567.03         4.27 o                         
   1   2   7        251.48        271.98         2.36 o                         
   2   2   7        640.09        706.84         4.24 o                         
   3   2   7         16.55         11.40         0.50 o                         
   4   2   7          2.53          4.30         0.52 o                         
   5   2   7        128.34        123.09         3.42 o                         
   6   2   7         34.04         28.79         1.99 o                         
   7   2   7         27.07         27.76         2.14 o                         
   8   2   7         72.11         89.98        11.67 o                         
  -8   3   7          3.09          2.40         1.91 o                         
  -7   3   7        125.02        133.21         4.71 o                         
  -6   3   7         24.28         17.76         1.66 o                         
  -5   3   7        998.88       1036.90        11.40 o                         
  -4   3   7          7.97          5.61         0.63 o                         
  -3   3   7        374.91        386.56         3.12 o                         
  -2   3   7          6.90          3.66         0.31 o                         
  -1   3   7        213.29        238.36         2.34 o                         
   0   3   7       1912.95       1932.75        12.22 o                         
   1   3   7        184.19        183.91         2.03 o                         
   2   3   7         12.27         14.67         0.50 o                         
   3   3   7        372.12        376.51         3.52 o                         
   4   3   7       2791.12       2823.90        22.08 o                         
   5   3   7        476.58        474.16         7.54 o                         
   6   3   7        147.54        159.68         4.36 o                         
   7   3   7          1.48          1.80         1.03 o                         
  -8   4   7          1.65         -4.04         4.04 o                         
  -7   4   7          0.22          0.50         1.18 o                         
  -6   4   7         85.54         83.72         3.06 o                         
  -5   4   7        285.34        301.00         5.46 o                         
  -4   4   7         45.85         44.25         1.53 o                         
  -3   4   7        441.59        445.07         3.81 o                         
  -2   4   7        235.13        199.77         2.17 o                         
  -1   4   7       2228.71       2436.64        14.70 o                         
   0   4   7        214.05        212.65         2.07 o                         
   1   4   7          2.10          1.03         0.24 o                         
   2   4   7         44.59         40.47         0.88 o                         
   3   4   7          1.33          3.15         0.39 o                         
   4   4   7          3.81          6.15         0.82 o                         
   5   4   7        177.15        180.67         4.36 o                         
   6   4   7         95.51         92.10         3.41 o                         
   7   4   7          4.64          6.08         1.24 o                         
  -7   5   7         22.89         27.30         2.43 o                         
  -6   5   7          0.23          0.12         0.86 o                         
  -5   5   7        338.13        350.47         6.08 o                         
  -4   5   7        316.66        297.54         4.84 o                         
  -3   5   7       1110.47       1056.34         8.43 o                         
  -2   5   7          8.51          8.66         0.54 o                         
  -1   5   7        120.15        123.44         1.75 o                         
   0   5   7          0.38          1.71         0.29 o                         
   1   5   7       2717.84       2722.88        16.30 o                         
   2   5   7         78.41         88.74         1.48 o                         
   3   5   7         78.37         73.93         1.73 o                         
   4   5   7        327.92        320.17         5.29 o                         
   5   5   7         19.34         17.21         1.70 o                         
   6   5   7        480.33        493.35         8.81 o                         
   7   5   7         20.74         15.75         1.94 o                         
  -7   6   7         51.91         50.95         3.49 o                         
  -6   6   7         12.40         12.38         1.71 o                         
  -5   6   7         47.64         44.58         3.03 o                         
  -4   6   7        797.25        801.33        11.54 o                         
  -3   6   7         67.53         61.05         2.24 o                         
  -2   6   7        292.52        295.24         3.77 o                         
  -1   6   7        428.68        429.25         4.00 o                         
   0   6   7        109.95        100.96         1.51 o                         
   1   6   7         46.72         50.84         1.20 o                         
   2   6   7         36.00         43.49         1.64 o                         
   3   6   7          8.52          5.92         0.78 o                         
   4   6   7        560.66        548.63        17.69 o                         
   5   6   7         96.51         89.45         4.38 o                         
   6   6   7         73.15         61.85         3.97 o                         
   7   6   7         97.93        103.22         7.56 o                         
  -7   7   7         68.62         64.27         7.05 o                         
  -6   7   7         13.19         11.78         2.05 o                         
  -5   7   7         43.22         44.10         2.89 o                         
  -4   7   7         21.35         21.43         2.10 o                         
  -3   7   7        978.19        949.35        12.91 o                         
  -2   7   7         98.93        118.81         3.16 o                         
  -1   7   7        168.84        161.86         3.42 o                         
   0   7   7          0.08          1.95         0.51 o                         
   1   7   7         61.43         62.57         1.93 o                         
   2   7   7        142.23        151.56         4.14 o                         
   3   7   7        171.50        151.14         3.74 o                         
   4   7   7         30.35         29.70         2.16 o                         
   5   7   7         42.40         39.76         3.06 o                         
   6   7   7          0.68          0.71         1.36 o                         
  -6   8   7          3.03          1.00         1.33 o                         
  -5   8   7          1.41          0.24         1.17 o                         
  -4   8   7         29.93         20.47         2.01 o                         
  -3   8   7        150.11        162.48         4.76 o                         
  -2   8   7        138.41        123.09         4.36 o                         
  -1   8   7         26.26         20.04         1.58 o                         
   0   8   7         37.71         42.61         1.93 o                         
   1   8   7       1112.24       1122.53        14.07 o                         
   2   8   7         31.67         32.18         2.05 o                         
   3   8   7       1054.02       1066.31        12.34 o                         
   4   8   7        147.83        140.31         4.69 o                         
   5   8   7          0.87          0.36         1.27 o                         
   6   8   7        112.46        110.61         5.89 o                         
  -6   9   7         10.93          3.99         4.82 o                         
  -5   9   7          2.63          0.23         1.32 o                         
  -4   9   7        108.70        117.47         5.68 o                         
  -3   9   7        219.61        208.65         5.66 o                         
  -2   9   7        110.67        102.07         3.64 o                         
  -1   9   7        410.44        381.14         7.40 o                         
   0   9   7          6.45          3.00         0.88 o                         
   1   9   7         19.61         19.97         1.76 o                         
   2   9   7        309.55        293.26         6.55 o                         
   3   9   7        321.31        327.73         7.88 o                         
   4   9   7        141.00        140.49         5.41 o                         
   5   9   7         23.77         26.51         2.58 o                         
  -5  10   7          0.01          2.25         1.61 o                         
  -4  10   7          6.15          8.33         1.40 o                         
  -3  10   7          0.28         -0.22         1.09 o                         
  -2  10   7          1.83          5.35         1.30 o                         
  -1  10   7         37.99         29.86         2.37 o                         
   0  10   7          1.02          0.47         1.28 o                         
   1  10   7         17.58         13.55         1.64 o                         
   2  10   7          9.43          7.79         1.56 o                         
   3  10   7         16.54         17.83         1.89 o                         
   4  10   7        278.19        290.91         8.43 o                         
   5  10   7          0.62         -1.57         2.75 o                         
  -4  11   7         25.78         31.99         2.85 o                         
  -3  11   7         23.73         23.98         2.30 o                         
  -2  11   7          1.90          2.28         1.51 o                         
  -1  11   7          6.36          3.42         1.29 o                         
   0  11   7        214.41        217.48         7.73 o                         
   1  11   7         28.32         30.56         3.29 o                         
   2  11   7         41.51         49.15         3.38 o                         
   3  11   7          0.52          0.63         1.26 o                         
   4  11   7          2.77          0.12         2.90 o                         
  -3  12   7          0.00          1.32         2.83 o                         
  -2  12   7         13.00         11.63         2.26 o                         
  -1  12   7          1.59          1.66         1.61 o                         
   0  12   7          2.55          1.30         1.52 o                         
   1  12   7         10.71         10.20         2.29 o                         
   2  12   7          9.12         14.06         2.35 o                         
   0  13   7          0.64          2.03         4.56 o                         
  -6   0   8        141.12        147.01         9.30 o                         
  -4   0   8        347.28        332.32         5.48 o                         
  -2   0   8        846.62        881.91         7.63 o                         
   0   0   8        246.63        225.95         3.64 o                         
   2   0   8        109.06        113.39         1.78 o                         
   4   0   8        542.53        527.53         7.64 o                         
   6   0   8         78.50         71.39         3.60 o                         
   8   0   8          3.15          3.47         5.26 o                         
  -8   1   8         24.91         35.65         7.53 o                         
  -7   1   8          5.05          3.39         1.29 o                         
  -6   1   8        186.39        196.64         6.37 o                         
  -5   1   8          2.75          2.50         0.72 o                         
  -4   1   8         73.50         70.47         1.63 o                         
  -3   1   8         69.57         79.19         1.34 o                         
  -2   1   8        362.06        386.63         3.04 o                         
  -1   1   8       2233.98       2245.40        11.98 o                         
   0   1   8         25.77         26.83         0.69 o                         
   1   1   8       5417.40       5733.29        32.84 o                         
   2   1   8         85.69         82.63         1.20 o                         
   3   1   8        988.51        987.26         6.87 o                         
   4   1   8          2.72          5.96         0.62 o                         
   5   1   8       1018.19        971.90        11.64 o                         
   6   1   8          3.22          1.95         0.83 o                         
   7   1   8          9.73         10.46         1.51 o                         
  -8   2   8         50.23         46.73         5.85 o                         
  -7   2   8        112.42        109.16         4.72 o                         
  -6   2   8         40.83         39.55         2.13 o                         
  -5   2   8         24.16         23.43         1.51 o                         
  -4   2   8        584.13        596.03         5.91 o                         
  -3   2   8          0.01          0.48         0.26 o                         
  -2   2   8         54.29         40.01         0.87 o                         
  -1   2   8        631.82        649.60         4.21 o                         
   0   2   8        157.58        171.45         1.86 o                         
   1   2   8        571.43        545.01         4.10 o                         
   2   2   8        252.13        294.97         2.69 o                         
   3   2   8        563.04        566.04         5.07 o                         
   4   2   8        165.00        158.19         3.09 o                         
   5   2   8        431.41        421.11         8.03 o                         
   6   2   8         17.62         18.98         1.69 o                         
   7   2   8         12.81          9.71         1.39 o                         
  -7   3   8          2.07          1.84         1.10 o                         
  -6   3   8         96.53        111.68         3.69 o                         
  -5   3   8        244.51        242.67         4.53 o                         
  -4   3   8        502.21        512.11         6.27 o                         
  -3   3   8        200.43        188.46         2.21 o                         
  -2   3   8        959.88        980.08         6.88 o                         
  -1   3   8       2146.28       2221.85        12.58 o                         
   0   3   8        175.10        191.26         2.12 o                         
   1   3   8       1071.93       1072.78         6.65 o                         
   2   3   8        217.72        206.53         2.09 o                         
   3   3   8         38.13         27.02         1.06 o                         
   4   3   8        143.51        129.89         3.24 o                         
   5   3   8         89.75         80.17         3.33 o                         
   6   3   8         11.30         10.72         1.53 o                         
   7   3   8         86.56        103.82         4.04 o                         
  -7   4   8         42.16         40.63         2.73 o                         
  -6   4   8         56.63         62.22         2.85 o                         
  -5   4   8        547.64        546.17         7.93 o                         
  -4   4   8         28.25         32.36         1.69 o                         
  -3   4   8         20.04         22.52         0.87 o                         
  -2   4   8        195.13        180.40         2.16 o                         
  -1   4   8          1.19          0.81         0.30 o                         
   0   4   8         81.01         68.47         1.15 o                         
   1   4   8          2.55          0.60         0.26 o                         
   2   4   8         15.05         10.66         0.51 o                         
   3   4   8         29.31         30.46         1.16 o                         
   4   4   8        532.45        514.13         6.99 o                         
   5   4   8         23.44         28.40         1.81 o                         
   6   4   8          0.13         -0.03         0.98 o                         
   7   4   8         13.70         14.11         1.71 o                         
  -7   5   8          0.00          0.67         1.57 o                         
  -6   5   8         39.49         39.48         2.29 o                         
  -5   5   8         24.88         22.98         1.58 o                         
  -4   5   8        585.85        579.03         7.45 o                         
  -3   5   8        278.56        267.70         3.54 o                         
  -2   5   8          0.03         -0.28         0.39 o                         
  -1   5   8         22.64         26.11         0.80 o                         
   0   5   8          8.19          6.95         0.45 o                         
   1   5   8          9.35         12.31         0.62 o                         
   2   5   8         33.38         33.13         1.26 o                         
   3   5   8        173.28        166.87         2.98 o                         
   4   5   8        577.34        572.19        11.37 o                         
   5   5   8          7.27          5.78         1.01 o                         
   6   5   8          9.36          9.01         1.35 o                         
   7   5   8         31.07         26.69         2.64 o                         
  -7   6   8         41.07         40.58         3.79 o                         
  -6   6   8         11.27          9.88         1.83 o                         
  -5   6   8         49.67         54.02         3.42 o                         
  -4   6   8        311.16        302.91         5.95 o                         
  -3   6   8        390.72        392.93         6.03 o                         
  -2   6   8        497.67        503.34         6.06 o                         
  -1   6   8        404.00        445.93         5.75 o                         
   0   6   8         47.48         52.19         1.31 o                         
   1   6   8         10.29         11.79         0.90 o                         
   2   6   8        550.42        545.68         6.31 o                         
   3   6   8          4.78          3.41         0.81 o                         
   4   6   8        335.60        355.74         7.66 o                         
   5   6   8         40.63         41.19         3.52 o                         
   6   6   8         39.86         39.42         4.69 o                         
  -6   7   8          5.98          3.79         1.38 o                         
  -5   7   8          7.16          6.02         1.28 o                         
  -4   7   8          4.81          6.19         1.22 o                         
  -3   7   8        665.99        697.28        10.50 o                         
  -2   7   8         21.18         20.55         1.47 o                         
  -1   7   8          4.31          4.37         0.82 o                         
   0   7   8         58.59         56.46         1.95 o                         
   1   7   8          9.04          6.01         0.96 o                         
   2   7   8        120.77        122.91         3.34 o                         
   3   7   8       1367.74       1393.38        15.67 o                         
   4   7   8         33.04         34.54         2.37 o                         
   5   7   8         12.51         11.57         2.13 o                         
   6   7   8          1.63          2.67         1.76 o                         
  -6   8   8         53.16         60.42         3.88 o                         
  -5   8   8          0.10          0.71         1.17 o                         
  -4   8   8          7.83          9.20         1.42 o                         
  -3   8   8        131.52        135.40         4.11 o                         
  -2   8   8        247.95        233.50         5.14 o                         
  -1   8   8        116.57        118.68         3.96 o                         
   0   8   8          1.15          1.64         0.69 o                         
   1   8   8          0.33          0.70         0.86 o                         
   2   8   8        590.06        619.97        10.08 o                         
   3   8   8        105.41        112.55         4.12 o                         
   4   8   8          0.67          1.73         1.04 o                         
   5   8   8         22.64         26.95         3.86 o                         
   6   8   8          8.69          9.85         2.87 o                         
  -5   9   8          1.68          1.43         1.43 o                         
  -4   9   8         42.37         33.83         2.44 o                         
  -3   9   8         38.00         28.73         2.16 o                         
  -2   9   8         65.01         59.08         2.80 o                         
  -1   9   8         16.57         10.32         1.33 o                         
   0   9   8          3.54          2.85         0.96 o                         
   1   9   8         51.01         46.10         2.57 o                         
   2   9   8          4.50          2.53         1.02 o                         
   3   9   8         21.57         17.62         1.87 o                         
   4   9   8         11.76          9.62         1.77 o                         
   5   9   8          0.72         -0.33         1.85 o                         
  -5  10   8         13.13         19.21         4.88 o                         
  -4  10   8         49.89         54.29         3.27 o                         
  -3  10   8         36.82         33.52         2.58 o                         
  -2  10   8          5.07          3.06         1.45 o                         
  -1  10   8          1.11          2.15         1.05 o                         
   0  10   8        284.18        278.70         7.91 o                         
   1  10   8         14.78         16.27         1.93 o                         
   2  10   8         16.28         14.61         1.88 o                         
   3  10   8          0.19          0.05         1.22 o                         
   4  10   8         27.04         25.54         2.61 o                         
  -4  11   8          0.49          3.60         2.73 o                         
  -3  11   8          0.06          1.84         1.24 o                         
  -2  11   8          1.98          2.27         1.41 o                         
  -1  11   8          0.00         -0.25         1.41 o                         
   0  11   8          5.79          5.30         1.61 o                         
   1  11   8          7.72          8.57         2.05 o                         
   2  11   8         13.14         12.37         1.97 o                         
   3  11   8          1.55          3.90         1.50 o                         
   4  11   8          8.99          9.24         3.24 o                         
  -2  12   8          8.13         15.12         2.44 o                         
  -1  12   8          0.00         -0.77         1.50 o                         
   0  12   8         10.62          8.67         2.04 o                         
   1  12   8          5.74          6.63         2.12 o                         
   2  12   8         38.66         42.88         5.91 o                         
  -7   0   9         10.96         15.58         2.97 o                         
  -5   0   9          0.86          1.59         1.12 o                         
  -3   0   9          0.01          0.18         0.41 o                         
  -1   0   9        232.86        265.85         3.44 o                         
   1   0   9          0.06          0.65         0.40 o                         
   3   0   9        637.52        675.38         7.65 o                         
   5   0   9         43.06         37.35         2.64 o                         
   7   0   9          7.95         10.32         2.56 o                         
  -7   1   9          0.33          1.10         1.58 o                         
  -6   1   9         64.35         62.37         3.58 o                         
  -5   1   9          0.64          0.19         0.67 o                         
  -4   1   9         11.70         11.85         0.81 o                         
  -3   1   9        125.60        142.80         2.02 o                         
  -2   1   9        488.40        501.12         4.16 o                         
  -1   1   9          3.08          4.81         0.36 o                         
   0   1   9        128.78        115.61         1.59 o                         
   1   1   9        259.16        295.75         3.00 o                         
   2   1   9         48.58         41.31         1.00 o                         
   3   1   9          9.77          9.05         0.58 o                         
   4   1   9        682.05        673.68         9.95 o                         
   5   1   9         65.88         60.36         2.60 o                         
   6   1   9         28.20         27.25         1.98 o                         
   7   1   9         30.84         41.39         2.88 o                         
  -7   2   9         18.84         12.19         1.99 o                         
  -6   2   9         85.93         84.13         3.07 o                         
  -5   2   9        243.20        227.30         4.87 o                         
  -4   2   9         10.53         13.53         1.02 o                         
  -3   2   9        157.93        159.33         2.43 o                         
  -2   2   9        242.12        282.49         2.71 o                         
  -1   2   9         43.30         25.29         0.68 o                         
   0   2   9        623.54        627.27         4.81 o                         
   1   2   9        626.89        647.16         4.66 o                         
   2   2   9        488.63        502.54         4.44 o                         
   3   2   9         76.77         86.19         1.79 o                         
   4   2   9          5.15          4.55         0.77 o                         
   5   2   9         14.15         13.51         1.49 o                         
   6   2   9         26.37         26.09         2.11 o                         
   7   2   9         54.81         53.32         3.34 o                         
  -7   3   9          0.03          1.19         1.43 o                         
  -6   3   9          0.92          0.73         0.91 o                         
  -5   3   9        604.59        607.64        11.71 o                         
  -4   3   9        675.04        688.17         8.09 o                         
  -3   3   9        115.29        116.49         2.47 o                         
  -2   3   9         26.98         18.04         0.66 o                         
  -1   3   9        304.89        302.96         2.78 o                         
   0   3   9       1316.79       1276.27         8.89 o                         
   1   3   9        110.30        115.33         1.66 o                         
   2   3   9        177.73        199.67         2.42 o                         
   3   3   9          0.32          1.80         0.47 o                         
   4   3   9        230.44        255.50         5.36 o                         
   5   3   9        447.51        433.15         8.30 o                         
   6   3   9         12.25         13.22         1.67 o                         
   7   3   9         64.28         68.68         3.58 o                         
  -7   4   9         29.62         34.39         2.53 o                         
  -6   4   9         94.92         97.29         3.53 o                         
  -5   4   9         36.83         28.92         1.67 o                         
  -4   4   9         50.01         53.73         1.95 o                         
  -3   4   9         12.56         17.46         0.91 o                         
  -2   4   9        214.81        210.42         2.51 o                         
  -1   4   9         40.35         43.19         1.22 o                         
   0   4   9        210.41        218.60         2.52 o                         
   1   4   9       1039.69       1043.04         7.39 o                         
   2   4   9         12.48          9.82         0.64 o                         
   3   4   9          3.39          3.45         0.65 o                         
   4   4   9         42.75         42.52         2.04 o                         
   5   4   9          2.73          4.75         1.08 o                         
   6   4   9         84.52         79.72         3.41 o                         
   7   4   9          2.06         -0.26         1.13 o                         
  -7   5   9          2.03          0.64         1.35 o                         
  -6   5   9        187.96        192.51         7.25 o                         
  -5   5   9          0.43         -0.35         0.79 o                         
  -4   5   9        335.19        352.24         5.40 o                         
  -3   5   9         84.86         85.67         2.15 o                         
  -2   5   9        141.94        149.76         2.45 o                         
  -1   5   9       1341.89       1377.38         9.47 o                         
   0   5   9        656.86        664.75         5.52 o                         
   1   5   9         76.39         74.04         1.66 o                         
   2   5   9        951.46        921.47         9.61 o                         
   3   5   9        348.04        370.40         5.83 o                         
   4   5   9         22.74         29.83         1.80 o                         
   5   5   9        289.47        273.06         5.74 o                         
   6   5   9          0.00          0.67         1.09 o                         
   7   5   9          0.58          0.49         2.36 o                         
  -7   6   9          0.33          1.45         2.44 o                         
  -6   6   9        193.32        193.20         6.58 o                         
  -5   6   9         39.31         30.76         2.42 o                         
  -4   6   9         32.56         34.57         2.26 o                         
  -3   6   9        459.26        452.85         7.04 o                         
  -2   6   9          7.94         12.06         1.07 o                         
  -1   6   9        453.11        436.34         5.70 o                         
   0   6   9        461.63        434.59         5.15 o                         
   1   6   9        574.12        585.66         8.25 o                         
   2   6   9       1214.92       1171.70        15.23 o                         
   3   6   9        171.49        164.44         3.98 o                         
   4   6   9         19.63         27.90         2.36 o                         
   5   6   9         10.79          7.13         1.84 o                         
   6   6   9          1.75          0.62         1.66 o                         
  -6   7   9          1.12          0.04         1.38 o                         
  -5   7   9         67.11         69.97         4.13 o                         
  -4   7   9         78.27         74.47         3.58 o                         
  -3   7   9         25.98         31.69         3.10 o                         
  -2   7   9        578.76        531.34         7.89 o                         
  -1   7   9          0.08          0.78         0.72 o                         
   0   7   9        545.54        606.51         8.02 o                         
   1   7   9        311.71        299.04         5.89 o                         
   2   7   9         62.64         53.40         2.60 o                         
   3   7   9        112.91        124.59         3.77 o                         
   4   7   9         14.29         12.67         1.68 o                         
   5   7   9        246.91        254.15         9.27 o                         
   6   7   9         14.02         16.59         2.62 o                         
  -6   8   9          4.52          0.48         4.23 o                         
  -5   8   9          2.97          4.99         1.29 o                         
  -4   8   9         51.02         44.49         2.92 o                         
  -3   8   9        242.27        253.43         6.58 o                         
  -2   8   9         24.63         27.97         1.84 o                         
  -1   8   9         94.51         92.83         3.17 o                         
   0   8   9          5.94         10.42         1.18 o                         
   1   8   9        170.27        180.91         4.84 o                         
   2   8   9          2.95          1.62         1.01 o                         
   3   8   9        322.70        314.17         7.23 o                         
   4   8   9         51.48         43.43         2.80 o                         
   5   8   9         12.31         16.26         2.21 o                         
  -5   9   9         38.93         45.46         3.18 o                         
  -4   9   9        112.54        113.25         4.70 o                         
  -3   9   9        220.97        207.46         5.80 o                         
  -2   9   9          0.01          0.18         0.87 o                         
  -1   9   9          0.80         -0.12         0.82 o                         
   0   9   9        113.34         99.93         3.83 o                         
   1   9   9        187.19        206.34         5.78 o                         
   2   9   9          5.17          7.99         1.39 o                         
   3   9   9        217.41        223.11         7.36 o                         
   4   9   9          9.20          9.02         1.69 o                         
   5   9   9         10.21          8.92         3.51 o                         
  -4  10   9        274.11        259.32         8.08 o                         
  -3  10   9         85.27         79.87         4.18 o                         
  -2  10   9          2.12          0.21         1.00 o                         
  -1  10   9         94.73         92.79         3.94 o                         
   0  10   9         53.72         47.83         3.35 o                         
   1  10   9          0.08          1.83         1.23 o                         
   2  10   9         27.71         27.15         2.44 o                         
   3  10   9          5.55          2.50         1.27 o                         
   4  10   9         14.39         14.10         2.42 o                         
  -3  11   9         20.29         32.99         3.00 o                         
  -2  11   9         44.07         41.68         3.13 o                         
  -1  11   9          1.73          0.68         1.30 o                         
   0  11   9         99.30        121.71         5.42 o                         
   1  11   9          8.94          8.24         1.95 o                         
   2  11   9          0.06          1.57         1.52 o                         
   3  11   9          8.10          6.27         1.85 o                         
  -1  12   9          9.91          9.90         2.74 o                         
   0  12   9          3.78          1.37         1.90 o                         
   1  12   9          1.57          0.19         2.70 o                         
   2  12   9          2.85          3.42         2.73 o                         
  -6   0  10        152.35        145.73         7.83 o                         
  -4   0  10          7.96          7.87         1.15 o                         
  -2   0  10       4776.62       4990.24        41.49 o                         
   0   0  10        239.21        256.22         3.78 o                         
   2   0  10          9.98         10.31         0.73 o                         
   4   0  10         50.17         39.10         2.65 o                         
   6   0  10        256.77        244.52         7.89 o                         
  -7   1  10        206.72        211.07         7.31 o                         
  -6   1  10        749.92        739.46        14.22 o                         
  -5   1  10        227.48        233.81         5.16 o                         
  -4   1  10         20.88         23.34         1.33 o                         
  -3   1  10        115.39        113.93         2.47 o                         
  -2   1  10        196.79        201.24         2.58 o                         
  -1   1  10        695.75        689.88         5.45 o                         
   0   1  10        686.23        658.88         5.01 o                         
   1   1  10        570.70        596.64         4.77 o                         
   2   1  10          2.72          1.71         0.33 o                         
   3   1  10        418.95        447.18         4.78 o                         
   4   1  10        246.82        228.63         4.55 o                         
   5   1  10        132.02        128.65         3.86 o                         
   6   1  10          2.30          1.06         0.98 o                         
   7   1  10          0.08         -0.47         1.29 o                         
  -7   2  10          7.85          5.53         2.71 o                         
  -6   2  10        228.38        247.78         6.32 o                         
  -5   2  10        336.03        335.26         7.52 o                         
  -4   2  10          0.11          0.72         0.62 o                         
  -3   2  10          0.08          0.60         0.54 o                         
  -2   2  10        267.00        276.92         3.19 o                         
  -1   2  10        206.86        226.86         2.69 o                         
   0   2  10        511.55        528.53         4.73 o                         
   1   2  10         12.84         10.43         0.56 o                         
   2   2  10        201.35        186.59         2.78 o                         
   3   2  10        550.22        529.14         5.38 o                         
   4   2  10        763.54        755.09         9.59 o                         
   5   2  10          1.45          1.49         0.95 o                         
   6   2  10          0.02          1.05         1.06 o                         
   7   2  10        127.53        134.58         4.98 o                         
  -7   3  10          8.03          8.72         1.94 o                         
  -6   3  10          0.12          1.80         1.07 o                         
  -5   3  10        464.62        455.95         7.67 o                         
  -4   3  10         69.39         59.74         2.33 o                         
  -3   3  10         23.49         21.61         1.16 o                         
  -2   3  10        150.57        144.01         2.46 o                         
  -1   3  10          1.15          0.74         0.30 o                         
   0   3  10        347.73        362.16         3.50 o                         
   1   3  10         46.14         34.44         0.98 o                         
   2   3  10         18.59         17.51         0.93 o                         
   3   3  10         84.01         84.20         2.22 o                         
   4   3  10         17.24         17.29         1.39 o                         
   5   3  10          1.78          1.63         1.03 o                         
   6   3  10         14.01         12.12         1.69 o                         
   7   3  10         81.67         90.81         4.08 o                         
  -7   4  10         17.28         24.89         2.55 o                         
  -6   4  10         63.17         60.04         2.97 o                         
  -5   4  10         22.71         19.97         1.91 o                         
  -4   4  10         48.00         54.41         2.07 o                         
  -3   4  10        232.02        231.04         3.61 o                         
  -2   4  10        118.15        112.36         2.40 o                         
  -1   4  10        328.11        337.34         3.90 o                         
   0   4  10        194.41        211.59         2.89 o                         
   1   4  10         10.61          8.78         0.74 o                         
   2   4  10        207.06        213.46         3.57 o                         
   3   4  10         30.94         35.82         1.51 o                         
   4   4  10         71.41         66.24         2.59 o                         
   5   4  10        179.31        165.14         4.92 o                         
   6   4  10         46.34         36.43         2.51 o                         
   7   4  10          7.77          7.81         1.92 o                         
  -7   5  10          0.10          1.80         1.78 o                         
  -6   5  10          5.21          7.30         1.45 o                         
  -5   5  10         12.26         14.21         1.44 o                         
  -4   5  10        277.95        288.88         4.89 o                         
  -3   5  10          7.58          6.18         0.80 o                         
  -2   5  10          0.37          0.08         0.55 o                         
  -1   5  10          3.15          3.14         0.54 o                         
   0   5  10         42.59         47.16         1.37 o                         
   1   5  10        676.85        667.68         7.53 o                         
   2   5  10        898.68        876.89        13.27 o                         
   3   5  10        242.81        230.71         5.35 o                         
   4   5  10        620.74        617.00         9.48 o                         
   5   5  10         25.77         25.70         2.04 o                         
   6   5  10         34.78         36.46         2.57 o                         
  -6   6  10          1.59          0.70         1.38 o                         
  -5   6  10         42.47         38.14         2.71 o                         
  -4   6  10         10.20          9.26         1.43 o                         
  -3   6  10        576.14        558.66         7.78 o                         
  -2   6  10         13.66          9.40         1.07 o                         
  -1   6  10         67.14         63.26         2.07 o                         
   0   6  10         29.95         30.23         1.85 o                         
   1   6  10        201.26        218.30         5.10 o                         
   2   6  10        177.04        163.86         4.72 o                         
   3   6  10       1196.75       1164.23        15.29 o                         
   4   6  10          6.37          3.53         1.37 o                         
   5   6  10        102.57        110.82         5.15 o                         
   6   6  10         90.94         82.13         5.88 o                         
  -6   7  10          0.37          1.28         1.33 o                         
  -5   7  10         13.59         10.04         1.69 o                         
  -4   7  10        150.49        138.88         4.95 o                         
  -3   7  10          5.20          6.61         1.14 o                         
  -2   7  10         29.43         30.43         1.78 o                         
  -1   7  10        267.60        244.97         5.23 o                         
   0   7  10         93.76         91.49         3.17 o                         
   1   7  10        117.03        124.61         3.89 o                         
   2   7  10        169.56        155.61         4.72 o                         
   3   7  10         73.00         67.03         4.15 o                         
   4   7  10        108.83        108.76         5.00 o                         
   5   7  10          1.19          2.26         1.39 o                         
   6   7  10          2.64          5.87         3.80 o                         
  -5   8  10          3.33          3.17         1.28 o                         
  -4   8  10        172.13        149.47         5.28 o                         
  -3   8  10         49.06         44.99         2.51 o                         
  -2   8  10        132.35        121.57         4.18 o                         
  -1   8  10          7.35          5.42         1.02 o                         
   0   8  10         14.48          9.06         1.40 o                         
   1   8  10         16.26         14.64         1.47 o                         
   2   8  10          3.69          4.01         1.15 o                         
   3   8  10        147.81        158.93         7.76 o                         
   4   8  10         64.99         58.12         3.41 o                         
   5   8  10         24.85         21.15         3.12 o                         
  -5   9  10         11.09         10.24         3.08 o                         
  -4   9  10         20.16         19.09         2.10 o                         
  -3   9  10        156.96        166.70         5.64 o                         
  -2   9  10          6.45          8.22         1.33 o                         
  -1   9  10         18.64         12.85         2.00 o                         
   0   9  10         30.64         29.22         2.29 o                         
   1   9  10         20.17         22.99         2.20 o                         
   2   9  10         47.19         60.01         3.12 o                         
   3   9  10         13.97         17.68         1.88 o                         
   4   9  10          6.40          4.11         1.53 o                         
  -4  10  10         27.37         28.36         4.58 o                         
  -3  10  10         13.98         11.11         2.15 o                         
  -2  10  10         34.00         36.14         2.52 o                         
  -1  10  10        109.43        112.42         4.43 o                         
   0  10  10          2.59          2.16         1.59 o                         
   1  10  10         13.42         12.66         1.87 o                         
   2  10  10          0.47         -0.21         1.23 o                         
   3  10  10          0.27         -1.26         1.26 o                         
   4  10  10         13.03          8.80         5.38 o                         
  -3  11  10         37.03         30.06         3.14 o                         
  -2  11  10         14.41         15.82         2.38 o                         
  -1  11  10         56.10         61.84         4.16 o                         
   0  11  10         42.21         32.72         3.49 o                         
   1  11  10         11.81         12.95         1.97 o                         
   2  11  10         42.66         52.83         3.77 o                         
   3  11  10          0.33         -0.12         2.25 o                         
  -7   0  11         48.09         39.33         4.47 o                         
  -5   0  11         30.84         28.94         2.94 o                         
  -3   0  11          4.27          1.96         1.18 o                         
  -1   0  11        527.16        523.47         6.87 o                         
   1   0  11        483.34        444.89         5.91 o                         
   3   0  11        189.24        208.08         4.58 o                         
   5   0  11        168.11        157.76         6.87 o                         
   7   0  11        166.87        182.96        15.05 o                         
  -7   1  11         50.31         47.06         3.66 o                         
  -6   1  11          3.67          1.42         1.33 o                         
  -5   1  11          1.95          2.25         1.03 o                         
  -4   1  11        350.66        355.11         5.89 o                         
  -3   1  11         30.26         27.31         1.50 o                         
  -2   1  11        147.63        145.21         2.81 o                         
  -1   1  11        460.68        463.82         4.23 o                         
   0   1  11         81.18         85.27         1.43 o                         
   1   1  11          8.67          8.94         0.54 o                         
   2   1  11        283.56        261.05         3.56 o                         
   3   1  11        234.24        257.34         4.20 o                         
   4   1  11         92.76         91.91         2.76 o                         
   5   1  11         38.24         29.51         1.97 o                         
   6   1  11          8.85         10.84         1.44 o                         
   7   1  11         50.43         74.21         6.01 o                         
  -7   2  11        113.39        130.01         5.84 o                         
  -6   2  11          3.92          4.42         1.26 o                         
  -5   2  11        543.38        562.28        10.62 o                         
  -4   2  11         78.46         77.08         2.71 o                         
  -3   2  11        458.74        461.67         7.30 o                         
  -2   2  11        121.42        114.97         2.63 o                         
  -1   2  11        130.71        125.72         2.01 o                         
   0   2  11          9.25         11.30         0.61 o                         
   1   2  11        150.58        155.23         2.75 o                         
   2   2  11         48.95         53.75         1.84 o                         
   3   2  11        147.14        140.07         3.06 o                         
   4   2  11        340.09        314.36         5.88 o                         
   5   2  11         16.88         16.88         1.99 o                         
   6   2  11         19.50         19.77         2.03 o                         
   7   2  11        142.93        157.18        16.33 o                         
  -7   3  11          5.80          8.94         2.14 o                         
  -6   3  11         30.59         33.82         2.42 o                         
  -5   3  11          7.90          6.79         1.15 o                         
  -4   3  11         62.36         61.40         2.29 o                         
  -3   3  11         24.51         20.98         1.28 o                         
  -2   3  11         85.93         88.96         2.13 o                         
  -1   3  11        432.52        440.07         5.23 o                         
   0   3  11         88.64         83.66         1.83 o                         
   1   3  11        859.02        905.45         9.14 o                         
   2   3  11         84.86         83.42         2.31 o                         
   3   3  11        590.73        576.46         7.15 o                         
   4   3  11          8.73          4.60         0.99 o                         
   5   3  11         17.81         15.48         1.70 o                         
   6   3  11        106.78         99.05         4.11 o                         
   7   3  11          0.15         -4.67         4.91 o                         
  -7   4  11          0.01          3.49         4.78 o                         
  -6   4  11          1.23          1.08         1.10 o                         
  -5   4  11         15.75         20.12         1.52 o                         
  -4   4  11          0.18         -0.70         0.70 o                         
  -3   4  11         11.05         14.61         1.14 o                         
  -2   4  11         20.71         24.45         1.32 o                         
  -1   4  11        349.97        383.87         5.07 o                         
   0   4  11         29.93         33.82         1.48 o                         
   1   4  11        177.54        177.04         3.85 o                         
   2   4  11        355.91        354.12         5.13 o                         
   3   4  11         46.63         58.33         2.34 o                         
   4   4  11         10.23          6.34         1.04 o                         
   5   4  11          9.41          9.51         1.43 o                         
   6   4  11        314.10        321.03         8.29 o                         
  -6   5  11         13.64         11.18         1.69 o                         
  -5   5  11         86.88         86.64         3.78 o                         
  -4   5  11          0.28          0.39         0.73 o                         
  -3   5  11          1.19          1.22         0.68 o                         
  -2   5  11         63.39         70.76         2.25 o                         
  -1   5  11        149.95        142.84         3.01 o                         
   0   5  11        961.10        965.94        11.08 o                         
   1   5  11        131.79        137.59         3.47 o                         
   2   5  11         27.76         26.98         1.75 o                         
   3   5  11         10.73         14.55         1.22 o                         
   4   5  11        274.26        254.26         5.89 o                         
   5   5  11          2.82          3.56         1.15 o                         
   6   5  11          0.00          0.93         1.36 o                         
  -6   6  11         35.25         50.59         3.78 o                         
  -5   6  11          2.81          2.11         1.48 o                         
  -4   6  11          1.51          0.17         0.99 o                         
  -3   6  11         26.95         25.89         1.82 o                         
  -2   6  11         17.47         17.19         1.27 o                         
  -1   6  11          7.95          2.77         0.67 o                         
   0   6  11        870.34        891.54        14.84 o                         
   1   6  11        147.24        149.44         4.23 o                         
   2   6  11        619.50        606.82        10.44 o                         
   3   6  11         61.54         56.87         2.96 o                         
   4   6  11          6.72          8.87         1.91 o                         
   5   6  11         45.68         42.05         5.32 o                         
   6   6  11          8.06          4.67         4.04 o                         
  -5   7  11         30.70         35.00         3.11 o                         
  -4   7  11        143.95        138.70         5.47 o                         
  -3   7  11         14.06          7.09         1.22 o                         
  -2   7  11        444.91        430.77         7.12 o                         
  -1   7  11        140.62        114.85         4.71 o                         
   0   7  11          0.57          0.96         0.83 o                         
   1   7  11          1.11          0.50         0.82 o                         
   2   7  11         38.93         40.39         2.48 o                         
   3   7  11        413.25        440.97         8.81 o                         
   4   7  11         52.71         53.62         3.62 o                         
   5   7  11         47.09         49.89         4.02 o                         
  -5   8  11         21.41         29.92         2.97 o                         
  -4   8  11          2.09          1.97         1.28 o                         
  -3   8  11          7.58          8.56         1.30 o                         
  -2   8  11         10.94         20.11         1.75 o                         
  -1   8  11          8.02          4.56         1.07 o                         
   0   8  11         11.04         11.05         1.49 o                         
   1   8  11         16.61         12.25         1.68 o                         
   2   8  11        152.47        185.94         5.43 o                         
   3   8  11         31.41         26.99         2.21 o                         
   4   8  11         67.94         65.36         4.69 o                         
   5   8  11         17.99         34.25         7.07 o                         
  -4   9  11        316.64        332.65        10.22 o                         
  -3   9  11         95.63         78.93         3.94 o                         
  -2   9  11         68.67         74.61         3.50 o                         
  -1   9  11         12.14          5.59         1.40 o                         
   0   9  11          0.08          0.89         1.21 o                         
   1   9  11          0.79          0.71         1.18 o                         
   2   9  11        188.49        197.17         6.35 o                         
   3   9  11         17.72         16.70         1.85 o                         
   4   9  11         88.65         99.22         6.25 o                         
  -3  10  11         26.18         19.17         2.45 o                         
  -2  10  11         16.27         24.75         2.37 o                         
  -1  10  11          2.60          4.37         1.36 o                         
   0  10  11          5.51          5.37         1.71 o                         
   1  10  11         33.21         31.49         2.98 o                         
   2  10  11         46.08         41.50         5.14 o                         
   3  10  11          1.23          0.26         1.39 o                         
  -2  11  11          1.61          1.23         1.57 o                         
  -1  11  11          0.64          1.15         1.57 o                         
   0  11  11          0.58          0.79         1.56 o                         
   1  11  11          2.27          2.43         1.54 o                         
   2  11  11         34.64         30.39         7.24 o                         
  -6   0  12        798.61        790.39        21.43 o                         
  -4   0  12         14.52         16.03         2.19 o                         
  -2   0  12         57.78         58.78         2.95 o                         
   0   0  12        148.79        151.79         3.60 o                         
   2   0  12         93.05        100.17         4.21 o                         
   4   0  12         12.99         10.80         1.62 o                         
   6   0  12        576.79        587.23        14.02 o                         
  -7   1  12         76.90         67.05         8.79 o                         
  -6   1  12         17.41         21.31         2.32 o                         
  -5   1  12        294.67        296.85         7.89 o                         
  -4   1  12         71.02         68.15         2.58 o                         
  -3   1  12         50.34         50.15         2.30 o                         
  -2   1  12        206.82        206.05         4.82 o                         
  -1   1  12         45.49         46.83         1.65 o                         
   0   1  12          1.62          0.92         0.47 o                         
   1   1  12         18.66         17.33         1.07 o                         
   2   1  12        120.10        132.43         3.27 o                         
   3   1  12         12.85         13.18         1.02 o                         
   4   1  12        594.49        529.65         7.89 o                         
   5   1  12         21.05         14.23         1.48 o                         
   6   1  12          8.87          7.34         1.41 o                         
  -6   2  12        104.98         94.01         5.32 o                         
  -5   2  12         33.50         38.85         2.33 o                         
  -4   2  12          6.62          4.84         0.88 o                         
  -3   2  12        525.77        522.51         8.12 o                         
  -2   2  12        577.90        571.85         9.08 o                         
  -1   2  12        140.08        132.48         3.15 o                         
   0   2  12         57.63         59.60         2.05 o                         
   1   2  12        700.07        701.63         8.89 o                         
   2   2  12        880.88        889.57        11.37 o                         
   3   2  12        164.40        167.14         3.58 o                         
   4   2  12          5.87          3.84         0.88 o                         
   5   2  12         45.97         44.55         2.68 o                         
   6   2  12          2.15          2.72         1.18 o                         
  -6   3  12          6.29          3.60         1.30 o                         
  -5   3  12         21.95         22.22         1.76 o                         
  -4   3  12          0.14          0.60         0.67 o                         
  -3   3  12        133.12        126.45         3.27 o                         
  -2   3  12         83.61         84.72         3.04 o                         
  -1   3  12          0.68          0.75         0.53 o                         
   0   3  12        854.11        886.49        10.43 o                         
   1   3  12        101.11         95.14         3.02 o                         
   2   3  12         29.93         23.90         1.67 o                         
   3   3  12         30.79         36.66         1.63 o                         
   4   3  12          9.70          5.00         1.00 o                         
   5   3  12        126.25        114.18         4.19 o                         
   6   3  12          4.28          7.41         1.48 o                         
  -6   4  12          0.58          0.24         1.11 o                         
  -5   4  12          0.06          0.19         0.86 o                         
  -4   4  12          1.70          2.28         0.83 o                         
  -3   4  12        147.89        154.71         5.27 o                         
  -2   4  12        240.89        231.99         4.73 o                         
  -1   4  12         17.74         16.04         1.21 o                         
   0   4  12         97.59         93.06         2.51 o                         
   1   4  12       1277.71       1256.66        14.90 o                         
   2   4  12        559.89        540.19         7.60 o                         
   3   4  12        140.50        155.17         3.58 o                         
   4   4  12         90.08         77.60         3.16 o                         
   5   4  12          3.47          2.52         1.16 o                         
   6   4  12         22.32         27.33         2.29 o                         
  -6   5  12          1.57          0.59         1.22 o                         
  -5   5  12          5.28          7.01         1.31 o                         
  -4   5  12         26.60         21.87         1.66 o                         
  -3   5  12        217.86        208.37         4.81 o                         
  -2   5  12        182.44        189.12         4.29 o                         
  -1   5  12          1.01          0.49         0.73 o                         
   0   5  12        592.02        617.38         9.03 o                         
   1   5  12        186.86        191.62         4.35 o                         
   2   5  12        311.03        299.01         5.03 o                         
   3   5  12        177.93        177.43         4.43 o                         
   4   5  12         13.29          9.59         1.49 o                         
   5   5  12         37.83         44.27         3.29 o                         
   6   5  12          5.11          5.36         2.33 o                         
  -5   6  12         14.75         17.32         2.53 o                         
  -4   6  12         17.27         13.60         1.80 o                         
  -3   6  12          1.73          4.60         1.15 o                         
  -2   6  12         83.22         77.43         2.67 o                         
  -1   6  12        107.20         92.34         2.88 o                         
   0   6  12          0.04         -0.07         0.70 o                         
   1   6  12         33.20         39.99         2.28 o                         
   2   6  12        122.09        125.22         4.31 o                         
   3   6  12          0.48         -0.54         1.06 o                         
   4   6  12         19.71         23.43         2.77 o                         
   5   6  12         62.94         55.04         4.81 o                         
  -5   7  12        146.38        166.07         8.41 o                         
  -4   7  12          6.68          5.73         1.52 o                         
  -3   7  12        146.41        157.00         5.04 o                         
  -2   7  12        266.60        247.18         5.88 o                         
  -1   7  12        269.91        280.77         6.29 o                         
   0   7  12          0.43          1.09         0.99 o                         
   1   7  12         54.76         56.53         3.12 o                         
   2   7  12        196.90        218.30         5.86 o                         
   3   7  12         18.40         16.11         1.88 o                         
   4   7  12         29.86         36.47         4.60 o                         
   5   7  12          5.15          4.57         1.96 o                         
  -5   8  12         35.58         35.98         9.67 o                         
  -4   8  12         92.07         86.50         4.47 o                         
  -3   8  12          0.31          1.42         1.04 o                         
  -2   8  12         26.00         27.48         2.19 o                         
  -1   8  12          3.51          4.90         1.11 o                         
   0   8  12          0.42         -0.14         1.07 o                         
   1   8  12          5.62          5.27         1.22 o                         
   2   8  12         60.58         60.30         3.24 o                         
   3   8  12        216.35        224.80         6.25 o                         
   4   8  12          7.03          5.01         1.53 o                         
  -4   9  12          3.48          4.17         3.80 o                         
  -3   9  12         41.98         43.13         3.23 o                         
  -2   9  12         19.12         17.01         1.86 o                         
  -1   9  12         44.76         48.91         2.95 o                         
   0   9  12          0.38         -1.15         1.15 o                         
   1   9  12         10.01         11.62         1.80 o                         
   2   9  12        213.28        212.69         7.12 o                         
   3   9  12          0.62         -0.51         1.26 o                         
   4   9  12        216.71        227.34        20.75 o                         
  -3  10  12          6.51          6.06         5.69 o                         
  -2  10  12          3.92          4.83         1.49 o                         
  -1  10  12         35.94         37.75         2.73 o                         
   0  10  12         16.47         17.10         2.58 o                         
   1  10  12          4.95          2.86         1.55 o                         
   2  10  12         78.70         72.25         4.28 o                         
   3  10  12        221.37        213.64        46.46 o                         
  -1  11  12          9.38         12.53         3.18 o                         
   0  11  12          0.00          2.31         5.59 o                         
  -5   0  13        123.01        105.48         6.40 o                         
  -3   0  13         47.00         43.64         3.29 o                         
  -1   0  13          1.35          0.93         0.97 o                         
   1   0  13          1.52          1.83         0.95 o                         
   3   0  13        412.66        381.57        10.39 o                         
   5   0  13         54.19         51.85         3.64 o                         
  -6   1  13        113.34        115.18         6.53 o                         
  -5   1  13        105.59         94.84         4.05 o                         
  -4   1  13         57.08         54.39         2.92 o                         
  -3   1  13          5.47          5.47         0.94 o                         
  -2   1  13        341.98        338.31         7.14 o                         
  -1   1  13          3.90          3.71         0.86 o                         
   0   1  13        111.71        110.14         3.53 o                         
   1   1  13         94.89         86.26         3.16 o                         
   2   1  13         71.42         70.64         2.45 o                         
   3   1  13        106.79         99.15         2.90 o                         
   4   1  13          5.38          2.89         0.88 o                         
   5   1  13        124.85        122.75         4.01 o                         
   6   1  13         71.50         93.24         3.82 o                         
  -6   2  13         95.41         86.89         3.86 o                         
  -5   2  13          9.16         10.31         1.49 o                         
  -4   2  13        120.34        124.05         3.61 o                         
  -3   2  13         19.87         18.65         1.46 o                         
  -2   2  13         41.84         42.06         2.23 o                         
  -1   2  13         44.92         42.38         2.06 o                         
   0   2  13        282.66        273.08         6.32 o                         
   1   2  13        166.06        166.11         5.26 o                         
   2   2  13          0.66          1.31         0.71 o                         
   3   2  13         11.36         12.65         1.14 o                         
   4   2  13          0.08          0.57         0.97 o                         
   5   2  13         50.30         51.48         2.81 o                         
   6   2  13          8.85          9.58         1.55 o                         
  -6   3  13         11.49         10.90         1.88 o                         
  -5   3  13         15.37         15.48         1.47 o                         
  -4   3  13         32.58         25.90         1.61 o                         
  -3   3  13        268.83        273.22         5.18 o                         
  -2   3  13         28.74         26.66         1.55 o                         
  -1   3  13        683.58        702.02         9.80 o                         
   0   3  13         39.10         44.34         2.52 o                         
   1   3  13       2079.10       2114.26        27.19 o                         
   2   3  13          0.00          0.58         0.73 o                         
   3   3  13        641.66        602.44         8.74 o                         
   4   3  13         14.74         14.39         1.55 o                         
   5   3  13         11.18          7.89         1.44 o                         
   6   3  13         24.19         26.41         2.46 o                         
  -6   4  13         21.49         24.20         2.16 o                         
  -5   4  13        170.58        167.54         4.47 o                         
  -4   4  13         38.06         35.90         1.81 o                         
  -3   4  13         93.51         91.50         2.87 o                         
  -2   4  13        185.55        174.24         4.44 o                         
  -1   4  13         59.95         64.52         2.72 o                         
   0   4  13        244.66        240.39         5.00 o                         
   1   4  13         15.26         15.29         1.57 o                         
   2   4  13        189.93        186.41         4.12 o                         
   3   4  13        286.28        277.04         5.50 o                         
   4   4  13         13.79         10.88         1.99 o                         
   5   4  13         35.43         40.78         2.72 o                         
   6   4  13         14.39         11.51         2.60 o                         
  -6   5  13         11.29          9.59         2.57 o                         
  -5   5  13         57.99         58.81         3.14 o                         
  -4   5  13         86.58         73.52         3.20 o                         
  -3   5  13        113.50         97.23         3.43 o                         
  -2   5  13          1.82          2.40         0.77 o                         
  -1   5  13         33.85         33.85         1.94 o                         
   0   5  13          0.78          1.93         0.87 o                         
   1   5  13         19.79         20.22         1.51 o                         
   2   5  13        119.40        130.51         3.41 o                         
   3   5  13          1.25          1.36         0.87 o                         
   4   5  13          3.81          1.47         1.11 o                         
   5   5  13         50.15         53.66         3.66 o                         
  -5   6  13          6.63         10.30         2.46 o                         
  -4   6  13          7.24          7.84         1.49 o                         
  -3   6  13          0.93          0.13         0.95 o                         
  -2   6  13         93.04         79.96         2.90 o                         
  -1   6  13         10.51          7.58         1.25 o                         
   0   6  13         93.34         88.10         3.25 o                         
   1   6  13         31.92         29.89         1.85 o                         
   2   6  13         33.39         37.36         2.30 o                         
   3   6  13         39.01         39.89         2.82 o                         
   4   6  13         20.12         29.31         3.12 o                         
   5   6  13          2.44          0.56         2.18 o                         
  -5   7  13          8.54          4.88         3.13 o                         
  -4   7  13         12.15         10.71         1.75 o                         
  -3   7  13          2.18          4.09         1.10 o                         
  -2   7  13          0.19          0.60         0.99 o                         
  -1   7  13        136.39        147.25         4.95 o                         
   0   7  13         20.31         18.30         2.01 o                         
   1   7  13         26.49         21.49         2.89 o                         
   2   7  13          1.37          2.25         0.96 o                         
   3   7  13          5.58          3.14         1.27 o                         
   4   7  13         27.32         22.69         3.09 o                         
   5   7  13          4.16          3.23         4.17 o                         
  -4   8  13          0.05          0.11         1.45 o                         
  -3   8  13         14.59         13.44         1.98 o                         
  -2   8  13          5.51          8.09         1.38 o                         
  -1   8  13         21.33         23.71         2.94 o                         
   0   8  13         14.09         13.71         2.04 o                         
   1   8  13          5.04          4.66         1.40 o                         
   2   8  13        102.38        104.99         4.57 o                         
   3   8  13        175.95        192.19         5.85 o                         
   4   8  13         18.93         14.98         2.83 o                         
  -3   9  13          0.11          1.14         1.45 o                         
  -2   9  13          1.16          2.80         1.33 o                         
  -1   9  13         31.54         34.46         2.92 o                         
   0   9  13          5.07          8.32         1.81 o                         
   1   9  13          3.31          0.89         1.36 o                         
   2   9  13         15.97         19.13         2.44 o                         
   3   9  13          5.57          3.75         1.61 o                         
  -2  10  13         13.92         13.78         3.95 o                         
  -1  10  13          2.11         -1.11         1.39 o                         
   0  10  13          0.00          0.26         1.54 o                         
   1  10  13          0.88          1.60         1.58 o                         
   2  10  13        271.99        246.35        19.79 o                         
  -6   0  14         70.64         65.29         5.68 o                         
  -4   0  14         91.66         91.70         4.64 o                         
  -2   0  14        128.35        120.33         6.43 o                         
   0   0  14         57.32         61.32         6.03 o                         
   2   0  14        345.50        362.29         9.19 o                         
   4   0  14        337.55        319.86        10.44 o                         
  -6   1  14        239.06        250.71         7.30 o                         
  -5   1  14         10.45          8.82         1.53 o                         
  -4   1  14          1.58          2.97         1.05 o                         
  -3   1  14          0.19          0.56         0.89 o                         
  -2   1  14         57.93         55.30         2.80 o                         
  -1   1  14          7.76          7.52         1.34 o                         
   0   1  14       1378.80       1384.51        19.21 o                         
   1   1  14        446.01        449.20         8.96 o                         
   2   1  14          7.35          4.94         0.91 o                         
   3   1  14          7.21          8.32         1.09 o                         
   4   1  14          0.83          1.18         0.95 o                         
   5   1  14         22.15         16.16         1.96 o                         
  -6   2  14         86.60         94.80         4.37 o                         
  -5   2  14          3.63          5.10         1.34 o                         
  -4   2  14        116.01        112.69         3.36 o                         
  -3   2  14        140.22        140.06         3.92 o                         
  -2   2  14         25.50         19.57         1.63 o                         
  -1   2  14         77.46         78.81         3.41 o                         
   0   2  14        604.80        605.71        10.70 o                         
   1   2  14        608.22        640.21        10.66 o                         
   2   2  14         16.55          9.93         1.20 o                         
   3   2  14         33.05         23.86         1.47 o                         
   4   2  14          3.68          5.06         1.15 o                         
   5   2  14        399.45        396.59         8.43 o                         
   6   2  14          0.20         -1.50         2.76 o                         
  -6   3  14          0.28          0.00         1.70 o                         
  -5   3  14          0.84          1.84         0.92 o                         
  -4   3  14         11.12         13.26         1.27 o                         
  -3   3  14          1.35          1.36         0.84 o                         
  -2   3  14         28.10         23.78         1.82 o                         
  -1   3  14        264.44        260.12         6.29 o                         
   0   3  14          4.50          4.82         1.18 o                         
   1   3  14        301.46        312.11         7.71 o                         
   2   3  14         35.37         32.10         1.99 o                         
   3   3  14         31.67         23.60         1.54 o                         
   4   3  14         94.13         81.21         3.46 o                         
   5   3  14         16.02         12.05         1.75 o                         
  -6   4  14         10.27          8.49         5.37 o                         
  -5   4  14          0.62          0.83         0.93 o                         
  -4   4  14         50.61         54.43         2.24 o                         
  -3   4  14        470.72        465.74         7.82 o                         
  -2   4  14        169.65        171.55         4.92 o                         
  -1   4  14        196.85        205.05         5.05 o                         
   0   4  14        228.40        234.09         5.87 o                         
   1   4  14         13.65         10.64         1.72 o                         
   2   4  14         18.34         15.15         1.32 o                         
   3   4  14         12.99         15.91         1.49 o                         
   4   4  14         10.17         10.53         1.65 o                         
   5   4  14          2.92          0.31         1.31 o                         
  -5   5  14          2.34          2.69         1.23 o                         
  -4   5  14        228.21        236.27         6.26 o                         
  -3   5  14         12.61         11.92         1.33 o                         
  -2   5  14        198.91        196.17         4.64 o                         
  -1   5  14        111.92        110.75         3.49 o                         
   0   5  14         35.92         36.55         2.19 o                         
   1   5  14         38.96         39.01         2.30 o                         
   2   5  14          0.71          0.27         0.74 o                         
   3   5  14         30.48         27.53         1.91 o                         
   4   5  14          1.19         -0.22         1.48 o                         
   5   5  14         14.80         17.17         2.62 o                         
  -5   6  14         10.98         15.99         5.32 o                         
  -4   6  14         43.69         41.03         2.76 o                         
  -3   6  14         18.57         30.38         2.18 o                         
  -2   6  14          7.67          5.37         1.19 o                         
  -1   6  14         31.86         28.66         2.01 o                         
   0   6  14          5.58          5.32         1.10 o                         
   1   6  14        161.77        172.03         4.64 o                         
   2   6  14          0.54          0.17         0.91 o                         
   3   6  14         24.29         27.58         2.69 o                         
   4   6  14         97.51        106.55         5.71 o                         
  -4   7  14          2.23          4.69         1.44 o                         
  -3   7  14          0.07         -0.25         1.20 o                         
  -2   7  14          3.95          6.72         1.35 o                         
  -1   7  14          1.39          2.66         1.08 o                         
   0   7  14          0.01          1.84         1.26 o                         
   1   7  14         13.96         11.92         1.57 o                         
   2   7  14         29.61         32.36         2.36 o                         
   3   7  14         63.75         60.70         4.31 o                         
   4   7  14         11.66         13.15         2.34 o                         
  -4   8  14         12.32         19.48         5.85 o                         
  -3   8  14          0.78          2.77         1.38 o                         
  -2   8  14         18.38         13.59         1.80 o                         
  -1   8  14        139.42        138.64         5.57 o                         
   0   8  14         31.14         29.02         2.86 o                         
   1   8  14          6.05          7.64         1.60 o                         
   2   8  14          4.04          3.35         1.31 o                         
   3   8  14         21.08         27.22         2.36 o                         
  -2   9  14         55.00         65.46         3.79 o                         
  -1   9  14          8.27          8.90         1.89 o                         
   0   9  14         16.25         17.39         2.42 o                         
   1   9  14         49.74         54.63         3.65 o                         
   2   9  14         38.97         31.39         3.98 o                         
   0  10  14         12.94         26.68         8.40 o                         
  -5   0  15        117.31        116.66         7.17 o                         
  -3   0  15        291.15        303.31        10.93 o                         
  -1   0  15          8.81          9.54         2.14 o                         
   1   0  15          3.52          4.87         1.71 o                         
   3   0  15        219.39        183.53         6.60 o                         
   5   0  15         11.82          8.49         2.61 o                         
  -5   1  15          0.82          0.91         1.11 o                         
  -4   1  15         79.02         78.79         3.28 o                         
  -3   1  15          0.78         -0.19         1.01 o                         
  -2   1  15         31.05         31.41         2.25 o                         
  -1   1  15        820.03        830.70        14.32 o                         
   0   1  15        266.78        276.25         6.71 o                         
   1   1  15         18.81         17.43         1.78 o                         
   2   1  15          0.03          0.29         0.91 o                         
   3   1  15         50.45         49.58         2.30 o                         
   4   1  15          0.01         -1.11         1.11 o                         
   5   1  15          1.20         -0.45         1.34 o                         
  -5   2  15         64.18         58.73         3.18 o                         
  -4   2  15          7.79          6.49         1.07 o                         
  -3   2  15          0.92          0.82         0.92 o                         
  -2   2  15         29.28         25.93         1.98 o                         
  -1   2  15          6.97          3.92         1.09 o                         
   0   2  15          0.33          0.61         1.00 o                         
   1   2  15         53.51         56.30         2.88 o                         
   2   2  15         17.81         14.13         1.57 o                         
   3   2  15        136.68        126.05         3.54 o                         
   4   2  15         43.30         47.32         2.94 o                         
   5   2  15        122.48        120.29         4.82 o                         
  -5   3  15         28.49         23.53         1.98 o                         
  -4   3  15          4.13          2.88         0.91 o                         
  -3   3  15         45.50         37.28         2.23 o                         
  -2   3  15          5.66          4.64         1.09 o                         
  -1   3  15         68.09         61.09         2.89 o                         
   0   3  15         17.40         20.00         2.13 o                         
   1   3  15          6.65          8.70         1.49 o                         
   2   3  15          2.06          3.04         0.92 o                         
   3   3  15         13.66          8.91         1.13 o                         
   4   3  15          1.21          2.90         1.17 o                         
   5   3  15          8.37          4.55         1.31 o                         
  -5   4  15         48.17         44.62         2.47 o                         
  -4   4  15         25.13         18.93         1.48 o                         
  -3   4  15          0.19          0.41         0.86 o                         
  -2   4  15        152.28        142.17         4.65 o                         
  -1   4  15         28.03         28.58         1.86 o                         
   0   4  15        213.23        212.92         5.72 o                         
   1   4  15         59.43         59.07         3.85 o                         
   2   4  15         18.11         12.16         1.73 o                         
   3   4  15         51.65         54.41         2.78 o                         
   4   4  15          0.73          1.21         1.03 o                         
   5   4  15         16.67         18.71         2.65 o                         
  -5   5  15          1.03          0.91         1.56 o                         
  -4   5  15          0.66          1.24         1.07 o                         
  -3   5  15          0.54          0.18         0.88 o                         
  -2   5  15         55.18         51.09         2.61 o                         
  -1   5  15          7.58          4.88         1.07 o                         
   0   5  15        134.92        147.32         4.32 o                         
   1   5  15         25.54         22.18         1.99 o                         
   2   5  15         19.68         15.49         1.39 o                         
   3   5  15         97.97         99.26         7.08 o                         
   4   5  15          1.41         -0.34         1.56 o                         
  -4   6  15          5.67          4.20         1.17 o                         
  -3   6  15          1.34          0.78         1.06 o                         
  -2   6  15         27.85         27.19         2.07 o                         
  -1   6  15         20.93         22.16         1.70 o                         
   0   6  15         29.55         32.74         2.13 o                         
   1   6  15         13.12         13.39         1.59 o                         
   2   6  15        464.14        512.65         9.18 o                         
   3   6  15          0.03         -1.17         1.46 o                         
   4   6  15          5.47          4.51         2.95 o                         
  -4   7  15         20.67         21.13         3.64 o                         
  -3   7  15          0.01         -0.62         1.25 o                         
  -2   7  15          0.85          0.76         1.20 o                         
  -1   7  15          9.96          9.93         1.84 o                         
   0   7  15         55.84         50.49         3.29 o                         
   1   7  15         40.52         43.10         2.98 o                         
   2   7  15         67.31         61.87         3.04 o                         
   3   7  15         18.59         18.35         1.98 o                         
  -3   8  15         18.35         17.20         4.90 o                         
  -2   8  15         26.98         27.92         2.70 o                         
  -1   8  15          5.28          5.29         1.82 o                         
   0   8  15         25.67         24.90         2.67 o                         
   1   8  15          0.70          0.22         1.37 o                         
   2   8  15         48.30         59.97         3.31 o                         
   3   8  15          1.77          6.87         4.95 o                         
  -2   9  15         16.69         24.57         6.04 o                         
  -1   9  15         89.15         80.20        11.91 o                         
   0   9  15          0.00          8.51         6.15 o                         
  -4   0  16         10.31         10.52         2.47 o                         
  -2   0  16         52.98         54.29         4.53 o                         
   0   0  16       2274.21       2446.27        41.28 o                         
   2   0  16          3.24          4.16         1.69 o                         
   4   0  16        457.31        462.32        13.41 o                         
  -5   1  16          4.57          3.91         1.52 o                         
  -4   1  16         41.80         41.99         2.61 o                         
  -3   1  16         98.65         96.64         4.00 o                         
  -2   1  16         42.59         49.58         2.83 o                         
  -1   1  16        249.52        268.85         6.71 o                         
   0   1  16        151.71        159.28         5.09 o                         
   1   1  16        192.69        188.24         5.33 o                         
   2   1  16         19.33         17.17         1.97 o                         
   3   1  16          0.61          0.78         1.02 o                         
   4   1  16         87.34         74.33         4.12 o                         
   5   1  16        163.01        208.66        12.69 o                         
  -5   2  16         16.55         17.43         2.02 o                         
  -4   2  16          0.05         -0.34         1.03 o                         
  -3   2  16        309.44        315.34         7.06 o                         
  -2   2  16        230.51        253.73         6.57 o                         
  -1   2  16         27.44         28.98         2.43 o                         
   0   2  16        421.83        421.46         8.90 o                         
   1   2  16         65.45         65.61         4.06 o                         
   2   2  16        304.35        281.23         6.80 o                         
   3   2  16         88.51         80.04         3.31 o                         
   4   2  16          9.02          8.64         1.57 o                         
  -5   3  16         41.67         42.42         3.92 o                         
  -4   3  16         36.17         29.54         1.90 o                         
  -3   3  16        120.04        111.54         4.08 o                         
  -2   3  16         95.70         99.25         5.34 o                         
  -1   3  16         30.19         30.21         2.36 o                         
   0   3  16          7.45          6.52         1.53 o                         
   1   3  16          5.89          9.01         1.90 o                         
   2   3  16         10.24         10.45         1.63 o                         
   3   3  16        240.30        234.98         5.88 o                         
   4   3  16          8.76          7.58         1.53 o                         
  -5   4  16          2.94          3.65         2.78 o                         
  -4   4  16          1.06          0.88         0.95 o                         
  -3   4  16         14.53         16.97         2.10 o                         
  -2   4  16          0.56          1.19         1.14 o                         
  -1   4  16         10.38         10.63         1.60 o                         
   0   4  16          8.80          9.70         2.24 o                         
   1   4  16         10.33         10.86         1.80 o                         
   2   4  16         42.59         39.46         2.58 o                         
   3   4  16         34.57         32.80         2.80 o                         
   4   4  16          4.67          5.58         1.35 o                         
  -4   5  16         49.86         45.93         2.62 o                         
  -3   5  16         97.31         83.49         3.51 o                         
  -2   5  16          1.13          0.76         1.36 o                         
  -1   5  16         18.50         20.65         2.14 o                         
   0   5  16         10.62         10.00         1.69 o                         
   1   5  16         28.95         27.49         2.26 o                         
   2   5  16         33.08         30.83         2.17 o                         
   3   5  16        160.87        164.76         6.22 o                         
   4   5  16         46.62         45.48         5.85 o                         
  -4   6  16         24.67         33.10         4.41 o                         
  -3   6  16          0.23          1.13         1.35 o                         
  -2   6  16          2.86          3.59         1.21 o                         
  -1   6  16         73.87         71.79         3.27 o                         
   0   6  16          0.49          0.45         0.95 o                         
   1   6  16         20.66         22.22         1.99 o                         
   2   6  16         28.62         31.67         2.47 o                         
   3   6  16          3.43          1.60         1.78 o                         
  -3   7  16          1.12          1.35         3.14 o                         
  -2   7  16         20.03         23.17         2.23 o                         
  -1   7  16         16.26         18.40         2.26 o                         
   0   7  16          0.59          1.79         1.26 o                         
   1   7  16          0.08         -1.39         1.39 o                         
   2   7  16          8.72         11.24         2.10 o                         
  -2   8  16          1.19          0.58         2.03 o                         
  -1   8  16          1.31          3.14         2.20 o                         
   0   8  16          0.05          2.37         1.84 o                         
   1   8  16         76.15        100.12        11.83 o                         
  -3   0  17          4.55          3.20         1.90 o                         
  -1   0  17        631.45        614.92        15.05 o                         
   1   0  17          2.36          2.85         1.65 o                         
   3   0  17         43.99         45.40         3.87 o                         
  -4   1  17         37.57         32.21         2.78 o                         
  -3   1  17         10.71         12.19         1.69 o                         
  -2   1  17         53.23         49.63         2.92 o                         
  -1   1  17         44.98         52.44         3.32 o                         
   0   1  17        122.75        127.61         5.29 o                         
   1   1  17          0.37          0.16         0.97 o                         
   2   1  17         21.62         26.33         2.42 o                         
   3   1  17         48.46         47.56         3.60 o                         
   4   1  17         48.82         43.49         3.40 o                         
  -4   2  17         55.55         54.02         2.87 o                         
  -3   2  17         60.79         55.71         3.94 o                         
  -2   2  17        171.83        156.66         6.92 o                         
  -1   2  17        143.11        142.17         5.46 o                         
   0   2  17         14.48         16.24         2.04 o                         
   1   2  17         54.46         55.78         3.96 o                         
   2   2  17          6.45          4.73         1.30 o                         
   3   2  17         11.90          7.77         1.23 o                         
   4   2  17          3.14          1.16         1.47 o                         
  -4   3  17          0.28          1.22         1.07 o                         
  -3   3  17         13.33         11.19         1.67 o                         
  -2   3  17         10.40          8.85         1.52 o                         
  -1   3  17        223.34        231.10         7.32 o                         
   0   3  17          0.44         -0.03         1.19 o                         
   1   3  17         39.29         43.69         3.16 o                         
   2   3  17        180.25        176.45         6.96 o                         
   3   3  17         23.09         14.15         1.72 o                         
   4   3  17          1.50          0.16         2.14 o                         
  -4   4  17          2.12          2.91         1.43 o                         
  -3   4  17          5.47          2.66         1.40 o                         
  -2   4  17         82.90         83.49         3.94 o                         
  -1   4  17         57.00         56.27         3.63 o                         
   0   4  17        108.07        112.86         5.16 o                         
   1   4  17          1.65          1.86         1.33 o                         
   2   4  17          0.35          0.67         1.07 o                         
   3   4  17         75.51         89.25         4.35 o                         
   4   4  17          6.89          3.46         2.76 o                         
  -3   5  17         20.89         20.16         2.35 o                         
  -2   5  17         52.48         52.53         6.37 o                         
  -1   5  17          1.05          0.74         1.23 o                         
   0   5  17          8.57         13.37         2.07 o                         
   1   5  17          0.88         -0.14         1.27 o                         
   2   5  17        100.07         85.27         5.36 o                         
   3   5  17         19.06         13.74         2.63 o                         
  -3   6  17          5.85         -1.59         4.12 o                         
  -2   6  17         33.99         35.90         2.92 o                         
  -1   6  17         57.20         54.34         4.08 o                         
   0   6  17         39.56         37.16         2.54 o                         
   1   6  17        130.08        142.52         5.22 o                         
   2   6  17         75.55         81.91         4.15 o                         
  -1   7  17          6.83          6.81         2.52 o                         
   0   7  17        140.33        169.70         9.43 o                         
   1   7  17          0.40         -1.52         2.02 o                         
  -4   0  18        416.22        436.77        28.23 o                         
  -2   0  18        160.46        147.70         6.85 o                         
   0   0  18          5.45          7.44         2.18 o                         
   2   0  18          6.66          4.21         1.96 o                         
  -4   1  18         11.25         10.45         5.52 o                         
  -3   1  18        113.93        132.53         5.41 o                         
  -2   1  18         10.84         11.57         1.67 o                         
  -1   1  18        388.41        399.97         9.80 o                         
   0   1  18         45.62         48.51         3.11 o                         
   1   1  18         46.63         41.60         2.91 o                         
   2   1  18          4.26          2.48         1.19 o                         
   3   1  18         20.26         24.06         2.02 o                         
  -3   2  18         25.12         21.98         2.34 o                         
  -2   2  18         17.10         19.43         2.23 o                         
  -1   2  18        117.90        125.71         5.24 o                         
   0   2  18         86.67         89.26         4.78 o                         
   1   2  18         19.05         21.98         2.38 o                         
   2   2  18         39.93         47.68         3.24 o                         
   3   2  18          5.63          4.15         1.35 o                         
  -3   3  18          0.59         -0.26         1.13 o                         
  -2   3  18          0.39         -0.06         1.24 o                         
  -1   3  18        192.00        208.36         7.92 o                         
   0   3  18         48.62         55.06         5.39 o                         
   1   3  18          0.42          0.07         1.20 o                         
   2   3  18         10.88         10.31         1.97 o                         
   3   3  18          8.66          9.07         1.83 o                         
  -3   4  18          0.46          2.46         1.80 o                         
  -2   4  18         14.32         17.81         2.34 o                         
  -1   4  18         13.48         15.21         2.16 o                         
   0   4  18         11.74         12.30         2.06 o                         
   1   4  18          1.20         -0.30         1.52 o                         
   2   4  18          1.62          1.36         1.20 o                         
   3   4  18        157.87        179.23         9.54 o                         
  -2   5  18         35.09         30.97         3.91 o                         
  -1   5  18          0.03          0.91         1.25 o                         
   0   5  18         34.75         38.59         3.16 o                         
   1   5  18         48.52         55.26         3.85 o                         
   2   5  18         80.18         70.74         5.46 o                         
  -1   6  18         16.27         12.22         5.24 o                         
   0   6  18          1.88          3.40         2.55 o                         
  -1   0  19         63.84         62.89         5.66 o                         
   1   0  19          5.66          6.92         2.11 o                         
  -3   1  19          1.00          1.34         2.21 o                         
  -2   1  19         43.85         50.79         4.06 o                         
  -1   1  19          2.53          0.68         1.26 o                         
   0   1  19          0.02         -0.35         1.32 o                         
   1   1  19         10.31          7.34         1.75 o                         
   2   1  19        174.54        201.69         6.83 o                         
  -3   2  19         11.10          5.43         4.10 o                         
  -2   2  19          1.31          1.22         1.34 o                         
  -1   2  19        166.22        178.85         7.41 o                         
   0   2  19         16.69         17.64         2.25 o                         
   1   2  19          0.11          0.47         1.17 o                         
   2   2  19         47.96         54.07         5.15 o                         
  -2   3  19        209.82        215.77        10.73 o                         
  -1   3  19        116.28        119.82         6.13 o                         
   0   3  19          0.28          0.91         1.28 o                         
   1   3  19         24.86         36.57         3.75 o                         
   2   3  19         28.14         24.39         4.00 o                         
  -2   4  19         17.24         14.27         4.89 o                         
  -1   4  19        121.77        144.04        14.90 o                         
   0   4  19         11.98         13.82         3.06 o                         
   1   4  19         21.84         34.73         8.68 o                         
   0   0  20          1.78         -1.75         3.88 o                         
   0   1  20         13.44         11.78         5.11 o                         
   1   1  20          0.42          3.45         4.17 o                         
                                                                                
